# Supplementary material for: Multi-omics identifies a T2DM-associated immune-regulatory network modulated by electroacupuncture
Source: Front Endocrinol (Lausanne). 2026 Apr 1;17:1742131. doi: 10.3389/fendo.2026.1742131 (PMC13079183; doi:10.3389/fendo.2026.1742131)
Supplement: Supplementary file 2 [file DataSheet2.xlsx]

## Sheet: S1
Supplementary Table S1. Information of included studies and consortia
Trait	Pubmed ID/GWAS ID	N.Sample(case/control)	Ancestry	SNPs
mQTL	29500431	1,980 European individuals	European
eQTL	34475573	31,684 individuals (majority of samples were of European ancestry)	Predominantly European
pQTL	37794186	54,219 UK Biobank participants	European
Type II Diabetes	35551307	80,154 / 853,816	Multi-ancestry	7884150
Type II Diabetes	FinnGen_R10_ T2D	65,085 / 335,112	European (Finnish)	20193020

## Sheet: S2
Supplementary Table S2. Primer sequences used in this study
Target	Primer sequences
Oprl1 F	TGTTCGGACATCCAGTAAAGCC
Oprl1 R	ATGATGAAGGAAAAAAGGAAGATGC
TGF-β F	AGAGAAGAACTGCTGTGTGCGG
TGF-β R	GGTTGTGTTGGTTGTAGAGGGC
Ltbp3 F	TATCAACGAATGTGCGATGCCT
Ltbp3 R	GCTCTTCTCCTCTGGTTTGTCGG
Plxnb2 F	ATGACCACACTGTTGCGTTCCT
Plxnb2 R	GTCCTGCTTGATTTTCTTATTGATGT
IgA F	CCCACCATCTACCCACTGACACTC
IgA R	CTCTTTCCCCAGGTCACATTCATC
Cd19 F	TTTCTCTGGTGGCTTTTCTCTATTG
Cd19 R	GGAGGCGTCACTTTGAAGAATC
CD20 F	TACCCTGGGGGGACTGCTGAT
CD20 R	AACTCTTCCTGGAGGTTTTTTCTGC
GAPDH F	CGGTGCTGAGTATGTCGTGGAGTC
GAPDH R	GGCGGAGATGATGACCCTTTTG

## Sheet: S3
Supplementary Table S3. SMR analysis for association between immune-related gene methylation and T2DM in discovery cohort
probeID	Located Gene	p_SMR	p_SMR_multi	p_HEIDI	p_FDR	OR SMR 95% CI	PP.H4.abf p12 = 5e-05	PP.H3.abf p12 = 1e-05
cg22861340	OPRD1	0.000299472	0.000299472	0.490737	0.0138899	1.14 (1.06 - 1.22)	0.982	0.075
cg00151709	OPRD1	6.89858e-05	6.89858e-05	0.289838	0.00453846	1.09 (1.04 - 1.13)	0.975	0.103
cg06221449	OPRD1	1.97551e-05	0.000409241	0.714858	0.0017442	1.04 (1.02 - 1.06)	0.958	0.163
cg10387543	OPRD1	1.8505e-05	0.000401904	0.735398	0.00166138	1.05 (1.03 - 1.08)	0.964	0.144
cg10782019	OPRD1	1.15437e-05	0.00189873	0.840795	0.00118803	1.03 (1.02 - 1.04)	0.964	0.144
cg02303807	SDC3	0.000385977	0.000385977	0.0295991	0.0166488	0.87 (0.8 - 0.94)	0.979	0.08
cg09143801	SEMA6C	0.00119823	0.00463853	0.45571	0.0373029	1.11 (1.04 - 1.18)	0.792	0.399
cg08056629	IL6R	0.00165389	0.00165389	0.226354	0.0460622	0.91 (0.86 - 0.97)	0.894	0.085
cg26897909	IKBKE	6.12517e-06	6.12517e-06	0.569254	0.000734635	0.91 (0.88 - 0.95)	0.986	0.063
cg11166312	IKBKE	0.00134008	0.000419046	0.040957	0.0402587	1.04 (1.02 - 1.06)	0.097	0.95
cg17434154	ESRRG	0.00121165	0.0417862	0.0479335	0.0376206	1.04 (1.02 - 1.07)	0.774	0.019
cg04217177	ESRRG	0.00164473	0.0631128	0.0815422	0.0458925	1.04 (1.01 - 1.06)	0.751	0.02
cg23809645	POMC	3.9772e-05	0.00313874	0.238638	0.00302496	0.95 (0.93 - 0.97)	0.577	0.781
cg20807790	POMC	0.000141356	0.00110638	0.562355	0.00794712	0.91 (0.87 - 0.96)	0.573	0.784
cg26009192	SCTR	0.000698625	0.000253604	0.114354	0.0254605	1.09 (1.04 - 1.15)	0.923	0.01
cg10857341	TANK	0.000814774	0.000884794	0.445869	0.0284945	0.94 (0.91 - 0.98)	0.603	0.636
cg04632671	PPARG	3.67317e-09	3.67317e-09	0.267893	1.41411e-06	1.35 (1.22 - 1.49)	0.998	0.01
cg11640591	PTH1R	0.000120377	0.000873495	0.192749	0.00701208	1.11 (1.05 - 1.17)	0.86	0.437
cg23352942	PTH1R	1.02353e-05	3.82716e-05	0.093234	0.00109431	0.97 (0.96 - 0.98)	0.894	0.362
cg04663057	PTH1R	1.63773e-05	0.000328515	0.0742647	0.00151395	1.06 (1.03 - 1.09)	0.901	0.346
cg24716125	PTH1R	0.00039109	0.00039109	0.431731	0.0168069	1.17 (1.07 - 1.27)	0.972	0.122
cg02527881	PTH1R	9.80366e-06	2.69942e-06	0.141346	0.00106397	0.97 (0.96 - 0.98)	0.894	0.362
cg18707417	PTH1R	0.000644066	0.000644066	0.135273	0.0240339	1.15 (1.06 - 1.24)	0.799	0.543
cg11594731	PTH1R	0.00128291	0.00128291	0.0812555	0.0390811	1.16 (1.06 - 1.26)	0.899	0.35
cg07123170	PSMD6	0.000161969	2.33073e-05	0.042287	0.00876541	0.89 (0.84 - 0.95)	0.53	0.816
cg18548199	PLXND1	7.42715e-05	7.42715e-05	0.024386	0.00479515	1.12 (1.06 - 1.18)	0.894	0.364
cg02544002	PLXND1	0.00123211	0.00323382	0.0109177	0.0380413	1.07 (1.03 - 1.12)	0.116	0.951
cg04506190	PLXND1	0.000940107	0.00808089	0.0161495	0.0313316	1.06 (1.02 - 1.1)	0.137	0.946
cg03849731	PLXND1	1.03346e-06	1.03346e-06	0.623885	0.000179371	0.91 (0.88 - 0.95)	0.996	0.017
cg12615535	RBP1	0.0014054	0.0014054	0.703905	0.0415407	0.93 (0.89 - 0.97)	0.844	0.066
cg14483391	HTR3D	0.00135146	0.00135146	0.198741	0.0404189	0.88 (0.81 - 0.95)	0.47	0.834
cg20387954	HTR3D	1.19494e-06	1.11626e-06	0.50664	0.000197505	0.96 (0.94 - 0.97)	0.984	0.073
cg08223984	MUC4	0.000139763	7.99196e-05	0.0619212	0.00787176	0.9 (0.86 - 0.95)	0.779	0.58
cg18003698	GNRHR	0.00134687	0.000338492	0.0857279	0.040359	0.95 (0.92 - 0.98)	0.757	0.168
cg17337917	BMPR1B	0.00152005	0.00152005	0.0475981	0.0435069	1.11 (1.04 - 1.18)	0.368	0.844
cg25905215	NFKB1	0.00135706	0.00135706	0.249967	0.0405605	0.91 (0.86 - 0.96)	0.001	1
cg19518666	PDGFC	4.18221e-06	4.18221e-06	0.124239	0.0005404	0.91 (0.87 - 0.95)	0.979	0.094
cg06433467	PIK3R1	0.000143687	0.000173804	0.200695	0.00801075	1.04 (1.02 - 1.06)	0.941	0.227
cg25355501	HLA-C	0.000231665	7.74321e-06	0.435487	0.0114715	0.93 (0.89 - 0.96)	3.55E-06	1
cg11187245	HLA-B	6.84272e-07	1.44821e-06	0.0115897	0.000129846	0.88 (0.84 - 0.93)	0.015	0.997
cg22731440	HLA-B	0.0013021	6.15548e-18	0.675065	0.0394215	0.98 (0.97 - 0.99)	9.29E-08	1
cg04581938	MICA	2.93809e-05	0.000109402	0.211025	0.0023924	0.84 (0.77 - 0.91)	0.002	1
cg04405704	MICA	2.47853e-07	8.93375e-14	0.275876	5.3923e-05	1.05 (1.03 - 1.06)	1.27E-04	1
cg06245776	MICB	3.79242e-07	1.67401e-12	0.0515437	7.78036e-05	1.04 (1.02 - 1.05)	5.33E-05	1
cg15067619	MICB	1.24356e-06	2.74393e-06	0.0550098	0.000204112	1.07 (1.04 - 1.1)	3.96E-05	1
cg02248037	MICB	3.93712e-06	4.57792e-09	0.199472	0.000515857	0.92 (0.89 - 0.95)	2.25E-05	1
cg04394691	MICB	2.81646e-07	1.0444e-12	0.520351	6.02151e-05	1.05 (1.03 - 1.07)	1.23E-04	1
cg23003117	MICB	1.06007e-07	5.54667e-15	0.171663	2.68028e-05	1.03 (1.02 - 1.05)	1.77E-04	1
cg12094174	MICB	9.81936e-08	8.29274e-18	0.124376	2.48946e-05	1.03 (1.02 - 1.04)	1.80E-04	1
cg24216966	LTA	0.00160494	0.00160494	0.0198156	0.0451228	1.14 (1.05 - 1.23)	0.074	0.983
cg13815684	LTA	1.20554e-05	1.20554e-05	0.0113379	0.00122454	0.8 (0.73 - 0.89)	0.208	0.95
cg10717214	TNF	1.34209e-05	1.34209e-05	0.0428378	0.00131653	1.24 (1.13 - 1.37)	0.262	0.933
cg12573002	NCR3	2.69717e-06	1.82318e-09	0.0261591	0.000380005	0.88 (0.83 - 0.93)	3.12E-04	1
cg08610982	NCR3	1.44857e-05	7.05155e-06	0.0542467	0.001391	0.85 (0.79 - 0.92)	0.005	0.999
cg15665090	HSPA1L	5.91125e-06	5.91125e-06	0.0225676	0.000713552	0.83 (0.76 - 0.9)	0.776	0.591
cg19860840	HSPA1B	0.00127374	1.11649e-09	0.109275	0.0389284	1.05 (1.02 - 1.07)	8.32E-09	1
cg00528492	HLA-DRA	8.87307e-12	5.29391e-15	0.0175589	6.58797e-09	1.13 (1.09 - 1.17)	9.30E-05	1
cg17606183	HLA-DRA	4.67061e-13	1.36725e-20	0.106235	5.0807e-10	1.11 (1.08 - 1.14)	3.32E-04	1
cg13022993	HLA-DRA	2.43997e-10	2.40584e-14	0.417528	1.22065e-07	1.18 (1.12 - 1.24)	1.30E-04	1
cg05500783	HLA-DRA	6.77924e-11	1.2861e-14	0.116907	3.93916e-08	1.16 (1.11 - 1.21)	2.04E-04	1
cg22425813	HLA-DRA	3.99822e-13	3.87752e-18	0.0829231	4.56116e-10	1.11 (1.08 - 1.14)	3.35E-04	1
cg15982117	HLA-DRB1	6.73301e-15	9.36875e-24	0.0217839	1.28547e-11	1.05 (1.03 - 1.06)	5.85E-05	1
cg04601775	HLA-DRB1	7.72061e-13	1.96576e-19	0.103236	7.65737e-10	1.06 (1.05 - 1.08)	4.03E-06	1
cg01745539	HLA-DQB1	6.85621e-13	4.95135e-18	0.137128	6.91597e-10	0.95 (0.94 - 0.96)	7.87E-07	1
cg11986643	HLA-DQB1	7.03704e-08	8.52807e-16	0.0273203	1.9007e-05	1.08 (1.05 - 1.11)	1.21E-06	1
cg02293354	HLA-DQA2	1.4934e-07	8.60823e-09	0.0891883	3.51912e-05	0.82 (0.77 - 0.89)	1.33E-04	1
cg06598146	HLA-DQA2	1.09287e-07	1.09287e-07	0.131757	2.74098e-05	1.18 (1.11 - 1.25)	4.53E-08	1
cg14740554	HLA-DQA2	1.33307e-12	3.988e-09	0.0237536	1.22265e-09	1.11 (1.08 - 1.14)	2.49E-04	1
cg22812614	HLA-DQA2	1.01745e-15	8.94477e-17	0.0208388	2.64399e-12	0.95 (0.94 - 0.96)	3.02E-04	1
cg12854186	TAP2	2.72848e-06	2.25426e-05	0.0111012	0.000382113	1.12 (1.07 - 1.17)	3.02E-12	1
cg08998192	TAP2	4.26776e-05	6.67409e-05	0.0227728	0.0031884	1.14 (1.07 - 1.22)	2.74E-08	1
cg23560159	TAP2	4.50165e-06	2.99417e-08	0.0180941	0.000574542	1.08 (1.04 - 1.11)	7.00E-13	1
cg10088320	TAP2	5.87027e-06	1.26206e-06	0.0358615	0.00071136	1.09 (1.05 - 1.13)	1.31E-12	1
cg22230640	TAP2	5.25711e-06	5.25711e-06	0.103509	0.000648823	1.14 (1.08 - 1.2)	1.86E-11	1
cg11668794	TAP2	0.000122959	0.000122959	0.0269685	0.00714468	1.22 (1.1 - 1.36)	0.003	0.982
cg00857968	TAP2	1.83119e-05	1.83119e-05	0.0421047	0.00164933	0.88 (0.84 - 0.94)	3.63E-09	1
cg18505752	TAP2	2.96366e-05	2.96366e-05	0.0704424	0.00240463	0.87 (0.82 - 0.93)	4.08E-08	1
cg08331398	TAP2	7.28089e-06	1.58958e-06	0.0578933	0.000841024	0.9 (0.86 - 0.94)	3.65E-13	1
cg21621645	PSMB8	1.18028e-05	1.18028e-05	0.0411885	0.00120862	0.9 (0.86 - 0.95)	8.98E-13	1
cg19646975	PSMB8	5.02229e-05	1.66875e-06	0.0244818	0.00355753	0.88 (0.83 - 0.94)	2.61E-09	1
cg22510079	PSMB8	0.000135621	0.000135621	0.185487	0.00768229	0.84 (0.77 - 0.92)	1.98E-04	0.999
cg08992729	PSMB8	4.69975e-06	2.21829e-07	0.0233716	0.000594143	0.91 (0.87 - 0.95)	3.54E-13	1
cg22158175	PSMB8	2.26548e-05	2.26548e-05	0.0112942	0.00194975	0.85 (0.79 - 0.92)	1.34E-06	1
cg20060630	PSMB8	5.93244e-06	2.25113e-06	0.0154958	0.000714267	0.92 (0.89 - 0.95)	2.25E-12	1
cg00971309	PSMB8	3.19162e-05	3.19162e-05	0.0236106	0.00253894	0.89 (0.84 - 0.94)	4.87E-09	1
cg24031377	PSMB8	1.4512e-05	1.26153e-06	0.0364915	0.001391	0.89 (0.85 - 0.94)	7.05E-12	1
cg12589538	TAPBP	0.000896118	0.000144529	0.0107314	0.0303192	0.97 (0.96 - 0.99)	1.16E-04	1
cg11796996	TAPBP	0.000926753	0.0236617	0.0105868	0.030997	0.97 (0.95 - 0.99)	1.18E-04	1
cg26500914	DAXX	0.00185928	0.00185928	0.059819	0.049939	0.92 (0.88 - 0.97)	2.22E-04	1
cg04086445	DAXX	0.00161975	0.00161975	0.0172387	0.0453995	1.07 (1.03 - 1.12)	2.17E-04	1
cg12754982	IGF2R	0.000302588	0.00129304	0.235766	0.013979	1.1 (1.05 - 1.16)	0.005	0.999
cg03882445	ELN	0.00109219	0.00109219	0.815634	0.0350879	0.92 (0.87 - 0.97)	0.95	0.029
cg09076650	ELN	0.000853412	0.000556128	0.272818	0.0292767	0.93 (0.89 - 0.97)	0.877	0.057
cg05500734	ELN	0.00100712	0.00095867	0.651906	0.0329432	1.09 (1.03 - 1.15)	0.876	0.057
cg27535211	PLXNA4	0.000822742	0.000456824	0.768825	0.0286767	1.11 (1.05 - 1.19)	0.935	0.025
cg04839131	KCNH2	0.00039821	0.00039821	0.14637	0.0170091	0.91 (0.87 - 0.96)	0.017	0.996
cg17402325	KCNH2	0.000231244	0.000171104	0.177227	0.0114643	0.92 (0.88 - 0.96)	0.018	0.996
cg05998486	KCNH2	0.000429675	0.00051669	0.260396	0.0178651	0.92 (0.88 - 0.97)	0.014	0.997
cg09549987	SPAG11B	0.00039362	0.00039362	0.172229	0.0168639	0.85 (0.78 - 0.93)	0.003	1.20E-04
cg11465442	DEFB136	2.67293e-05	7.97428e-07	0.33462	0.00221877	1.11 (1.06 - 1.16)	0.909	0.332
cg04897713	DEFB136	1.99656e-05	4.22841e-05	0.326552	0.00175598	1.08 (1.04 - 1.12)	0.734	0.64
cg19414706	HNF4G	0.000580869	0.000580869	0.773139	0.0223074	1.08 (1.04 - 1.14)	0.907	0.041
cg14511652	QRFP	0.00057658	0.0154837	0.486729	0.0221791	1.03 (1.01 - 1.05)	0.863	0.037
cg13656701	QRFP	0.000268299	0.00239127	0.346009	0.0127994	1.05 (1.02 - 1.08)	0.941	0.02
cg13892928	OBP2B	2.17926e-05	2.17926e-05	0.667678	0.0018877	0.81 (0.74 - 0.9)	0.996	0.021
cg13531387	OBP2B	4.31931e-08	4.31931e-08	0.0970016	1.27068e-05	0.91 (0.88 - 0.94)	0.995	0.023
cg06569542	SLIT1	1.97879e-05	0.000206922	0.0598562	0.00174475	1.11 (1.06 - 1.16)	0.97	0.131
cg26860750	SLIT1	5.53918e-05	5.53918e-05	0.863132	0.00382998	1.13 (1.07 - 1.2)	0.986	0.067
cg04931032	SLIT1	1.26795e-05	2.96998e-05	0.784909	0.00127	1.12 (1.07 - 1.18)	0.992	0.038
cg12528452	INS-IGF2	9.67743e-05	9.67743e-05	0.0709381	0.00591534	1.14 (1.07 - 1.22)	3.49E-05	1
cg04484994	INS-IGF2	5.82905e-06	1.24308e-07	0.155121	0.00070892	0.93 (0.9 - 0.96)	4.98E-11	1
cg00298481	BDNF	0.000572848	0.000572848	0.623589	0.0220901	1.16 (1.07 - 1.27)	0.983	0.064
cg17471760	PSMC3	0.00123177	0.00123177	0.141435	0.0380413	1.1 (1.04 - 1.17)	0.957	0.183
cg15696309	CNTF	0.000825175	0.0105508	0.0227788	0.0287256	1.02 (1.01 - 1.04)	0.802	0.156
cg18872604	VEGFB	0.00141616	0.00141616	0.854338	0.0417184	1.15 (1.05 - 1.25)	0.977	0.031
cg16477774	LTBP3	9.79779e-07	9.79779e-07	0.0376971	0.000171647	0.84 (0.78 - 0.9)	0.845	0.478
cg11171811	LTBP3	2.46988e-07	2.46988e-07	0.106961	5.38601e-05	1.18 (1.11 - 1.25)	0.657	0.723
cg01565703	TRAF3	0.000167568	0.000673579	0.0154654	0.00900409	0.93 (0.89 - 0.97)	0.631	0.725
cg18185554	TRAF3	0.000978845	0.000978845	0.139502	0.032187	1.16 (1.06 - 1.27)	0.887	0.379
cg26115667	TRAF3	0.000144558	0.000144558	0.25005	0.00804495	1.16 (1.07 - 1.24)	0.949	0.205
cg23520688	TRAF3	0.000269107	0.000269107	0.218972	0.0128249	1.14 (1.06 - 1.22)	0.894	0.363
cg20666492	RASGRP1	0.000178259	0.000178259	0.0773033	0.00948595	0.84 (0.77 - 0.92)	6.22E-04	0.997
cg00182593	SEMA6D	0.000693161	0.00205551	0.086329	0.0253403	0.96 (0.94 - 0.98)	0.494	0.684
cg19394923	PML	0.000501081	0.000144425	0.520297	0.0200756	1.08 (1.03 - 1.12)	0.678	0.621
cg20927731	SEMA7A	0.000419954	0.00121204	0.225588	0.0175546	0.93 (0.9 - 0.97)	0.965	0.14
cg14093936	SEMA7A	4.37342e-05	9.16298e-05	0.94231	0.00325488	0.94 (0.91 - 0.97)	0.977	0.095
cg03663874	PDIA2	1.60583e-05	7.00865e-05	0.0151888	0.00149035	1.1 (1.06 - 1.16)	0.002	1
cg08498179	PDIA2	0.000634912	0.000634912	0.257182	0.0238158	1.11 (1.05 - 1.18)	5.28E-05	1
cg06233593	PDIA2	1.70159e-05	8.73558e-08	0.0273348	0.00156525	0.9 (0.86 - 0.95)	0.003	0.999
cg10193804	TNFRSF13B	8.40328e-05	8.40328e-05	0.850546	0.00528317	0.88 (0.83 - 0.94)	0.941	0.023
cg01597398	DHX58	0.00123105	0.00123105	0.0143531	0.0380338	0.9 (0.84 - 0.96)	9.37E-05	1
cg20291162	DHX58	0.000219491	2.52609e-06	0.0184597	0.0110633	0.98 (0.96 - 0.99)	8.27E-05	1
cg08407434	HNF4A	7.53091e-08	7.53091e-08	0.0772257	2.00719e-05	0.84 (0.79 - 0.9)	0.999	0.004
cg12363404	HNF4A	2.03402e-07	2.03402e-07	0.0639603	4.56318e-05	0.83 (0.77 - 0.89)	0.999	0.004
cg20674635	MMP9	0.00184702	0.0328296	0.0197879	0.0496952	1.03 (1.01 - 1.06)	0.688	0.045
cg23303369	MMP9	0.00150673	0.104827	0.0293601	0.0433044	1.03 (1.01 - 1.05)	0.702	0.044
cg04145601	MMP9	0.00178923	0.014046	0.0309998	0.0485317	1.05 (1.02 - 1.07)	0.687	0.045
cg20597143	TNFRSF6B	0.000346591	0.000346591	0.592913	0.0154273	0.9 (0.85 - 0.95)	0.903	0.293
cg19266578	OPRL1	0.000255819	0.000255819	0.16946	0.0123458	1.08 (1.04 - 1.13)	0.854	0.386
cg10087092	OPRL1	0.00148231	0.00148231	0.0405878	0.0428925	1.16 (1.06 - 1.27)	0.848	0.389
cg14436426	OPRL1	0.000596788	0.00733414	0.020102	0.0227414	0.93 (0.89 - 0.97)	0.712	0.561
cg01256165	OPRL1	0.00016958	0.00016958	0.0464314	0.00909482	0.89 (0.84 - 0.95)	0.939	0.205
cg03642690	OPRL1	0.000722096	0.000722096	0.192557	0.026062	1.15 (1.06 - 1.24)	0.857	0.381
cg14701072	MCHR1	0.00129058	0.0122319	0.0426889	0.0392253	0.94 (0.91 - 0.98)	0.015	0.994
cg01234546	PLXNB2	0.00165744	2.50651e-05	0.617662	0.0460788	0.97 (0.96 - 0.99)	1.31E-04	1
cg10625579	ISG15	0.357355	0.357355		0.733734	0.97 (0.92 - 1.03)
cg04788999	ISG15	0.919203	0.919203	0.281176	0.980567	1 (0.94 - 1.07)
cg00146669	TNFRSF18	0.927567	0.927567	0.11898	0.981601	1 (0.96 - 1.04)
cg04154653	TNFRSF18	0.927565	0.927565	0.11315	0.981601	1 (0.98 - 1.02)
cg24807889	TNFRSF18	0.595867	0.595867	0.153054	0.867865	1.02 (0.95 - 1.1)
cg18319381	TNFRSF18	0.444248	0.38417	0.516826	0.788067	0.99 (0.95 - 1.02)
cg19413397	TNFRSF18	0.595516	0.595516	0.155142	0.867865	1.02 (0.95 - 1.08)
cg19237691	TNFRSF18	0.44405	0.384502	0.530602	0.788021	0.99 (0.96 - 1.02)
cg14886269	TNFRSF18	0.53516	0.53516	0.200097	0.839901	1.02 (0.95 - 1.1)
cg15706223	TNFRSF18	0.595787	0.595787	0.204603	0.867865	1.02 (0.95 - 1.09)
cg04343794	TNFRSF18	0.905926	0.670984	0.13588	0.976795	1 (0.97 - 1.02)
cg07671976	TNFRSF18	0.927565	0.927565	0.117022	0.981601	1 (0.98 - 1.02)
cg25725823	TNFRSF18	0.955283	0.955283	0.143676	0.987896	1 (0.97 - 1.03)
cg00086243	TNFRSF18	0.680208	0.759629	0.171636	0.906177	0.99 (0.97 - 1.02)
cg02709725	TNFRSF18	0.927566	0.927566	0.122704	0.981601	1 (0.97 - 1.03)
cg10583942	TNFRSF18	0.0228256	0.0670693	0.0593768	0.219794	0.97 (0.94 - 1)
cg19092396	TNFRSF18	0.243074	0.206093	0.236983	0.642538	1.03 (0.98 - 1.08)
cg25144135	TNFRSF18	0.0295957	0.109826	0.569444	0.251618	1.04 (1 - 1.07)
cg16266669	TNFRSF18	0.0654985	0.0654985	0.550829	0.370472	1.07 (1 - 1.15)
cg17084044	TNFRSF4	0.12557	0.12557	0.0283632	0.493641	1.06 (0.98 - 1.15)
cg26312965	TNFRSF4	0.602059	0.602059	0.0683206	0.870517	1.02 (0.94 - 1.1)
cg09315878	TNFRSF4	0.601115	0.601115	0.0471282	0.870411	1.01 (0.96 - 1.07)
cg13284574	TNFRSF25	0.994301	0.994301	0.129079	0.998067	1 (0.96 - 1.04)
cg12406391	TNFRSF25	0.612901	0.612901	0.457946	0.875514	0.99 (0.93 - 1.04)
cg00087884	TNFRSF25	0.994301	0.994301	0.139156	0.998067	1 (0.95 - 1.05)
cg10059687	TNFRSF25	0.564197	0.346677	0.247579	0.852866	1.01 (0.98 - 1.03)
cg12814070	TNFRSF25	0.863894	0.562418	0.0821594	0.966608	1 (0.98 - 1.03)
cg10539898	TNFRSF25	0.8639	0.327501	0.0772646	0.966608	1 (0.97 - 1.03)
cg03893150	TNFRSF25	0.931204	0.00135284	0.101603	0.982966	1 (0.98 - 1.02)
cg23114616	TNFRSF25	0.863889	0.00165486	0.0663682	0.966608	1 (0.99 - 1.02)
cg16681526	TNFRSF25	0.931204	0.00230861	0.114571	0.982966	1 (0.98 - 1.02)
cg04500986	TNFRSF25	0.697499	0.697499	0.298046	0.912771	1.01 (0.96 - 1.07)
cg10059324	UTS2	0.476738	0.476738	0.700033	0.807578	1.02 (0.97 - 1.07)
cg17328665	UTS2	0.685242	0.315173	0.20265	0.907596	1.01 (0.97 - 1.05)
cg04725166	UTS2	0.625988	0.350713	0.305416	0.882407	0.99 (0.96 - 1.03)
cg17724687	UTS2	0.685226	0.317316	0.260827	0.907596	1.01 (0.97 - 1.04)
cg08926642	UTS2	0.685207	0.303566	0.236147	0.907596	1.01 (0.97 - 1.04)
cg09168692	UTS2	0.245658	0.253172	0.450437	0.644642	0.98 (0.94 - 1.02)
cg00019458	UTS2	0.641412	0.641412	0.580261	0.889723	1.01 (0.96 - 1.07)
cg00864860	UTS2	0.361473	0.361473	0.532718	0.737157	0.98 (0.94 - 1.02)
cg21419617	UTS2	0.0563428	0.239112	0.00838136	0.344415	1.02 (1 - 1.03)
cg10500283	UTS2	0.056069	0.137866	0.0114558	0.3437	1.01 (1 - 1.03)
cg20625138	UTS2	0.101406	0.361919	0.617482	0.450113	1.03 (0.99 - 1.08)
cg09938876	UTS2	0.0641581	0.0641581	0.0609284	0.367249	1.05 (1 - 1.11)
cg17113008	UTS2	0.69518	0.836357	0.763775	0.912038	1 (0.98 - 1.02)
cg23631229	UTS2	0.678731	0.988589	0.882926	0.905465	1 (0.98 - 1.02)
cg13962846	UTS2	0.720308	0.47157	0.861215	0.920204	1 (0.99 - 1.02)
cg23959705	TNFRSF9	0.00551586	0.00551586	0.0389283	0.098195	0.95 (0.91 - 0.98)
cg24663338	TNFRSF9	0.465499	0.465499	0.0491071	0.800204	0.98 (0.92 - 1.04)
cg02787675	PIK3CD	0.0599225	0.0599225	0.704471	0.354753	1.06 (1 - 1.14)
cg17467525	PIK3CD	0.73317	0.941072		0.925045	0.99 (0.94 - 1.05)
cg04162034	PIK3CD	0.171935	0.0383749	0.228095	0.563072	1.01 (1 - 1.03)
cg20994801	PIK3CD	0.112178	0.247111	0.614437	0.469335	0.97 (0.94 - 1.01)
cg26573321	PIK3CD	0.332317	0.251677	0.280673	0.715711	1.01 (0.99 - 1.02)
cg07793148	PIK3CD	0.113126	0.113126	0.256117	0.471093	0.97 (0.94 - 1.01)
cg20681184	PIK3CD	0.565365	0.565365	0.234955	0.853162	1.01 (0.97 - 1.05)
cg13457410	PIK3CD	0.138275	0.185682	0.0530121	0.515724	1.02 (0.99 - 1.06)
cg23098018	PIK3CD	0.286937	0.286937	0.557661	0.680748	0.97 (0.91 - 1.03)
cg11947782	PIK3CD	0.287743	0.287743	0.53012	0.681492	0.97 (0.91 - 1.03)
cg01943221	PIK3CD	0.288891	0.288891	0.53088	0.682239	0.96 (0.9 - 1.03)
cg07805542	PIK3CD	0.052529	0.171425	0.0439631	0.333388	1.02 (1 - 1.05)
cg04608004	PIK3CD	0.701145	0.701145	0.353374	0.913834	0.99 (0.92 - 1.05)
cg10796749	RBP7	0.596924	0.247314	0.298458	0.867907	0.98 (0.92 - 1.05)
cg23107691	RBP7	0.0148617	0.0148617	0.459723	0.174664	0.89 (0.81 - 0.98)
cg15090005	RBP7	0.924525	0.175756	0.0162043	0.981601	1 (0.98 - 1.02)
cg26419962	CORT	0.94856	0.0732755	0.0156274	0.986732	1 (0.98 - 1.02)
cg11415402	CORT	0.890967	0.457193	0.234013	0.97288	1 (0.95 - 1.04)
cg24293507	CORT	0.750465	0.947515	0.0960262	0.931189	0.99 (0.96 - 1.03)
cg14475854	MASP2	0.20594	0.20594		0.606954	1.03 (0.98 - 1.08)
cg04508216	MASP2	0.00388348	0.00388348	0.075774	0.0788077	1.07 (1.02 - 1.12)
cg18947360	MASP2	0.203397	0.203397	0.527782	0.604275	1.03 (0.99 - 1.07)
cg02847674	NPPA	0.0572146	0.0962277	0.840226	0.346552	1.03 (1 - 1.07)
cg20202438	NPPA	0.0525881	0.308635	0.353027	0.33356	1.02 (1 - 1.04)
cg25341925	NPPA	0.0565635	0.283901	0.420291	0.344933	1.02 (1 - 1.04)
cg05396397	NPPA	0.219655	0.41361	0.191451	0.620046	1.01 (0.99 - 1.03)
cg06193043	NPPA	0.219234	0.0621107	0.226221	0.619624	1.01 (0.99 - 1.02)
cg14194983	NPPA	0.219357	0.428781	0.336891	0.619802	1.01 (0.99 - 1.03)
cg24844545	NPPA	0.0434442	0.0528622	0.376147	0.304895	1.01 (1 - 1.03)
cg24697075	NPPB	0.0584098	0.0584098	0.786657	0.349619	1.05 (1 - 1.11)
cg14506552	NPPB	0.323653	0.102135	0.400065	0.710077	1.02 (0.98 - 1.07)
cg00831929	NPPB	0.0915589	0.0915589	0.70315	0.431182	1.06 (0.99 - 1.13)
cg00299820	NPPB	0.414253	0.0349435	0.65652	0.771881	0.99 (0.96 - 1.02)
cg22877366	TNFRSF8	0.12734	0.322322	0.338626	0.496795	0.97 (0.94 - 1.01)
cg19940644	TNFRSF8	0.56033	0.56033	0.257401	0.851268	1.02 (0.95 - 1.09)
cg17482935	TNFRSF8	0.929696	0.929696	0.353148	0.982416	1 (0.94 - 1.06)
cg04506109	TNFRSF8	0.162979	0.536046	0.0394743	0.5512	0.97 (0.94 - 1.01)
cg16305333	TNFRSF8	0.164701	0.365388	0.0582176	0.553664	0.97 (0.92 - 1.01)
cg07731304	TNFRSF8	0.161195	0.343103	0.0283907	0.548663	0.98 (0.96 - 1.01)
cg25382900	TNFRSF8	0.348788	0.0230773	0.31451	0.727633	0.99 (0.96 - 1.01)
cg13689066	TNFRSF8	0.112341	0.112341		0.469558	1.05 (0.99 - 1.12)
cg14712983	TNFRSF8	0.100845	0.041229	0.911471	0.449071	1.02 (1 - 1.04)
cg20978923	TNFRSF8	0.203864	0.735952	0.200472	0.604656	1.01 (0.99 - 1.03)
cg18152455	TNFRSF8	0.422292	0.732644	0.541016	0.776177	0.98 (0.94 - 1.02)
cg00502254	TNFRSF8	0.235319	0.235319	0.808212	0.634562	0.97 (0.91 - 1.02)
cg13239848	TNFRSF1B	0.229872	0.229872	0.580171	0.629623	0.98 (0.95 - 1.01)
cg21393163	TNFRSF1B	0.232912	0.232912	0.423928	0.63201	0.97 (0.93 - 1.02)
cg00566331	TNFRSF1B	0.227905	0.312275	0.356817	0.627946	1.01 (1 - 1.02)
cg20300911	TNFRSF1B	0.305332	0.58858	0.243557	0.69498	0.98 (0.95 - 1.02)
cg00175403	TNFRSF1B	0.505671	0.505671	0.277185	0.824703	1.01 (0.98 - 1.04)
cg09557991	TNFRSF1B	0.231814	0.231814	0.611294	0.631081	0.98 (0.94 - 1.02)
cg22677556	TNFRSF1B	0.923487	0.529461	0.851281	0.981601	1 (0.97 - 1.03)
cg17988830	PLA2G2A	0.0553489	0.0529979	0.971831	0.341605	1.03 (1 - 1.06)
cg10993488	PLA2G2A	0.566165	0.566165	0.96154	0.853686	1.02 (0.95 - 1.09)
cg08235413	PLA2G2A	0.413513	0.413513	0.713293	0.77133	1.03 (0.96 - 1.11)
cg25755892	PLA2G2A	0.0467387	0.00727569	0.990007	0.316256	1.04 (1 - 1.08)
cg13211559	PLA2G2A	0.0699546	0.0699546	0.995553	0.382396	1.05 (1 - 1.11)
cg23987736	CDC42	0.0335095	0.0824899	0.156925	0.267638	0.95 (0.91 - 1)
cg00810939	IL22RA1	0.363354	0.363354	0.582396	0.738816	1.02 (0.98 - 1.07)
cg09152089	IL22RA1	0.340827	0.340827	0.704008	0.722013	1.04 (0.96 - 1.14)
cg26405802	IL22RA1	0.337265	0.337265	0.894238	0.719171	1.03 (0.97 - 1.09)
cg17499358	IL22RA1	0.891561	0.891561	0.272	0.97288	1 (0.93 - 1.06)
cg16177693	NR0B2	0.881645	0.881645	0.25271	0.971241	0.99 (0.92 - 1.07)
cg07914457	NR0B2	0.0875919	0.0875919	0.0948733	0.42321	0.95 (0.9 - 1.01)
cg16985652	NR0B2	0.0887259	0.0887259	0.0229524	0.425598	0.97 (0.93 - 1.01)
cg25471443	SYTL1	0.0776075	0.0776075	0.825544	0.400345	1.06 (0.99 - 1.13)
cg21139713	SYTL1	0.0519419	0.033025	0.00589421	0.331982	0.96 (0.93 - 1)
cg08157684	SYTL1	0.0527506	0.151537	0.00485588	0.333956	0.96 (0.92 - 1)
cg12748890	SYTL1	0.0502619	0.0746392	0.0027502	0.326963	0.97 (0.94 - 1)
cg03750567	SYTL1	0.0497993	0.0279941	0.00285442	0.32547	0.97 (0.95 - 1)
cg00851518	SYTL1	0.0510866	0.0755711	0.00210125	0.329703	0.97 (0.93 - 1)
cg04123310	SYTL1	0.602445	0.602445	0.0940667	0.870684	0.98 (0.93 - 1.04)
cg12742432	SYTL1	0.508533	0.508533	0.623276	0.826023	0.97 (0.9 - 1.05)
cg07744618	SYTL1	0.160267	0.160267	0.342484	0.547572	0.95 (0.88 - 1.02)
cg00539261	SYTL1	0.857337	0.857337	0.633861	0.96567	0.99 (0.93 - 1.06)
cg22402398	FGR	0.54791	0.25283	0.851449	0.846126	1.01 (0.98 - 1.05)
cg08885657	FGR	0.153603	0.0820741	0.0875469	0.538011	0.98 (0.96 - 1.01)
cg11587640	FGR	0.54292	0.54292	0.020393	0.843683	0.98 (0.93 - 1.04)
cg00404394	FGR	0.766417	0.138841	0.0532405	0.936109	1 (0.98 - 1.02)
cg09845000	FGR	0.766446	0.907654	0.0422705	0.936109	1 (0.97 - 1.03)
cg00065048	FGR	0.76649	0.907725	0.0484759	0.936109	0.99 (0.96 - 1.03)
cg22237495	FGR	0.106256	0.109288	0.829913	0.458362	1.02 (0.99 - 1.05)
cg04167126	PTAFR	0.934941	0.365269	0.311826	0.984191	1 (0.96 - 1.05)
cg18141828	OPRD1	0.0873369	0.0873369	0.00755503	0.422591	0.94 (0.87 - 1.01)
cg02785792	OPRD1	0.0747718	0.00802853	0.000103008	0.393558	0.97 (0.94 - 1)
cg09970593	OPRD1	0.0518398	0.0518398	0.0483773	0.331715	0.95 (0.91 - 1)
cg24996263	SDC3	0.219815	0.219815	0.0912032	0.62021	1.03 (0.99 - 1.07)
cg09874992	SDC3	0.291211	0.178444	0.0408552	0.683966	0.99 (0.97 - 1.01)
cg23844904	SDC3	0.0265746	0.0265746	0.253128	0.237804	1.05 (1.01 - 1.09)
cg15580226	SDC3	0.622552	0.016461	0.535807	0.879942	1 (0.98 - 1.01)
cg00658151	SDC3	0.603447	0.603447	0.945821	0.871243	0.99 (0.97 - 1.02)
cg05374982	SDC3	0.939947	0.939947		0.984374	1 (0.93 - 1.08)
cg01566216	SDC3	0.0969419	0.0969419	0.000162603	0.441705	1.03 (0.99 - 1.07)
cg14407437	FABP3	0.184808	0.0558566	0.0677644	0.580447	1.03 (0.99 - 1.07)
cg18368411	FABP3	0.178655	0.178655	0.0949444	0.571926	1.05 (0.98 - 1.12)
cg19316148	FABP3	0.165	0.165	0.031155	0.554114	1.03 (0.99 - 1.09)
cg20318096	FABP3	0.185841	0.185841	0.115768	0.581791	1.03 (0.99 - 1.08)
cg07110043	FABP3	0.963745	0.446528	0.420153	0.9906	1 (0.99 - 1.01)
cg00583861	TINAGL1	0.0198462	0.00260492	0.362883	0.20369	1.03 (1.01 - 1.06)
cg16103203	TINAGL1	0.127448	0.127448	0.355612	0.496975	1.04 (0.99 - 1.1)
cg22855405	TINAGL1	0.888023	0.888023	0.00933099	0.972773	1 (0.94 - 1.07)
cg18107144	TINAGL1	0.888029	0.888029	0.0574913	0.972773	1.01 (0.93 - 1.08)
cg24253618	TINAGL1	0.209477	0.0495474	0.00811621	0.610817	1.02 (0.99 - 1.05)
cg12905085	TINAGL1	0.305159	0.0950495	0.00726373	0.694936	1.02 (0.99 - 1.05)
cg08169827	TINAGL1	0.306583	0.150564	0.0126592	0.696022	1.02 (0.98 - 1.06)
cg10574365	TINAGL1	0.305658	0.0889395	0.00570938	0.695125	1.02 (0.98 - 1.05)
cg16817668	TINAGL1	0.310144	0.310144	0.0212304	0.699834	1.03 (0.97 - 1.1)
cg07571745	LCK	0.399782	0.399782	0.494109	0.763095	1.03 (0.96 - 1.1)
cg24468890	HDAC1	0.0266384	0.0266384	0.526065	0.2382	0.96 (0.92 - 0.99)
cg06902368	CSF3R	0.333636	0.151688	0.459668	0.716063	1.01 (0.99 - 1.02)
cg07167688	CSF3R	0.333751	0.118889	0.460985	0.716155	1.01 (0.99 - 1.03)
cg12596564	CSF3R	0.333714	0.30751	0.473777	0.716121	1.01 (0.99 - 1.03)
cg02483735	CSF3R	0.773459	0.493887	0.409825	0.937864	1 (0.98 - 1.02)
cg04089674	CSF3R	0.462276	0.462276	0.612295	0.798347	0.98 (0.93 - 1.03)
cg08903855	CSF3R	0.460798	0.526546	0.611156	0.797723	0.99 (0.96 - 1.02)
cg04012535	CSF3R	0.627276	0.536564	0.39828	0.882836	0.99 (0.97 - 1.02)
cg13363969	CSF3R	0.161688	0.0878231	0.832729	0.549585	0.98 (0.96 - 1.01)
cg24672014	CSF3R	0.126246	0.0631694	0.779091	0.494869	0.98 (0.97 - 1)
cg27567593	BMP8A	3.09186e-12	1.99627e-10	0.000191229	2.58256e-09	0.88 (0.84 - 0.91)
cg09232440	BMP8A	9.34415e-09	9.34415e-09	0.00656946	3.2987e-06	0.81 (0.75 - 0.87)
cg15728256	BMP8B	0.904972	0.937013	0.984121	0.976195	1 (0.94 - 1.07)
cg03401114	BMP8B	0.896244	0.896244	0.813437	0.974533	1 (0.93 - 1.06)
cg15986668	NFYC	0.457507	0.665757	0.881088	0.795662	0.99 (0.95 - 1.02)
cg13735974	NFYC	0.314758	0.314758	0.985909	0.702582	0.97 (0.92 - 1.03)
cg10336144	NFYC	0.466487	0.466487	0.846362	0.800915	0.98 (0.92 - 1.04)
cg14796708	NFYC	0.380934	0.521581	0.671528	0.751118	1.02 (0.97 - 1.07)
cg13573746	NFYC	0.169122	0.169122		0.558945	0.96 (0.89 - 1.02)
cg20367961	EDN2	0.711594	0.910975	0.43943	0.917345	1.01 (0.98 - 1.04)
cg27238470	EDN2	0.711558	0.778044	0.42398	0.917345	1 (0.98 - 1.03)
cg08460875	EDN2	0.711521	0.850573	0.43358	0.917345	1 (0.99 - 1.02)
cg20700731	EDN2	0.496771	0.496771	0.293824	0.820034	1.02 (0.97 - 1.07)
cg27438425	EDN2	0.86562	0.580913	0.482909	0.966608	1 (0.98 - 1.02)
cg05385331	EDN2	0.411099	0.533501	0.377762	0.769527	0.98 (0.93 - 1.03)
cg09548495	EDN2	0.946849	0.946849	0.921053	0.98616	1 (0.95 - 1.05)
cg20239017	EDN2	0.966058	0.488626	0.573299	0.990892	1 (0.97 - 1.03)
cg27535302	GUCA2A	0.981322	0.26909	0.413336	0.995083	1 (0.99 - 1.01)
cg05262877	GUCA2A	0.235504	0.0252558	0.0746307	0.634789	0.98 (0.95 - 1.01)
cg27547344	TIE1	0.424236	0.424236	0.953364	0.777032	1.02 (0.97 - 1.07)
cg21539594	TIE1	0.493921	0.493921	0.922282	0.818079	1.02 (0.97 - 1.07)
cg12517577	TIE1	0.731767	0.731767	0.196014	0.924591	0.99 (0.93 - 1.05)
cg11731606	TIE1	0.418	0.418	0.905458	0.773516	1.03 (0.96 - 1.1)
cg07598341	ARTN	0.248487	0.0387718	0.508846	0.647815	0.98 (0.95 - 1.01)
cg22617819	ARTN	0.467158	0.363704	0.0819205	0.801437	1 (0.98 - 1.01)
cg17918314	ARTN	0.870639	0.870639	0.30639	0.96859	1 (0.96 - 1.05)
cg20276103	ARTN	0.297067	0.297067	0.864085	0.688945	1.04 (0.97 - 1.11)
cg06526872	ARTN	0.478915	0.478915	0.469933	0.80935	1.02 (0.96 - 1.08)
cg04259904	ARTN	0.699183	0.764595	0.121721	0.913308	1.01 (0.97 - 1.04)
cg21519202	ARTN	0.859363	0.859363	0.099277	0.965936	1 (0.96 - 1.05)
cg13246856	ARTN	0.699052	0.279109	0.112836	0.913226	1 (0.98 - 1.02)
cg15962314	ARTN	0.829634	0.555382	0.0439999	0.95618	1 (0.98 - 1.03)
cg12599982	ARTN	0.723071	0.231607	0.0462386	0.921348	1 (0.98 - 1.03)
cg13392029	ARTN	0.723267	0.723267	0.255562	0.921348	0.99 (0.95 - 1.04)
cg01891209	ARTN	0.265887	0.265887	0.792798	0.662722	0.96 (0.89 - 1.03)
cg13606994	ARTN	0.66828	0.231953	0.105515	0.901797	1 (0.98 - 1.01)
cg12908607	ARTN	0.699016	0.303803	0.0530685	0.913195	1 (0.99 - 1.01)
cg04131194	ARTN	0.393224	0.570308	0.222334	0.758548	1.01 (0.99 - 1.02)
cg08483560	PRDX1	0.01455	0.01455	0.0324033	0.172737	0.92 (0.87 - 0.98)
cg06070002	PRDX1	0.614202	0.276028	0.00412446	0.876104	0.99 (0.95 - 1.03)
cg02631906	PRDX1	0.178618	0.178618	0.287421	0.571884	0.95 (0.88 - 1.02)
cg08644498	PIK3R3	0.007328	0.0439996	0.225788	0.116253	0.95 (0.92 - 0.99)
cg27584146	PIK3R3	0.0284112	0.0284112	0.085115	0.246558	0.92 (0.85 - 0.99)
cg19321695	PIK3R3	0.467364	0.00780634	0.520834	0.801532	1.01 (0.98 - 1.05)
cg04975920	PIK3R3	0.343495	0.0471615	0.191786	0.723843	1.02 (0.97 - 1.08)
cg25369262	PIK3R3	0.105375	0.0164602	0.47712	0.45719	1.01 (1 - 1.03)
cg08165487	JUN	0.760972	0.760972	0.781642	0.934347	0.99 (0.96 - 1.03)
cg19306368	JUN	0.0478651	0.0478651	0.137562	0.319868	0.96 (0.92 - 1)
cg22945413	JAK1	0.303196	0.572353	0.691224	0.694302	1.02 (0.98 - 1.06)
cg12075498	JAK1	0.58807	0.473025	0.348568	0.864016	1 (0.99 - 1.01)
cg13420662	JAK1	0.304089	0.304089	0.642202	0.694765	1.04 (0.97 - 1.11)
cg07453451	JAK1	0.695754	0.695754	0.54283	0.912038	0.99 (0.92 - 1.05)
cg25307371	LEPR	0.0245967	0.0737363	0.519551	0.228505	1.03 (1 - 1.06)
cg14199090	LEPR	0.0989601	0.0989601	0.00198317	0.445671	1.05 (0.99 - 1.12)
cg03514351	LEPR	0.0120019	0.0325223	0.000226403	0.155726	1.04 (1.01 - 1.08)
cg16265717	LEPR	0.0147988	0.0787097	0.00077613	0.174274	1.04 (1.01 - 1.08)
cg09685982	PTGFR	0.129299	0.111558	0.841295	0.500517	1.03 (0.99 - 1.06)
cg19403909	PTGFR	0.709401	0.709401	0.202876	0.916054	0.99 (0.94 - 1.04)
cg16377367	BCL10	0.721088	0.60065	0.423889	0.920482	0.99 (0.96 - 1.03)
cg17322118	BCL10	0.721015	0.377135	0.127109	0.92048	1 (0.98 - 1.01)
cg23665568	BCL10	0.972253	0.326808	0.0199601	0.993979	1 (0.96 - 1.04)
cg16596317	BCL10	0.972253	0.046048	0.0110327	0.993979	1 (0.95 - 1.05)
cg03541331	BCL10	0.0936704	0.0362918	0.0208272	0.435306	0.98 (0.96 - 1)
cg15718932	GBP2	0.64873	0.845155	0.968676	0.893173	0.99 (0.96 - 1.03)
cg00342358	TGFBR3	0.540478	0.540478	0.154024	0.843073	1.02 (0.96 - 1.09)
cg04295372	VCAM1	0.0712815	0.0712815	0.212078	0.385769	1.03 (1 - 1.07)
cg25762679	VCAM1	0.0929034	0.0929034	0.324129	0.433761	0.96 (0.91 - 1.01)
cg01789501	VCAM1	0.0854652	0.0854652	0.501673	0.418536	1.06 (0.99 - 1.13)
cg17443007	S1PR1	0.598896	0.888947	0.841437	0.868951	1.01 (0.98 - 1.03)
cg19038540	S1PR1	0.278024	0.420835	0.594151	0.673626	0.98 (0.96 - 1.01)
cg04701420	S1PR1	0.297571	0.297571	0.584177	0.689133	0.98 (0.96 - 1.01)
cg10210739	S1PR1	0.12845	0.257876	0.285553	0.498904	1.05 (0.99 - 1.12)
cg02978220	VAV3	0.600237	0.859174	0.512857	0.869945	1 (0.99 - 1.02)
cg22346081	SORT1	0.101477	0.101477		0.450113	1.04 (0.99 - 1.1)
cg13926338	SORT1	0.988602	0.876917	0.000154991	0.995923	1 (0.97 - 1.03)
cg02175308	SORT1	0.819211	0.539377	0.000423021	0.952676	1 (0.98 - 1.02)
cg23032129	SORT1	0.988602	0.152237	8.11591e-05	0.995923	1 (0.98 - 1.02)
cg16988986	SORT1	1	0.0800057	0.000105048	1	1 (0.98 - 1.02)
cg23616212	SORT1	0.819224	0.839869	0.000434258	0.952676	1 (0.97 - 1.02)
cg05132925	CSF1	0.531513	0.444884	0.749872	0.838099	0.99 (0.98 - 1.01)
cg02457085	CSF1	0.432855	0.432855	0.564476	0.782227	0.98 (0.92 - 1.04)
cg07910945	CSF1	0.200577	0.00285703	0.0349076	0.600972	0.98 (0.96 - 1.01)
cg19627034	CSF1	0.754705	0.0436832	0.00696779	0.932504	1 (0.98 - 1.03)
cg25606969	PROK1	0.114826	0.114826	0.322729	0.474056	0.97 (0.94 - 1.01)
cg20616196	PROK1	0.101086	0.237466	0.371186	0.449591	0.97 (0.94 - 1.01)
cg05962781	TSHB	0.0704778	0.356768	0.30755	0.383642	0.97 (0.93 - 1)
cg23981702	NGF	0.754273	0.452853	0.42516	0.932504	1 (0.98 - 1.02)
cg09798370	NGF	0.429976	0.429976	0.522497	0.780931	1.02 (0.97 - 1.08)
cg07588253	NGF	0.667094	0.667094	0.182887	0.901069	0.99 (0.96 - 1.03)
cg21420366	NGF	0.0240446	0.0708767	0.201378	0.225797	1.04 (1 - 1.07)
cg25067242	NGF	0.00771644	0.00108166	0.204907	0.119914	1.09 (1.02 - 1.17)
cg17722354	NGF	0.319194	0.583527	0.70995	0.705873	0.98 (0.95 - 1.02)
cg21584846	NGF	0.232181	0.0258106	0.39973	0.631334	0.99 (0.98 - 1)
cg03324464	NGF	0.336531	0.336531	0.857363	0.71849	0.97 (0.9 - 1.04)
cg18892169	CTSS	0.513338	0.513338	0.00692448	0.828017	1.02 (0.96 - 1.08)
cg04065086	SEMA6C	0.00215803	0.00215803	0.193074	0.0549799	1.08 (1.03 - 1.13)
cg07371589	SEMA6C	0.00244769	0.00578964	0.468118	0.0597558	1.07 (1.03 - 1.12)
cg02698576	SEMA6C	0.00247935	0.00591741	0.404906	0.0601207	1.09 (1.03 - 1.16)
cg11822372	SEMA6C	0.0821523	0.000505527	0.00170532	0.411183	0.99 (0.98 - 1)
cg01958916	SEMA6C	0.427955	0.427955	0.865198	0.779602	1.02 (0.97 - 1.08)
cg10963543	PSMD4	0.699946	0.699946	0.0316661	0.913696	0.99 (0.95 - 1.03)
cg08236358	PSMD4	0.700143	0.700143	0.0454528	0.913796	0.99 (0.93 - 1.05)
cg22228337	RORC	0.143927	0.460824	0.104407	0.52326	1.03 (0.99 - 1.07)
cg25112191	RORC	0.87493	0.714647	0.435286	0.969647	1 (0.98 - 1.02)
cg04989070	S100A10	0.975826	0.975826	0.414077	0.993979	1 (0.93 - 1.07)
cg26230275	S100A10	0.364629	0.571117	0.527669	0.739511	0.98 (0.95 - 1.02)
cg24594295	S100A10	0.877749	0.877749	0.277057	0.969952	1 (0.95 - 1.04)
cg25848158	S100A10	0.528621	0.280756	0.367234	0.836344	1.01 (0.98 - 1.04)
cg12280317	S100A11	0.118274	0.118274	0.460693	0.48057	1.04 (0.99 - 1.1)
cg10069121	S100A11	0.128234	0.128234	0.268881	0.498563	1.04 (0.99 - 1.08)
cg19930352	S100A11	0.126212	0.282874	0.456464	0.494814	1.03 (0.99 - 1.07)
cg22702025	PGLYRP3	0.955698	0.955698	0.440112	0.987896	1 (0.94 - 1.07)
cg04450606	PGLYRP3	0.542714	0.542714	0.962347	0.843671	0.99 (0.96 - 1.02)
cg21400802	PGLYRP4	0.973111	0.973111	0.691778	0.993979	1 (0.93 - 1.07)
cg01798266	PGLYRP4	0.883262	0.883262	0.868127	0.971737	1 (0.95 - 1.04)
cg03277515	PGLYRP4	0.938687	0.938687	0.686708	0.984191	1 (0.96 - 1.05)
cg21691717	PGLYRP4	0.834692	0.834692	0.602859	0.957968	0.99 (0.94 - 1.05)
cg06954535	PGLYRP4	0.793917	0.520251	0.216568	0.944249	1 (0.98 - 1.03)
cg01093088	PGLYRP4	0.367739	0.367739	0.668366	0.741569	0.97 (0.92 - 1.03)
cg07039113	S100A9	0.40546	0.40546	0.308984	0.766318	0.97 (0.91 - 1.04)
cg23277715	S100A9	0.212763	0.212763	0.269908	0.614497	1.03 (0.98 - 1.09)
cg26937038	S100A9	0.214252	0.205511	0.379464	0.615668	1.04 (0.98 - 1.1)
cg05848175	S100A9	0.217813	0.217813		0.618398	1.05 (0.97 - 1.13)
cg15467116	S100A9	0.122642	0.122642	0.870951	0.488327	0.96 (0.92 - 1.01)
cg06355720	S100A9	0.879361	0.942162	0.754403	0.970385	1 (0.98 - 1.03)
cg10978966	S100A12	0.68541	0.68541	0.985821	0.907648	1.02 (0.94 - 1.09)
cg05927274	S100A7	0.190985	0.190985	0.409062	0.588886	1.04 (0.98 - 1.1)
cg08123339	S100A7	0.0348103	0.16146	0.595121	0.272681	1.01 (1 - 1.02)
cg04140525	S100A7	0.806423	0.806423	0.0514369	0.947736	1.01 (0.93 - 1.09)
cg24155129	S100A6	0.782657	0.782657	0.0429247	0.94072	0.99 (0.91 - 1.07)
cg01910639	S100A6	0.853676	0.967959	0.0430464	0.963908	1 (0.96 - 1.05)
cg08127462	S100A5	0.834083	0.834083	0.151696	0.957939	1.01 (0.96 - 1.05)
cg09171874	S100A3	0.398543	0.668375	0.843848	0.762376	1.03 (0.96 - 1.1)
cg17107867	S100A3	0.806485	0.66804	0.067746	0.947797	0.99 (0.94 - 1.05)
cg23656322	S100A2	0.835599	0.670579	0.068105	0.958177	1 (0.97 - 1.03)
cg25433648	S100A14	0.44279	0.73556	0.842967	0.787147	0.99 (0.95 - 1.02)
cg13098855	S100A14	0.318338	0.504345	0.428381	0.705429	0.99 (0.96 - 1.01)
cg15104031	S100A14	0.390439	0.668658	0.503384	0.756983	0.99 (0.97 - 1.01)
cg16348003	S100A14	0.390299	0.361842	0.365747	0.75696	1.01 (0.99 - 1.02)
cg08477332	S100A14	0.356655	0.203709	0.52232	0.733467	1.01 (0.99 - 1.02)
cg15207993	S100A14	0.343597	0.343597	0.452356	0.723968	1.02 (0.98 - 1.07)
cg02573566	S100A13	0.719324	0.191857	0.939263	0.920204	1 (0.99 - 1.01)
cg00012362	S100A13	0.719322	0.286641	0.943242	0.920204	1 (0.99 - 1.01)
cg13946767	S100A13	0.865616	0.273097	0.866036	0.966608	1 (0.99 - 1.01)
cg11343894	S100A13	0.865616	0.212616	0.866955	0.966608	1 (0.99 - 1.01)
cg02331910	S100A13	0.865616	0.216329	0.866179	0.966608	1 (0.99 - 1.01)
cg04077668	S100A13	0.865617	0.694272	0.867382	0.966608	1 (0.99 - 1.01)
cg06419659	S100A13	0.865616	0.284074	0.860955	0.966608	1 (0.99 - 1.01)
cg07898899	S100A13	0.865616	0.265961	0.864549	0.966608	1 (0.99 - 1.01)
cg10963218	S100A13	0.677894	0.117652	0.906564	0.905465	1 (0.99 - 1.02)
cg15559456	S100A13	0.86563	0.86563	0.87806	0.966608	1 (0.97 - 1.04)
cg14467840	S100A1	0.778585	0.778585	0.907242	0.939393	1.01 (0.97 - 1.04)
cg21936775	S100A13	0.731188	0.859929	0.886669	0.924591	1.01 (0.97 - 1.05)
cg22706106	S100A13	0.39366	0.39366	0.639313	0.758978	0.98 (0.92 - 1.03)
cg21860360	NPR1	0.520329	0.868556	0.574225	0.831872	1 (0.99 - 1.01)
cg24304309	ADAR	0.942142	0.47628	0.337733	0.984525	1.01 (0.86 - 1.18)
cg06269322	ADAR	0.390134	0.0914664	0.0256411	0.756954	0.99 (0.96 - 1.01)
cg03920003	ADAR	0.274183	0.0143705	0.0451021	0.67048	0.99 (0.98 - 1)
cg17218026	ADAR	0.274198	0.00797356	0.0499044	0.67048	0.99 (0.98 - 1.01)
cg09786420	ADAR	0.275257	0.326454	0.0944602	0.671217	0.99 (0.96 - 1.01)
cg27530370	ADAR	0.2655	0.2655	0.0803186	0.662305	0.97 (0.92 - 1.02)
cg19372602	SEMA4A	0.532015	0.126346	0.403857	0.83839	0.99 (0.95 - 1.03)
cg16736018	CRABP2	0.919201	0.234483	0.260786	0.980567	1 (0.95 - 1.05)
cg02363950	CRABP2	0.0815079	0.0815079	0.811943	0.409382	1.05 (0.99 - 1.1)
cg13470735	CRABP2	0.0800154	0.0800154	0.332949	0.405984	0.95 (0.89 - 1.01)
cg08597205	HDGF	0.337636	0.337636	0.0415165	0.719552	1.02 (0.98 - 1.07)
cg10516993	CD1D	0.082292	0.159394	0.2372	0.411373	0.97 (0.94 - 1)
cg10963061	CD1D	0.0830316	0.104628	0.397467	0.412889	0.97 (0.94 - 1)
cg05843457	CD1D	0.0825709	0.141919	0.26948	0.411912	0.97 (0.94 - 1)
cg05046020	CD1D	0.135271	0.0460003	0.0226665	0.511286	0.98 (0.94 - 1.01)
cg24432768	CD1D	0.00401606	0.00401606	0.136901	0.0803823	0.89 (0.83 - 0.96)
cg03528325	CD1A	0.185876	0.771056	0.977137	0.581821	1.02 (0.99 - 1.05)
cg07950803	CD1A	0.236574	0.89651	0.877671	0.6358	1.01 (0.99 - 1.03)
cg27303699	CD1A	0.192467	0.192467	0.943795	0.590842	1.04 (0.98 - 1.1)
cg26014409	CD1E	0.676578	0.676578	0.344083	0.904935	1.01 (0.96 - 1.07)
cg05147692	CRP	0.108995	0.108995	0.761527	0.463399	1.04 (0.99 - 1.09)
cg25215890	CD48	0.235406	0.481959	0.321894	0.634606	0.99 (0.97 - 1.01)
cg13311440	CD48	0.414476	0.414476	0.89872	0.771994	0.98 (0.93 - 1.03)
cg10106388	CD244	0.739062	0.739062	0.918052	0.926859	1.01 (0.96 - 1.05)
cg11939496	CD244	0.961095	0.998617	0.859404	0.9906	1 (0.96 - 1.04)
cg09070378	FCER1G	0.671299	0.287331	0.337716	0.903201	1.01 (0.97 - 1.04)
cg13228041	FCER1G	0.916905	0.916905	0.566878	0.979848	1 (0.94 - 1.07)
cg23691642	HSPA6	0.752198	0.0764259	0.526413	0.932396	1 (0.97 - 1.02)
cg04384208	FCGR3A	0.0160922	0.161438	0.105201	0.182345	1.03 (1.01 - 1.06)
cg03228353	FCGR3A	0.752479	0.752479	0.715808	0.932504	1.01 (0.95 - 1.08)
cg15617640	SH2D1B	0.39572	0.39572	0.496712	0.760306	0.98 (0.93 - 1.03)
cg26379475	SH2D1B	0.808587	0.808587	0.711947	0.94805	0.99 (0.93 - 1.05)
cg27003165	SH2D1B	0.889876	0.0948491	0.414643	0.972773	1 (0.99 - 1.01)
cg13901501	RXRG	0.0904238	0.0904238	0.533681	0.428932	1.06 (0.99 - 1.14)
cg12404281	RXRG	0.192324	0.276846	0.896698	0.5907	1.02 (0.99 - 1.06)
cg17514495	RXRG	0.364434	0.364434	0.283307	0.739436	1.03 (0.96 - 1.1)
cg14178541	RXRG	0.668692	0.668692	0.435397	0.901941	0.99 (0.94 - 1.04)
cg01833122	CD247	0.442155	0.442155	0.503631	0.786877	1.02 (0.97 - 1.07)
cg03727968	CD247	0.135557	0.135557	0.12952	0.511625	1.02 (0.99 - 1.05)
cg24929556	CD247	0.43403	0.43403	0.390449	0.782576	1.02 (0.97 - 1.08)
cg12286890	XCL2	0.604748	0.799577	0.179532	0.87204	0.99 (0.96 - 1.03)
cg27504555	XCL1	0.962613	0.962613	0.253489	0.9906	1 (0.97 - 1.03)
cg10965996	FASLG	0.270161	0.697509	0.629742	0.667119	1.02 (0.98 - 1.06)
cg03584199	FASLG	0.233526	0.233526	0.792281	0.632765	0.98 (0.94 - 1.02)
cg18855080	FASLG	0.988267	0.988267	0.55795	0.995923	1 (0.95 - 1.05)
cg13097102	TNFSF18	0.353566	0.353566	0.975071	0.73102	1.03 (0.97 - 1.1)
cg24633390	TNFSF4	0.292728	0.536846	0.637812	0.685273	0.98 (0.94 - 1.02)
cg04085339	CACYBP	0.288625	0.288625	0.873128	0.681967	1.04 (0.97 - 1.11)
cg26784929	ANGPTL1	0.991035	0.753141	0.352112	0.996104	1 (0.97 - 1.03)
cg09267467	ANGPTL1	0.0409998	0.182704	0.137812	0.296458	0.97 (0.95 - 1)
cg07098477	RNASEL	0.836239	0.836239	0.929523	0.958513	1.01 (0.95 - 1.06)
cg25147026	PTGS2	0.341736	0.544702	0.708934	0.722476	0.98 (0.95 - 1.02)
cg15898116	PTGS2	0.190277	0.190277	0.825451	0.587888	1.05 (0.98 - 1.13)
cg07504763	PTPRC	0.198124	0.198124	0.711885	0.598201	0.97 (0.93 - 1.02)
cg10768932	PTPRC	0.942605	0.942605	0.150141	0.984548	1 (0.95 - 1.05)
cg12810297	NR5A2	0.250482	0.250482	0.158038	0.649576	1.03 (0.98 - 1.1)
cg12664749	NR5A2	0.250631	0.250631	0.212963	0.649658	1.04 (0.98 - 1.1)
cg10015974	NR5A2	0.0605288	0.13196	0.297136	0.35646	0.96 (0.93 - 1)
cg10953312	NR5A2	0.1809	0.210514	0.441275	0.575266	0.98 (0.94 - 1.01)
cg18394216	NR5A2	0.186105	0.186105	0.293054	0.581973	1.05 (0.98 - 1.12)
cg23806259	NR5A2	0.180929	0.0348119	0.442494	0.575266	1.03 (0.99 - 1.07)
cg10098523	NR5A2	0.0156001	0.00596675	0.890982	0.17949	0.96 (0.93 - 0.99)
cg25306277	NR5A2	0.00565482	0.0440972	0.594927	0.0995889	1.04 (1.01 - 1.06)
cg15198094	NR5A2	0.00792225	0.0944901	0.649528	0.121489	1.03 (1.01 - 1.06)
cg10513702	NR5A2	0.00656806	0.0843132	0.637716	0.108964	1.03 (1.01 - 1.06)
cg15062377	NR5A2	0.0690746	0.117676	0.362748	0.380229	1.04 (1 - 1.09)
cg16103959	NR5A2	0.0352081	0.0352081	0.502253	0.274456	0.95 (0.9 - 1)
cg07208853	NR5A2	0.680028	0.680028	0.0601605	0.906072	1.01 (0.95 - 1.08)
cg19713947	NR5A2	0.904493	0.904493	0.0732315	0.976195	1 (0.95 - 1.05)
cg07926895	NR5A2	0.183548	0.260621	0.56538	0.578873	1.03 (0.98 - 1.09)
cg13229857	NR5A2	0.184468	0.184468	0.567001	0.579955	1.04 (0.98 - 1.09)
cg04605987	NR5A2	0.158557	0.158557	0.516135	0.544916	1.02 (0.99 - 1.06)
cg04308769	NR5A2	0.159551	0.293326	0.330363	0.546492	1.03 (0.99 - 1.07)
cg24157531	NR5A2	0.039818	0.039818	0.556771	0.292387	0.94 (0.89 - 1)
cg17804356	NR5A2	0.0447379	0.0447379	0.678233	0.309592	1.08 (1 - 1.16)
cg18203366	NR5A2	0.423485	0.423485	0.278338	0.776828	1.02 (0.97 - 1.07)
cg17520027	NR5A2	0.422962	0.422962	0.213362	0.776599	1.02 (0.97 - 1.07)
cg04025964	NR5A2	0.422314	0.0406411	0.178405	0.776184	1.02 (0.98 - 1.05)
cg02457750	NR5A2	0.291777	0.418618	0.203192	0.684402	0.96 (0.9 - 1.03)
cg08158862	NR5A2	0.234035	0.234035	0.431334	0.633143	1.05 (0.97 - 1.13)
cg26033504	CSRP1	0.0104187	0.0104187	0.201852	0.142859	0.91 (0.85 - 0.98)
cg25018049	CSRP1	0.11998	0.11998	0.361167	0.483241	1.05 (0.99 - 1.12)
cg11145461	CSRP1	0.0241393	0.0338192	0.636532	0.226346	1.05 (1.01 - 1.09)
cg05812950	CSRP1	0.289844	0.289844		0.682846	1.03 (0.97 - 1.09)
cg16357582	CSRP1	0.0301032	0.0301032	0.252574	0.253642	1.07 (1.01 - 1.14)
cg24155190	CSRP1	0.031023	0.031023	0.267319	0.257633	1.08 (1.01 - 1.15)
cg02104952	CSRP1	0.0741277	0.00914674	0.77364	0.392186	1.03 (1 - 1.07)
cg05787035	LGR6	0.542368	0.542368	0.754993	0.843646	1.02 (0.96 - 1.08)
cg12761421	LGR6	0.70285	0.405844	0.508951	0.914064	1 (0.98 - 1.03)
cg04811114	LGR6	0.702785	0.0538193	0.328868	0.914064	1 (0.99 - 1.01)
cg26347746	LGR6	0.702785	0.0538163	0.329459	0.914064	1 (0.99 - 1.01)
cg05044291	LGR6	0.702787	0.0856897	0.179524	0.914064	1 (0.99 - 1.02)
cg06825163	LGR6	0.702787	0.0508117	0.334891	0.914064	1 (0.99 - 1.02)
cg04289208	LGR6	0.101467	0.101467	0.837072	0.450113	1.05 (0.99 - 1.12)
cg14150727	LGR6	0.702919	0.33588	0.228554	0.914091	0.99 (0.96 - 1.03)
cg03985801	LGR6	0.752261	0.47163	0.359722	0.932424	0.99 (0.96 - 1.03)
cg17830682	LGR6	0.702863	0.260158	0.531921	0.914069	0.99 (0.97 - 1.02)
cg09363587	LGR6	0.70312	0.820531	0.56499	0.914174	0.99 (0.94 - 1.04)
cg09854088	LGR6	0.54177	0.54177	0.212634	0.843528	0.98 (0.94 - 1.03)
cg11683364	LGR6	0.00254029	0.0319448	0.935826	0.0610133	0.97 (0.95 - 0.99)
cg04316941	LGR6	0.0980871	0.0980871	0.406481	0.443923	0.97 (0.94 - 1.01)
cg27392775	ADIPOR1	0.172779	0.172779	0.551462	0.564058	1.04 (0.98 - 1.11)
cg04566392	ADIPOR1	0.753333	0.270211	0.479582	0.932504	1 (0.98 - 1.02)
cg21264521	CHIT1	0.596563	0.206809	0.706749	0.867865	1.02 (0.96 - 1.07)
cg15209419	CHIT1	0.83042	0.83042	0.369169	0.956539	1.01 (0.95 - 1.07)
cg17725472	CHIT1	0.187991	0.143724	0.0272622	0.584277	0.98 (0.95 - 1.01)
cg07972572	CHIT1	0.0168167	0.139956	0.237493	0.186555	0.97 (0.94 - 0.99)
cg17220161	CHIT1	0.040623	0.0678683	0.202918	0.295362	0.98 (0.95 - 1)
cg03890167	CHIT1	0.0468317	0.383619	0.168195	0.316717	0.98 (0.96 - 1)
cg16061436	IL10	0.216445	0.338799	0.821067	0.617358	0.98 (0.96 - 1.01)
cg15096505	IL10	0.789136	0.789136	0.611295	0.943203	1.01 (0.96 - 1.06)
cg27574654	IL19	0.356426	0.356426	0.853352	0.733346	1.02 (0.98 - 1.06)
cg01103730	IL20	0.233884	0.233884		0.633143	1.04 (0.97 - 1.12)
cg23909633	IL24	0.246923	0.366908	0.601215	0.646181	0.97 (0.91 - 1.02)
cg21607172	IL24	0.110113	0.110113	0.659825	0.465085	1.05 (0.99 - 1.11)
cg04248796	CR2	0.743107	0.927532	0.681469	0.928482	1.01 (0.95 - 1.07)
cg05508558	CR2	0.147301	0.147301	0.949879	0.528419	1.03 (0.99 - 1.08)
cg02895948	PLXNA2	0.415288	0.0480571	0.0961852	0.772697	0.99 (0.97 - 1.01)
cg16352830	PLXNA2	0.808462	0.808462	0.216656	0.94805	0.99 (0.93 - 1.06)
cg02736746	PLXNA2	0.41544	0.362633	0.560672	0.7728	0.98 (0.94 - 1.03)
cg10587082	PLXNA2	0.271334	0.271334	0.0779999	0.667712	1.02 (0.98 - 1.06)
cg03959945	PLXNA2	0.487036	0.487036	0.163214	0.814274	0.99 (0.95 - 1.03)
cg11854115	PLXNA2	0.445613	0.445613	0.178465	0.788457	1.02 (0.96 - 1.09)
cg00545705	PLXNA2	0.637702	0.0435278	0.0665776	0.888476	0.99 (0.95 - 1.03)
cg16045271	PLXNA2	0.541183	0.17993	0.0786492	0.843182	0.98 (0.93 - 1.04)
cg00823095	PLXNA2	0.622612	0.442999	0.829969	0.879942	0.99 (0.96 - 1.02)
cg12446246	PLXNA2	0.623049	0.623049	0.528795	0.879942	1.01 (0.96 - 1.07)
cg18019663	PLXNA2	0.966765	0.966765	0.286472	0.991035	1 (0.94 - 1.06)
cg24152511	PLXNA2	0.622701	0.622701	0.478404	0.879942	1.01 (0.97 - 1.05)
cg04722955	PLXNA2	0.237015	0.237015	0.41999	0.636196	0.96 (0.89 - 1.03)
cg10433625	PLXNA2	0.302327	0.302327	0.862782	0.693517	1.03 (0.97 - 1.1)
cg03598313	PLXNA2	0.93848	0.986921	0.930066	0.984191	1 (0.97 - 1.03)
cg00541303	PLXNA2	0.706097	0.706097	0.425228	0.915347	1.01 (0.96 - 1.06)
cg05349089	PLXNA2	0.00581118	0.0190927	0.870657	0.101049	0.95 (0.92 - 0.99)
cg10487521	NENF	0.0767509	0.204177	0.0336267	0.398464	0.98 (0.95 - 1)
cg11836829	NENF	0.0690434	0.0690434	0.330639	0.380088	1.06 (1 - 1.13)
cg22236626	NENF	0.125531	0.125531	0.299995	0.493641	1.04 (0.99 - 1.09)
cg24511404	NENF	0.324602	0.324602	0.0892692	0.710077	0.97 (0.9 - 1.03)
cg06523151	ESRRG	0.303427	0.65528	0.738681	0.694371	1.01 (0.99 - 1.02)
cg17279365	ESRRG	0.460247	0.339274	0.733004	0.797506	1 (0.99 - 1.01)
cg00575003	ESRRG	0.53618	0.53618	0.856086	0.840541	0.98 (0.93 - 1.04)
cg11692820	ESRRG	0.291651	0.291651	0.597762	0.684367	0.97 (0.92 - 1.03)
cg07312357	ESRRG	0.289656	0.289656	0.400563	0.682783	0.98 (0.93 - 1.02)
cg25614875	ESRRG	0.289387	0.289387	0.49298	0.682663	0.98 (0.94 - 1.02)
cg00256046	ESRRG	0.0533954	0.0233591	0.162512	0.335834	1.02 (1 - 1.04)
cg00116092	ESRRG	0.929176	0.929176	0.165431	0.982416	1 (0.95 - 1.06)
cg23663428	ESRRG	0.389843	0.234761	0.245354	0.756902	1.01 (0.99 - 1.03)
cg13321105	ESRRG	0.264952	0.264952	0.891196	0.661669	0.98 (0.93 - 1.02)
cg00983697	ESRRG	0.298974	0.213665	0.74029	0.689952	0.99 (0.96 - 1.01)
cg27508144	TGFB2	0.347489	0.347489	0.872544	0.726841	1.02 (0.98 - 1.05)
cg17934824	TGFB2	0.349333	0.349333	0.754801	0.727812	1.02 (0.97 - 1.08)
cg01558923	TGFB2	0.402679	0.402679	0.8189	0.764646	1.01 (0.98 - 1.05)
cg18876728	TGFB2	0.673251	0.85708	0.560678	0.90345	0.99 (0.96 - 1.02)
cg19817882	LEFTY1	0.676944	0.817261	0.937155	0.905199	1.01 (0.97 - 1.05)
cg05376267	LEFTY1	0.3763	0.527329	0.518189	0.747447	0.99 (0.97 - 1.01)
cg06939851	LEFTY1	0.304064	0.188171	0.505442	0.694743	0.99 (0.97 - 1.01)
cg06086141	LEFTY1	0.308367	0.308367	0.327567	0.697722	0.97 (0.92 - 1.03)
cg08161480	LEFTY1	0.84304	0.84304	0.341399	0.960338	0.99 (0.93 - 1.06)
cg27179622	LEFTY2	0.375995	0.541319	0.437097	0.74731	0.99 (0.98 - 1.01)
cg09938466	ACTA1	0.719213	0.00163517	4.57031e-05	0.920204	1 (0.99 - 1.02)
cg06585233	ACTA1	0.733559	0.733559	0.0011957	0.9253	0.99 (0.95 - 1.04)
cg18268553	ACTA1	0.766998	0.766998	0.7864	0.936165	0.99 (0.93 - 1.06)
cg11668749	ACTA1	0.719478	0.014964	0.000285241	0.920204	0.99 (0.94 - 1.04)
cg27229613	ACTA1	0.71932	0.000237544	0.000135739	0.920204	0.99 (0.96 - 1.03)
cg09926178	ACTA1	0.668575	0.668575	0.000379878	0.901874	0.99 (0.95 - 1.03)
cg09181500	ACTA1	0.00211643	0.00211643	0.00436699	0.0543045	0.93 (0.89 - 0.97)
cg10442549	AGT	0.453648	0.378226	0.221733	0.793144	1.01 (0.99 - 1.03)
cg22010140	AGT	0.0555672	0.0555672	0.777658	0.342372	1.06 (1 - 1.12)
cg27046460	AGT	0.312273	0.312273	0.464486	0.700482	1.04 (0.97 - 1.11)
cg07502417	AGT	0.351828	0.771365	0.706429	0.729741	0.99 (0.98 - 1.01)
cg01083716	AGT	0.0477814	0.598149	0.920273	0.319731	0.98 (0.96 - 1)
cg24474852	AGT	0.0473365	0.483396	0.89229	0.318703	0.99 (0.97 - 1)
cg19125606	AGT	0.902049	0.743124	0.10942	0.975659	1 (0.98 - 1.03)
cg02577267	GREM2	0.531557	0.531557	0.66767	0.838125	1.02 (0.95 - 1.1)
cg23210268	GREM2	0.45559	0.45559	0.816178	0.794334	0.99 (0.96 - 1.02)
cg04221461	AKT3	0.775217	0.870276	0.362309	0.938126	1.01 (0.96 - 1.05)
cg07343703	AKT3	0.859928	0.0542765	0.0494606	0.965936	1 (0.98 - 1.02)
cg25752754	SDC1	0.490788	0.490788	0.628695	0.816504	1.02 (0.97 - 1.07)
cg18014547	SDC1	0.271092	0.422742	0.268487	0.667551	1.02 (0.98 - 1.06)
cg08123321	SDC1	0.814709	0.0943777	0.725942	0.950724	1 (0.98 - 1.02)
cg27582563	SDC1	0.290096	0.290096	0.970216	0.682944	1.04 (0.97 - 1.12)
cg17809353	SDC1	0.59506	0.585082	0.337379	0.867637	1 (0.98 - 1.01)
cg26034934	SDC1	1	1	0.282456	1	1 (0.96 - 1.04)
cg01298991	SDC1	0.8203	0.8203	0.265176	0.952749	1.01 (0.96 - 1.06)
cg15339720	SDC1	0.353102	0.633686	0.896207	0.730636	0.98 (0.93 - 1.02)
cg13003011	SDC1	0.478421	0.0762478	0.799345	0.808965	0.98 (0.91 - 1.04)
cg08044427	SDC1	0.788392	0.788392	0.595653	0.942975	0.99 (0.93 - 1.06)
cg24868150	GDF7	0.66531	0.177944	0.0328711	0.900745	0.99 (0.96 - 1.02)
cg00538381	GDF7	0.231794	0.618594	0.103973	0.631081	0.99 (0.97 - 1.01)
cg17128417	GDF7	0.135975	0.712253	0.291952	0.512289	0.99 (0.97 - 1)
cg23719318	GDF7	0.236086	0.236086	0.195057	0.635454	1.03 (0.98 - 1.08)
cg19500479	GDF7	0.137526	0.599408	0.268198	0.514627	1.02 (0.99 - 1.05)
cg18552861	GDF7	0.237566	0.237566	0.391665	0.636734	1.02 (0.99 - 1.06)
cg05899618	GDF7	0.234008	0.234008	0.22624	0.633143	1.02 (0.99 - 1.06)
cg25160978	GDF7	0.233322	0.233322	0.22157	0.632621	1.02 (0.99 - 1.06)
cg12949975	GDF7	0.234763	0.234763	0.142429	0.634071	1.03 (0.98 - 1.07)
cg07789367	GDF7	0.170306	0.320663	0.0507675	0.560601	0.98 (0.94 - 1.01)
cg27141850	GDF7	0.231386	0.609633	0.116474	0.630743	0.99 (0.98 - 1)
cg09074113	GDF7	0.231404	0.468345	0.0772648	0.630743	0.99 (0.98 - 1)
cg05481257	GDF7	0.231366	0.786565	0.0720468	0.630743	0.99 (0.98 - 1)
cg07755735	GDF7	0.231415	0.488391	0.134125	0.630743	0.99 (0.98 - 1)
cg14780466	GDF7	0.23143	0.727016	0.141013	0.630743	0.99 (0.98 - 1.01)
cg12334488	GDF7	0.231441	0.677798	0.0799144	0.630743	0.99 (0.98 - 1.01)
cg10553204	GDF7	0.231476	0.368519	0.09323	0.630759	0.99 (0.98 - 1.01)
cg07021052	GDF7	0.231422	0.643724	0.0720025	0.630743	0.99 (0.98 - 1.01)
cg04082016	GDF7	0.231408	0.253496	0.136467	0.630743	0.99 (0.98 - 1)
cg00283986	GDF7	0.903525	0.469091	0.427927	0.97598	1 (0.98 - 1.03)
cg00011239	GDF7	0.239549	0.628332	0.354484	0.638919	1.03 (0.98 - 1.08)
cg01400712	POMC	0.00776988	0.00233503	0.04853	0.120243	1.05 (1.01 - 1.08)
cg20473374	POMC	0.0495208	0.0495208	0.925898	0.32467	1.06 (1 - 1.13)
cg25816739	POMC	0.0678522	0.0678522	0.494208	0.376845	1.03 (1 - 1.06)
cg07074666	POMC	0.0714838	0.0714838	0.0779496	0.386174	1.04 (1 - 1.09)
cg22444445	POMC	0.0657093	0.0478575	0.0303222	0.370886	1.02 (1 - 1.03)
cg15391491	POMC	0.0721424	0.0721424	0.0608043	0.387684	0.95 (0.9 - 1)
cg10045137	POMC	0.0640998	0.0348002	0.0400885	0.367079	0.98 (0.96 - 1)
cg02716646	POMC	0.0593506	0.0106936	0.0526184	0.352729	0.95 (0.9 - 1)
cg06846259	POMC	0.00633451	0.00188871	0.300953	0.106277	0.96 (0.93 - 0.99)
cg02757179	POMC	0.00747244	0.000545101	0.357396	0.117765	0.96 (0.94 - 0.99)
cg09527270	POMC	0.00422946	0.0201486	0.0774783	0.0830854	1.05 (1.01 - 1.08)
cg03560973	POMC	0.0113252	0.0438169	0.221048	0.150624	1.07 (1.01 - 1.12)
cg02079741	POMC	0.0101215	0.0101215	0.377696	0.140361	1.06 (1.01 - 1.1)
cg23598419	POMC	0.010602	0.010602	0.0820985	0.144557	1.07 (1.02 - 1.13)
cg13025668	POMC	0.0190822	0.0190822	0.187711	0.199081	0.93 (0.87 - 0.99)
cg20387815	POMC	0.0195269	0.0195269	0.35004	0.201741	0.93 (0.87 - 0.99)
cg01926269	POMC	0.0213587	0.0213587	0.652548	0.212318	0.94 (0.9 - 0.99)
cg24425171	POMC	0.0113815	0.0113815	0.250306	0.15102	0.94 (0.9 - 0.99)
cg22900229	POMC	0.0115522	0.0115522	0.562831	0.152191	0.93 (0.88 - 0.98)
cg16302441	POMC	0.00965731	0.00965731	0.374793	0.136851	0.94 (0.9 - 0.99)
cg08030082	POMC	0.0176454	0.0176454	0.341825	0.191353	0.95 (0.91 - 0.99)
cg09916783	POMC	0.0232903	0.0232903	0.183596	0.221892	0.92 (0.85 - 0.99)
cg11503396	POMC	0.00785062	0.0326048	0.306096	0.120914	0.96 (0.94 - 0.99)
cg02642979	POMC	0.0361038	0.0361038	0.617846	0.278269	1.05 (1 - 1.11)
cg13349472	POMC	0.0952153	0.0952153	0.479365	0.438188	1.05 (0.99 - 1.1)
cg13430552	POMC	0.0373524	0.0373524	0.620687	0.282738	1.06 (1 - 1.12)
cg26822501	LTBP1	0.149566	0.149566	0.760985	0.531917	1.05 (0.98 - 1.12)
cg27569706	LTBP1	0.670551	0.0117448	0.0700573	0.903146	1.01 (0.98 - 1.03)
cg21139003	LTBP1	0.00576457	0.00576457	0.302329	0.100631	1.07 (1.02 - 1.13)
cg05688523	LTBP1	0.00716015	0.00605565	0.879206	0.114738	0.98 (0.96 - 0.99)
cg14260773	LTBP1	0.278558	0.075677	0.552377	0.673927	0.99 (0.97 - 1.01)
cg24351977	LTBP1	0.973987	0.505309	0.354118	0.993979	1 (0.97 - 1.03)
cg03906115	LTBP1	0.930712	0.33801	0.586162	0.982635	1 (0.94 - 1.06)
cg07119076	RASGRP3	0.145817	0.145817	0.0261199	0.526046	1.04 (0.99 - 1.09)
cg17598334	RASGRP3	0.327827	0.327827	0.993764	0.711964	1.03 (0.98 - 1.08)
cg20348189	CRIM1	0.496923	0.496923	0.625147	0.82009	0.98 (0.94 - 1.03)
cg03888447	CRIM1	0.331787	0.762752	0.103592	0.715562	0.99 (0.96 - 1.01)
cg15931894	CRIM1	0.194352	0.194352	0.755748	0.593284	1.03 (0.98 - 1.09)
cg17516469	CRIM1	0.790432	0.790432	0.62951	0.943506	0.99 (0.93 - 1.06)
cg17326313	EIF2AK2	0.333446	0.333446	0.526939	0.715968	0.96 (0.9 - 1.04)
cg11429997	EIF2AK2	0.258128	0.258128	0.294357	0.65612	1.03 (0.98 - 1.08)
cg01617117	EIF2AK2	0.332876	0.335056	0.0607976	0.715741	0.99 (0.97 - 1.01)
cg05332270	EIF2AK2	0.502825	0.502825	0.206548	0.8231	0.99 (0.94 - 1.03)
cg16795804	EIF2AK2	0.310743	0.0843181	0.295021	0.699989	0.99 (0.97 - 1.01)
cg14126601	EIF2AK2	0.311271	0.139165	0.273169	0.700308	0.99 (0.96 - 1.01)
cg18845960	EIF2AK2	0.0932833	0.0198347	0.376497	0.434469	0.97 (0.94 - 1)
cg02502145	SOS1	0.188911	0.38219	0.537359	0.58558	0.99 (0.98 - 1)
cg21949194	SOS1	0.213494	0.213494	0.680705	0.615005	0.96 (0.9 - 1.02)
cg08299783	LHCGR	0.695078	0.234406	0.550058	0.912008	0.99 (0.96 - 1.02)
cg23279261	LHCGR	0.193477	0.193477	0.732002	0.592091	1.02 (0.99 - 1.06)
cg00925087	LHCGR	0.595057	0.693205	0.955955	0.867637	1 (0.99 - 1.02)
cg13043454	LHCGR	0.596039	0.596039	0.976695	0.867865	1.02 (0.96 - 1.08)
cg00209038	LHCGR	0.440383	0.440383	0.971116	0.785725	1.03 (0.96 - 1.09)
cg13423075	LHCGR	0.436955	0.555733	0.976989	0.78372	0.99 (0.98 - 1.01)
cg20156659	LHCGR	0.438288	0.723885	0.984955	0.784612	1.02 (0.98 - 1.06)
cg12351433	LHCGR	0.981302	0.981302	0.928743	0.995076	1 (0.94 - 1.07)
cg02776315	LHCGR	0.201125	0.201125	0.369219	0.601588	0.96 (0.91 - 1.02)
cg05223100	LHCGR	0.572545	0.572545	0.734716	0.856939	1.02 (0.95 - 1.09)
cg06481517	LHCGR	0.702264	0.390592	0.408819	0.914064	1 (0.98 - 1.03)
cg01708458	LHCGR	0.666009	0.666009	0.216073	0.900798	1.01 (0.95 - 1.08)
cg01073668	LHCGR	0.549499	0.914679	0.596747	0.846447	0.99 (0.95 - 1.03)
cg24527382	FSHR	0.976536	0.976536	0.863809	0.993979	1 (0.97 - 1.03)
cg14414124	PPP3R1	0.628919	0.628919	0.299166	0.882836	1.02 (0.95 - 1.08)
cg16179607	PPP3R1	0.914243	0.285643	0.061444	0.979439	1 (0.97 - 1.03)
cg04785931	GKN1	0.77854	0.788959	0.44642	0.939393	1 (0.98 - 1.02)
cg20475718	GKN1	0.180426	0.180426		0.574741	1.04 (0.98 - 1.11)
cg20097593	TGFA	0.0336214	0.0336214	0.280915	0.268143	0.94 (0.89 - 1)
cg27223728	TGFA	0.206085	0.258957	0.0355734	0.607046	1.01 (0.99 - 1.03)
cg22207405	TGFA	0.415321	0.926223	0.760197	0.772697	1.01 (0.99 - 1.03)
cg19285774	SEMA4F	0.662839	0.61809	0.300567	0.899052	0.99 (0.97 - 1.02)
cg04077047	TACR1	0.00912021	0.190189	0.0452199	0.132157	1.03 (1.01 - 1.06)
cg26033710	TACR1	0.17529	0.17529	0.7977	0.567444	1.04 (0.98 - 1.11)
cg11348389	TACR1	0.0575888	0.0575888	0.913868	0.347289	1.07 (1 - 1.14)
cg15584401	TACR1	0.0588122	0.0588122	0.978549	0.35109	1.07 (1 - 1.15)
cg14106420	TACR1	0.149491	0.525422	0.605889	0.531833	1.02 (0.99 - 1.04)
cg05577810	REG3G	0.410688	0.410688	0.597965	0.76919	0.98 (0.93 - 1.03)
cg14005019	REG3G	0.930708	0.905274	0.237931	0.982635	1 (0.97 - 1.03)
cg24434987	REG3G	0.386227	0.386227	0.448506	0.754554	0.97 (0.92 - 1.03)
cg01357846	REG3G	0.983204	0.983204	0.819639	0.995785	1 (0.93 - 1.07)
cg01272790	REG3G	0.22267	0.22267	0.578247	0.623101	1.04 (0.98 - 1.11)
cg05734722	TMSB10	0.0771114	0.0850578	0.129198	0.399093	0.98 (0.97 - 1)
cg09133363	TMSB10	0.698442	0.891828	0.451544	0.913021	1.01 (0.98 - 1.04)
cg26193372	TMSB10	0.427422	0.427422	0.403382	0.779152	1.02 (0.97 - 1.07)
cg11752275	GNLY	0.290702	0.332634	0.084163	0.68353	1.01 (0.99 - 1.04)
cg16406960	GNLY	0.390106	0.390106	0.317755	0.756954	1.02 (0.98 - 1.07)
cg10628126	GNLY	0.426456	0.426456	0.193599	0.778363	1.03 (0.96 - 1.1)
cg25066857	GNLY	0.352784	0.352784	0.258196	0.7305	1.03 (0.97 - 1.09)
cg24620635	GNLY	0.726181	0.726181	0.20527	0.922705	1.01 (0.94 - 1.09)
cg11938080	GNLY	0.423421	0.592643	0.565315	0.776807	1.01 (0.98 - 1.05)
cg21473183	GNLY	0.371585	0.0697883	0.177972	0.744817	1.01 (0.99 - 1.02)
cg19805943	GNLY	0.422286	0.0658295	0.294439	0.776177	1.01 (0.99 - 1.02)
cg11423206	CD8A	0.0212485	0.0146366	0.00345554	0.211696	1.06 (1.01 - 1.11)
cg12653796	CD8A	0.114934	0.114934	0.971213	0.474113	0.94 (0.88 - 1.01)
cg00916536	CD8A	0.00455308	0.00549561	0.945129	0.0867112	0.96 (0.93 - 0.99)
cg09046939	CD8A	0.00503796	0.0066011	0.680671	0.0926191	0.95 (0.91 - 0.98)
cg02170525	CD8A	0.695874	0.695874	0.00654871	0.912038	1.01 (0.94 - 1.09)
cg27502457	CD8A	0.00246397	0.0055287	0.463421	0.060025	0.97 (0.95 - 0.99)
cg09318840	CD8A	0.707715	0.0310466	0.00442222	0.915732	1 (0.97 - 1.02)
cg08506127	CD8A	0.707739	0.0222642	0.00841314	0.915732	1 (0.97 - 1.02)
cg18830527	CD8A	0.707795	0.0203824	0.0126801	0.915732	0.99 (0.96 - 1.03)
cg18174654	CD8A	0.00905262	0.00905262	0.165806	0.131647	0.91 (0.85 - 0.98)
cg25939861	CD8A	0.0212542	0.0212542	0.302835	0.211696	0.92 (0.85 - 0.99)
cg03196485	CD8A	0.00222429	0.0119038	0.13184	0.0559969	0.98 (0.97 - 0.99)
cg12606911	CD8A	0.0143389	0.0143389	0.128639	0.171427	0.91 (0.84 - 0.98)
cg06804210	CD8A	0.00793488	0.00793488	0.342185	0.121591	0.95 (0.92 - 0.99)
cg19410791	CD8A	0.0022017	0.0022017	0.4111	0.0556378	0.95 (0.91 - 0.98)
cg27481559	CD8A	0.00785527	0.00785527	0.400719	0.12094	0.95 (0.92 - 0.99)
cg12043508	CD8A	0.0125529	0.00405124	0.0734386	0.159636	0.97 (0.96 - 0.99)
cg27445883	CD8B	0.0795653	0.259678	0.0955367	0.405216	0.97 (0.93 - 1)
cg11060194	SEMA4C	0.566921	0.858631	0.0564232	0.854217	0.99 (0.97 - 1.02)
cg05192533	SEMA4C	0.0193818	0.127206	0.643508	0.200641	0.96 (0.94 - 0.99)
cg17343483	SEMA4C	0.0641356	0.264325	0.607411	0.367184	0.97 (0.94 - 1)
cg17818613	SEMA4C	0.0056309	0.0262722	0.145965	0.0993786	0.96 (0.94 - 0.99)
cg00217953	SEMA4C	0.0645677	0.253101	0.617936	0.36836	0.97 (0.94 - 1)
cg22931002	SEMA4C	0.888946	0.888946	0.546435	0.972773	1 (0.95 - 1.06)
cg19932515	ZAP70	0.975454	0.975454	0.721272	0.993979	1 (0.96 - 1.04)
cg15831060	ZAP70	0.914249	0.914249	0.571653	0.979439	1 (0.95 - 1.06)
cg25095518	ZAP70	0.633509	0.880395	0.158529	0.885452	0.99 (0.94 - 1.04)
cg15933451	ZAP70	0.314195	0.314195	0.0182165	0.702	0.98 (0.93 - 1.02)
cg13853141	ZAP70	0.975454	0.975454	0.595184	0.993979	1 (0.96 - 1.04)
cg05772104	ZAP70	0.988092	0.167352	0.24658	0.995923	1 (0.95 - 1.05)
cg27425784	ZAP70	0.314943	0.314943	0.0256296	0.702844	1.03 (0.97 - 1.08)
cg18005337	ZAP70	0.314144	0.581857	0.0910182	0.702	1.03 (0.98 - 1.08)
cg14131536	ZAP70	0.43032	0.724737	0.131217	0.781108	1.02 (0.98 - 1.06)
cg07682434	ZAP70	0.468864	0.468864	0.918688	0.801866	0.99 (0.96 - 1.02)
cg00310201	ZAP70	0.889877	0.420026	0.886779	0.972773	1 (0.98 - 1.02)
cg20585358	ZAP70	0.471308	0.471308	0.869472	0.803429	0.98 (0.92 - 1.04)
cg14247635	ZAP70	0.46914	0.46914	0.903103	0.801919	0.99 (0.95 - 1.02)
cg17913347	ZAP70	0.549444	0.549444	0.891318	0.846447	0.99 (0.94 - 1.03)
cg02999390	ZAP70	0.889907	0.889907	0.91073	0.972773	1 (0.94 - 1.08)
cg04316537	IL1R2	0.627472	0.422937	0.519902	0.882836	1 (0.99 - 1.01)
cg01820934	IL1R2	0.569266	0.805146	0.196773	0.855788	1 (0.99 - 1.02)
cg05376469	IL1R2	0.924136	0.924136	0.221443	0.981601	1 (0.94 - 1.07)
cg00790071	IL1R1	0.514809	0.966948	0.779935	0.828643	1.01 (0.99 - 1.02)
cg22835712	IL1R1	0.137956	0.137956	0.63645	0.515292	1.04 (0.99 - 1.08)
cg09363443	IL1R1	0.494381	0.760138	0.874882	0.818512	0.99 (0.97 - 1.01)
cg06880612	IL1R1	0.157209	0.347426	0.545453	0.543255	0.96 (0.91 - 1.02)
cg15077070	IL1RL2	0.939615	0.939615	0.625941	0.984374	1 (0.95 - 1.06)
cg22797169	IL1RL2	0.927569	0.927569	0.731454	0.981601	1 (0.96 - 1.05)
cg14837955	IL1RL2	0.791308	0.791308	0.64659	0.943527	1.01 (0.97 - 1.05)
cg08023416	IL1RL2	0.791255	0.733113	0.811478	0.943527	1 (0.98 - 1.02)
cg13315345	IL1RL2	0.927566	0.852996	0.774629	0.981601	1 (0.98 - 1.02)
cg01376829	IL1RL2	0.363898	0.363898	0.905121	0.739134	0.98 (0.92 - 1.03)
cg00674896	IL1RL2	0.367651	0.285505	0.632275	0.741492	0.98 (0.93 - 1.03)
cg26788216	IL1RL2	0.669831	0.983197	0.344488	0.902721	1 (0.98 - 1.02)
cg01585348	IL1RL2	0.739189	0.739189	0.83657	0.926859	0.99 (0.94 - 1.05)
cg05168012	IL18R1	0.6176	0.623441	0.513184	0.877414	1.01 (0.97 - 1.05)
cg00652772	IL18R1	0.943058	0.940273	0.946649	0.984548	1 (0.96 - 1.04)
cg12451869	IL18R1	0.739227	0.739227	0.904264	0.926859	0.99 (0.94 - 1.05)
cg05295703	IL18R1	0.778564	0.898704	0.537451	0.939393	1 (0.97 - 1.02)
cg11916609	IL18R1	0.398833	0.398833	0.347584	0.762566	1.03 (0.97 - 1.09)
cg19795292	IL1RL1	0.617816	0.617816	0.830777	0.877414	1.01 (0.96 - 1.07)
cg01254707	IL1RL1	0.610158	0.838909	0.823949	0.874635	0.99 (0.95 - 1.03)
cg09003973	IL18R1	0.451904	0.951313	0.348349	0.791897	0.99 (0.97 - 1.01)
cg23450938	IL18R1	0.695836	0.343021	0.481072	0.912038	0.99 (0.95 - 1.04)
cg14655837	NCK2	0.794855	0.794855	0.813252	0.944539	1.01 (0.94 - 1.08)
cg14131038	NCK2	0.843889	0.894803	0.27635	0.960338	1 (0.96 - 1.05)
cg12089656	NCK2	0.113284	0.391492	0.979933	0.471478	1.01 (1 - 1.02)
cg22765178	NCK2	0.902071	0.902071	0.582533	0.975659	1 (0.94 - 1.08)
cg13660477	NCK2	0.411954	0.411954	0.892613	0.770011	1.03 (0.96 - 1.09)
cg09152813	NCK2	0.174267	0.631369	0.848334	0.566338	1.01 (1 - 1.02)
cg21551182	NCK2	0.365307	0.232959	0.699993	0.739786	1.01 (0.98 - 1.05)
cg13704531	NCK2	0.591242	0.591242	0.778214	0.865754	0.99 (0.93 - 1.04)
cg01295249	NCK2	0.938686	0.33756	0.466382	0.984191	1 (0.97 - 1.03)
cg11752152	NCK2	0.413252	0.413252	0.525264	0.771229	0.97 (0.9 - 1.04)
cg16077055	NCK2	0.438052	0.838545	0.920411	0.784416	0.99 (0.97 - 1.01)
cg10155147	NCK2	0.563286	0.563286	0.693119	0.852459	0.98 (0.91 - 1.05)
cg14210321	NCK2	0.394372	0.816191	0.794449	0.759496	1.01 (0.99 - 1.04)
cg24869232	LIMS1	0.373453	0.035938	0.000913524	0.745503	1.01 (0.99 - 1.03)
cg21385748	LIMS1	0.735349	0.735349	0.00726768	0.925625	1.01 (0.95 - 1.07)
cg00585790	LIMS1	0.0512531	0.0512531	0.0781541	0.33006	0.93 (0.86 - 1)
cg10879348	LIMS1	0.347567	0.0739943	0.000242239	0.726871	1 (0.99 - 1.01)
cg14663973	LIMS1	0.594008	0.747338	0.65829	0.866873	1.01 (0.98 - 1.03)
cg05310309	LIMS1	0.451464	0.0798884	0.00914291	0.791877	0.99 (0.97 - 1.02)
cg27083787	IL1A	0.506961	0.506961	0.736067	0.825732	0.98 (0.93 - 1.04)
cg23974023	IL1A	0.782036	0.782036	0.831928	0.940454	0.99 (0.93 - 1.05)
cg15836722	IL1B	0.238566	0.238566	0.479034	0.637892	0.97 (0.92 - 1.02)
cg18773937	IL1B	0.234026	0.234026	0.21457	0.633143	0.97 (0.92 - 1.02)
cg02596281	IL1B	0.235267	0.310733	0.458616	0.634558	0.98 (0.95 - 1.01)
cg18635064	IL1B	0.120243	0.337659	0.511794	0.483552	0.99 (0.98 - 1)
cg10754341	IL37	0.119991	0.119991	0.768528	0.483261	0.96 (0.92 - 1.01)
cg06771106	IL37	0.361984	0.588551	0.266881	0.737607	1.01 (0.99 - 1.04)
cg06156847	IL37	0.346752	0.43835	0.517031	0.726323	1.01 (0.99 - 1.03)
cg19856420	IL37	0.51396	0.760185	0.465805	0.828495	1.02 (0.97 - 1.07)
cg24429337	IL37	0.512607	0.307139	0.303531	0.827855	1.01 (0.99 - 1.03)
cg02343335	IL36A	0.781883	0.353668	0.60255	0.940454	1 (0.98 - 1.03)
cg12858261	IL36B	0.754688	0.699123	0.223848	0.932504	1 (0.98 - 1.02)
cg02302587	IL1F10	0.639415	0.972982	0.224553	0.888704	0.99 (0.97 - 1.02)
cg13372055	IL1F10	0.406096	0.461919	0.549517	0.766818	0.98 (0.95 - 1.02)
cg00706302	IL1F10	0.537462	0.537462	0.1951	0.841213	1.02 (0.97 - 1.07)
cg06625640	MARCO	0.0799433	0.165945	0.268682	0.405893	1.02 (1 - 1.04)
cg07017331	MARCO	0.14659	0.338599	0.606693	0.527306	1.01 (1 - 1.02)
cg09958879	MARCO	0.302099	0.479785	0.905061	0.693289	0.98 (0.94 - 1.02)
cg10944063	SCTR	0.161088	0.0509765	0.9305	0.548592	0.99 (0.97 - 1.01)
cg05929069	SCTR	0.578714	0.728551	0.668183	0.859777	0.99 (0.97 - 1.02)
cg24549161	SCTR	0.335984	0.335984	0.560627	0.718057	1.04 (0.96 - 1.11)
cg08451726	SCTR	0.934942	0.00242247	0.964505	0.984191	1 (0.96 - 1.04)
cg14339007	SCTR	0.809147	0.809147	0.956863	0.948483	0.99 (0.93 - 1.06)
cg20296532	SCTR	0.88533	0.0399501	0.988569	0.972319	1 (0.96 - 1.03)
cg01897036	SCTR	0.934941	0.934941	0.827105	0.984191	1 (0.96 - 1.04)
cg27587952	SCTR	0.885341	0.885341	0.834364	0.972319	1 (0.95 - 1.06)
cg24070213	INHBB	0.0706998	0.296268	0.0463636	0.384249	1.03 (1 - 1.05)
cg22727341	INHBB	0.115179	0.215709	0.212284	0.474613	1.03 (0.99 - 1.07)
cg06545490	INHBB	0.210085	0.0306847	0.0768024	0.611767	1.02 (0.99 - 1.04)
cg25924274	INHBB	0.211929	0.211929	0.139622	0.613608	1.03 (0.99 - 1.07)
cg03340760	INHBB	0.0807366	0.0807366	0.0317858	0.407741	1.06 (0.99 - 1.14)
cg13957377	INHBB	0.453568	0.453568	0.828423	0.793144	0.98 (0.92 - 1.04)
cg00280895	INHBB	0.895677	0.895677	0.911426	0.974503	1 (0.95 - 1.06)
cg09760422	PROC	0.987911	0.715697	0.00195992	0.995923	1 (0.99 - 1.01)
cg09152259	PROC	0.626403	0.20395	0.0048096	0.882772	1 (0.98 - 1.01)
cg22680073	PROC	0.0663461	0.276651	0.0804107	0.372822	0.97 (0.95 - 1)
cg00660140	PROC	0.278162	0.278162	0.0975099	0.673701	0.98 (0.94 - 1.02)
cg13700939	PROC	0.297724	0.297724	0.0491949	0.689133	0.98 (0.95 - 1.02)
cg06202737	PROC	0.251136	0.640179	0.0707063	0.649795	0.98 (0.95 - 1.01)
cg08425187	PROC	0.0349353	0.101355	0.55718	0.273286	1.03 (1 - 1.05)
cg23217025	PROC	0.0256385	0.0501429	0.786696	0.23307	1.04 (1 - 1.07)
cg12250062	PROC	0.40762	0.40762	0.275551	0.767484	1.02 (0.97 - 1.07)
cg06038358	PROC	0.236538	0.662924	0.0926648	0.6358	0.99 (0.98 - 1.01)
cg15869022	GPR17	0.700572	0.149955	0.885293	0.913817	1 (0.98 - 1.02)
cg06795425	CXCR4	0.794679	0.606392	0.386558	0.944467	1 (0.97 - 1.02)
cg23885472	CXCR4	0.114455	0.156388	0.869024	0.47343	1.01 (1 - 1.02)
cg05194412	CXCR4	0.99027	0.0410454	0.0380382	0.995923	1 (0.99 - 1.01)
cg00532455	ACVR2A	0.780065	0.780065	0.00208652	0.939817	1.01 (0.96 - 1.06)
cg08077071	NR4A2	0.0318298	0.0318298	0.125662	0.260674	0.94 (0.89 - 0.99)
cg02743713	NR4A2	0.49625	0.49625	0.950088	0.819673	1.02 (0.95 - 1.1)
cg00558219	NR4A2	0.0398617	0.0398617	0.288	0.292616	0.92 (0.86 - 1)
cg06974034	ACVR1C	0.219422	0.219422	0.280199	0.619825	1.05 (0.97 - 1.13)
cg18061904	ACVR1C	0.17391	0.17391	0.413494	0.56611	0.95 (0.89 - 1.02)
cg01246444	TANK	0.267848	0.267848	0.10364	0.665171	1.03 (0.98 - 1.09)
cg27227317	TANK	0.103468	0.153283	0.060291	0.453984	0.97 (0.95 - 1.01)
cg24964215	TANK	0.00789798	0.0281014	0.33797	0.121304	1.1 (1.02 - 1.17)
cg03757501	GCG	0.190032	0.190032	0.193817	0.587516	0.98 (0.95 - 1.01)
cg10165864	PDK1	0.142212	0.415446	0.926864	0.521362	0.98 (0.95 - 1.01)
cg17679246	PDK1	0.435589	0.873905	0.284409	0.783131	0.99 (0.97 - 1.02)
cg04033559	PDK1	0.222722	0.872332	0.734804	0.623101	1.01 (1 - 1.02)
cg25053018	PDK1	0.593267	0.560316	0.798368	0.866474	0.99 (0.95 - 1.03)
cg20348746	CALCRL	0.0282715	0.0304345	0.372676	0.24587	1.02 (1 - 1.03)
cg00449067	CALCRL	0.302646	0.302646	0.101748	0.693814	1.03 (0.97 - 1.1)
cg01158447	SLC40A1	0.74953	0.74953	0.886312	0.931189	1.01 (0.97 - 1.05)
cg14499385	SLC40A1	0.69747	0.69747	0.45344	0.912771	1.01 (0.98 - 1.03)
cg14898223	SLC40A1	0.865645	0.865645	0.956977	0.966608	1 (0.96 - 1.05)
cg11255154	STAT1	0.116823	0.141576	0.41815	0.477809	1.03 (0.99 - 1.08)
cg18766080	STAT1	0.766893	0.766893	0.060837	0.936116	1.01 (0.94 - 1.09)
cg21154079	STAT1	0.029783	0.280216	0.357223	0.252494	1.02 (1 - 1.04)
cg17648076	STAT1	0.0118925	0.0304588	0.336608	0.15479	1.05 (1.01 - 1.09)
cg05364508	BMPR2	0.254456	0.254456	0.137256	0.653543	0.96 (0.89 - 1.03)
cg05092371	CTLA4	0.478154	0.219642	0.945922	0.808792	1 (0.99 - 1.01)
cg19003183	NRP2	0.0729237	0.0767525	0.0467687	0.389611	1.03 (1 - 1.06)
cg08623277	NRP2	0.43989	0.43989	0.149346	0.785546	0.97 (0.91 - 1.04)
cg00889363	NRP2	0.773155	0.773155	0.826024	0.937864	0.99 (0.93 - 1.06)
cg01957712	NRP2	0.391455	0.878178	0.929974	0.757549	0.99 (0.98 - 1.01)
cg04768970	NRP2	0.0657605	0.0657605	0.568673	0.371059	0.97 (0.95 - 1)
cg01154445	NRP2	0.437415	0.202015	0.347556	0.783946	0.98 (0.94 - 1.02)
cg19795793	NRP2	0.791256	0.34187	0.351905	0.943527	1 (0.98 - 1.02)
cg02183001	NRP2	0.791347	0.791347	0.486013	0.943527	1.01 (0.96 - 1.06)
cg09343667	NRP2	0.271866	0.271866	0.681781	0.668298	1.04 (0.97 - 1.12)
cg22308949	NRP2	0.851632	0.442597	0.489874	0.963747	1 (0.97 - 1.02)
cg05348875	NRP2	0.436235	0.627495	0.27269	0.783156	1.01 (0.99 - 1.03)
cg14157435	NRP2	0.954432	0.467517	0.506867	0.987581	1 (0.98 - 1.02)
cg05025612	NRP2	0.954432	0.954432	0.432419	0.987581	1 (0.97 - 1.03)
cg25320169	NRP2	0.475265	0.475265	0.100568	0.806385	1.02 (0.96 - 1.09)
cg15900058	NRP2	0.0723429	0.0165795	0.00588076	0.3882	1.02 (1 - 1.04)
cg14400541	NRP2	0.677887	0.0905867	0.0945685	0.905465	1 (0.98 - 1.01)
cg00281776	PTH2R	0.045765	0.045765	0.199212	0.313194	0.93 (0.86 - 1)
cg02296171	PTH2R	0.0734554	0.0734554	0.0805359	0.390822	0.95 (0.9 - 1)
cg18559579	PTH2R	0.0389501	0.0389501	0.124096	0.288757	0.94 (0.89 - 1)
cg13257412	LANCL1	0.178821	0.178821	0.976018	0.572218	0.96 (0.9 - 1.02)
cg06547715	CXCR2	0.106126	0.0238084	0.00241723	0.458262	1.02 (1 - 1.05)
cg14150666	CXCR2	0.160047	0.0104669	0.000326261	0.547319	1.01 (1 - 1.02)
cg13048967	CXCR1	0.830641	0.830641	0.630633	0.956774	1 (0.97 - 1.02)
cg18467756	CXCR1	0.091297	0.091297	0.742893	0.430777	1.04 (0.99 - 1.08)
cg21004129	CXCR1	0.00401301	0.00126782	0.415037	0.0803556	1.05 (1.02 - 1.09)
cg06683602	CXCR1	0.833469	0.00257295	0.594906	0.957673	1 (0.99 - 1.01)
cg15099037	SLC11A1	0.869551	0.869551	0.391928	0.967785	1.01 (0.94 - 1.07)
cg07719512	SLC11A1	0.869547	0.869547	0.316582	0.967785	1.01 (0.94 - 1.07)
cg18329052	SLC11A1	0.59931	0.0367092	0.165753	0.869146	0.99 (0.98 - 1.01)
cg18854666	SLC11A1	0.111376	0.111376	0.165369	0.467721	1.05 (0.99 - 1.13)
cg03291396	SLC11A1	0.0628037	0.0628037	0.241467	0.364191	1.06 (1 - 1.13)
cg14645545	SLC11A1	0.0606912	0.0606912	0.233619	0.356978	1.05 (1 - 1.11)
cg04656051	SLC11A1	0.190753	0.190753	0.0262215	0.588694	1.04 (0.98 - 1.1)
cg03037856	DES	0.293172	0.293172	0.20311	0.685594	1.02 (0.98 - 1.07)
cg19286687	DES	0.448763	0.448763	0.840079	0.790238	1.03 (0.96 - 1.1)
cg23490796	DES	0.419148	0.0150622	0.0494805	0.774354	1.01 (0.99 - 1.03)
cg13227481	DES	0.4536	0.0151748	0.0563306	0.793144	1.01 (0.99 - 1.03)
cg15015639	DES	0.444601	0.046321	0.0373086	0.788131	1.01 (0.99 - 1.02)
cg20065463	DES	0.692708	0.524015	0.784061	0.911096	1.01 (0.96 - 1.06)
cg18182399	DES	0.692863	0.583152	0.996224	0.911173	1.01 (0.95 - 1.07)
cg24927800	DES	0.607624	0.607624	0.996738	0.872865	1.02 (0.95 - 1.09)
cg00036871	INHA	0.644546	0.937884	0.994412	0.890678	0.99 (0.97 - 1.02)
cg22065526	INHA	0.645117	0.852093	0.890419	0.890957	0.99 (0.93 - 1.04)
cg08493959	INHA	0.644698	0.851873	0.981587	0.890719	0.99 (0.96 - 1.03)
cg13858106	INHA	0.64461	0.870088	0.986822	0.890678	0.99 (0.96 - 1.02)
cg21616047	SCG2	0.279179	0.279179	0.928074	0.674504	0.97 (0.91 - 1.03)
cg05495011	SCG2	0.255086	0.255086	0.995122	0.65384	0.96 (0.89 - 1.03)
cg21643045	CCL20	0.317472	0.317472	0.183654	0.705421	0.97 (0.91 - 1.03)
cg14659771	PSMD1	0.536841	0.536841	0.920857	0.841025	0.98 (0.93 - 1.04)
cg06819360	PSMD1	0.60141	0.60141	0.220519	0.870436	0.99 (0.93 - 1.04)
cg19845136	NPPC	0.132427	0.746761	0.189025	0.506539	0.99 (0.97 - 1)
cg14254918	NPPC	0.531378	0.531378	0.37374	0.838003	1.01 (0.97 - 1.06)
cg07935340	NPPC	0.532427	0.532427	0.237333	0.83841	1.02 (0.96 - 1.09)
cg16530165	NPPC	0.684003	0.684003	0.563448	0.907596	1.01 (0.95 - 1.08)
cg22071015	NPPC	0.832912	0.899201	0.826375	0.957359	1 (0.96 - 1.03)
cg02788013	INPP5D	0.548676	0.266817	0.342144	0.846291	0.99 (0.97 - 1.01)
cg00438740	INPP5D	0.655923	0.655923	0.326614	0.896311	0.99 (0.94 - 1.04)
cg13434263	INPP5D	0.987534	0.13921	0.495385	0.995923	1 (0.99 - 1.01)
cg05208178	INPP5D	0.625703	0.8306	0.584067	0.882231	1.01 (0.96 - 1.07)
cg01218053	INPP5D	0.81375	0.81375	0.766998	0.95059	0.99 (0.93 - 1.06)
cg05299077	INPP5D	0.569159	0.394072	0.350968	0.855788	0.99 (0.97 - 1.02)
cg21750428	PRLH	0.204874	0.204874	0.593493	0.605491	0.99 (0.96 - 1.01)
cg11380128	PRLH	0.514584	0.514584	0.640669	0.828643	1.02 (0.96 - 1.07)
cg20070985	PRLH	0.978143	0.978143	0.649425	0.994018	1 (0.97 - 1.03)
cg14247008	PDCD1	0.241211	0.470837	0.66661	0.641084	0.97 (0.91 - 1.02)
cg11503661	PDCD1	0.236411	0.465148	0.574057	0.635679	1.01 (0.99 - 1.03)
cg25798782	PDCD1	0.239348	0.239348	0.553974	0.638625	0.97 (0.93 - 1.02)
cg24984297	PDCD1	0.173378	0.173378	0.267246	0.565011	0.96 (0.91 - 1.02)
cg21855211	PDCD1	0.244016	0.244016	0.737306	0.64339	0.96 (0.89 - 1.03)
cg08457169	PDCD1	0.240328	0.240328	0.560366	0.639937	0.97 (0.92 - 1.02)
cg14749590	IL5RA	0.154387	0.154387	0.409059	0.539214	1.05 (0.98 - 1.11)
cg25381017	IL5RA	0.967662	0.641637	0.793759	0.991553	1 (0.97 - 1.03)
cg21594961	IL5RA	0.423753	0.772993	0.542352	0.776878	1 (0.99 - 1.01)
cg11589699	OXTR	0.97151	0.145957	0.0113552	0.993733	1 (0.97 - 1.03)
cg00385883	OXTR	0.271866	0.665657	0.291347	0.668298	1.03 (0.98 - 1.08)
cg15317815	OXTR	0.0687277	0.1323	0.15048	0.379302	1.06 (1 - 1.14)
cg04523291	OXTR	0.393911	0.393911	0.656331	0.759136	1.03 (0.96 - 1.1)
cg02192228	OXTR	0.971511	0.339571	0.150653	0.993733	1 (0.94 - 1.06)
cg12695586	OXTR	0.0386459	0.146024	0.194072	0.287687	0.97 (0.94 - 1)
cg19619174	OXTR	0.10596	0.10596	0.989889	0.458099	0.95 (0.88 - 1.01)
cg03987506	OXTR	0.0382913	0.0921528	0.164666	0.286417	0.97 (0.95 - 1)
cg00078085	OXTR	0.0933033	0.00743278	0.544963	0.434519	0.98 (0.96 - 1)
cg08535600	OXTR	0.103254	0.103254	0.88406	0.453529	0.95 (0.9 - 1.01)
cg15095327	IL17RE	0.404235	0.404235	0.543876	0.765378	0.97 (0.91 - 1.04)
cg05253480	IL17RE	0.503156	0.753243	0.414147	0.823175	0.98 (0.94 - 1.03)
cg02968508	IL17RC	0.52885	0.52885	0.383097	0.836565	0.99 (0.95 - 1.02)
cg04768501	IL17RC	0.51179	0.33481	0.363858	0.827413	0.99 (0.98 - 1.01)
cg19148440	IL17RC	0.502477	0.502477	0.474317	0.823036	0.99 (0.95 - 1.02)
cg07705835	IL17RC	0.580785	0.40325	0.271579	0.860865	0.98 (0.93 - 1.04)
cg04888849	IL17RC	0.353564	0.353564	0.00554907	0.73102	0.97 (0.92 - 1.03)
cg21189321	IL17RC	0.242948	0.36949	0.76695	0.642524	0.97 (0.92 - 1.02)
cg20626616	GHRL	0.445532	0.445532	0.574216	0.788434	1.01 (0.98 - 1.05)
cg07348809	GHRL	0.805375	0.805375	0.420396	0.947054	0.99 (0.94 - 1.05)
cg14886629	GHRL	0.523501	0.523501	0.769804	0.833302	1.02 (0.96 - 1.08)
cg04399631	PPARG	0.00394748	0.0049266	0.0509122	0.0796116	0.95 (0.92 - 0.99)
cg25929976	PPARG	0.000267118	0.000267118	0.000130379	0.0127561	0.87 (0.8 - 0.94)
cg23514324	PPARG	0.000284469	0.0015327	7.27642e-06	0.0133723	1.05 (1.02 - 1.07)
cg04908300	PPARG	0.000142543	0.00146005	0.000403742	0.00797877	0.88 (0.83 - 0.94)
cg23332193	RAF1	0.0661738	0.147822	0.0369196	0.372181	0.96 (0.91 - 1)
cg09856107	RAF1	0.558025	0.558025	0.00240719	0.850779	1.02 (0.96 - 1.07)
cg02420927	RAF1	0.320989	0.472123	0.0085065	0.707328	1.04 (0.96 - 1.14)
cg26432171	RAF1	0.119255	0.119255	0.127462	0.482215	0.95 (0.89 - 1.01)
cg13703021	RAF1	0.234134	0.234134	0.00635531	0.633249	0.97 (0.92 - 1.02)
cg20675869	RAF1	0.0381464	0.0381464	0.00235211	0.285837	1.07 (1 - 1.13)
cg20855344	NR1D2	0.669364	0.183335	0.521163	0.902509	0.99 (0.95 - 1.03)
cg21069176	THRB	0.486773	0.486773	0.99438	0.814246	0.98 (0.94 - 1.03)
cg12405742	THRB	0.422497	0.712312	0.963799	0.776324	0.99 (0.97 - 1.01)
cg24120841	THRB	0.100091	0.100091	0.590923	0.44755	1.06 (0.99 - 1.14)
cg27622506	THRB	0.725024	0.725024		0.921785	1.01 (0.95 - 1.08)
cg08123277	THRB	0.975454	0.994491	0.206111	0.993979	1 (0.96 - 1.04)
cg22892432	THRB	0.485516	0.273429	0.995461	0.813536	0.99 (0.96 - 1.02)
cg13075600	THRB	0.0776488	0.0776488	0.998908	0.400502	0.94 (0.88 - 1.01)
cg26160218	THRB	0.0675941	0.399861	0.975724	0.376218	0.98 (0.96 - 1)
cg18308031	TGFBR2	0.265204	0.265204	0.412634	0.661886	0.96 (0.9 - 1.03)
cg19877064	TGFBR2	0.429486	0.429486	0.748181	0.780709	0.98 (0.93 - 1.03)
cg17546721	TGFBR2	0.848526	0.508218	0.898096	0.963002	1 (0.98 - 1.03)
cg05450916	TGFBR2	0.951673	0.795413	0.398743	0.986791	1 (0.97 - 1.03)
cg13724812	TGFBR2	0.7706	0.850566	0.784765	0.937153	1 (0.97 - 1.04)
cg11944518	TGFBR2	0.722725	0.722725	0.093559	0.921105	1.01 (0.96 - 1.05)
cg20932822	CMTM8	0.467962	0.810224	0.886785	0.801557	1.01 (0.99 - 1.02)
cg01617750	CMTM8	0.468375	0.758869	0.817355	0.801615	1.01 (0.98 - 1.04)
cg08196359	CMTM8	0.47093	0.47093	0.900743	0.803076	1.02 (0.96 - 1.09)
cg25496930	CMTM8	0.150926	0.63554	0.494001	0.533732	1.03 (0.99 - 1.08)
cg19726630	CMTM7	0.351663	0.0987646	0.075952	0.729594	0.99 (0.98 - 1.01)
cg16277214	CMTM7	0.417607	0.14577	0.953438	0.773477	0.98 (0.94 - 1.02)
cg15872079	CMTM7	0.802622	0.827335	0.750164	0.94614	1 (0.97 - 1.03)
cg00797278	CMTM7	0.494758	0.494758	0.826426	0.818814	0.98 (0.91 - 1.05)
cg25865542	CMTM6	0.350488	0.733573	0.581652	0.7285	0.98 (0.93 - 1.02)
cg03827689	CMTM6	0.144954	0.144954	0.740902	0.524815	0.96 (0.9 - 1.01)
cg00718400	CMTM6	0.220651	0.822007	0.256583	0.620842	0.99 (0.98 - 1)
cg19459454	CMTM6	0.220627	0.91543	0.294495	0.620836	0.99 (0.98 - 1)
cg13050802	CMTM6	0.220632	0.648389	0.288989	0.620836	0.99 (0.98 - 1)
cg05625284	CMTM6	0.220748	0.87224	0.317896	0.620916	0.99 (0.98 - 1.01)
cg16621749	CMTM6	0.222938	0.525018	0.548265	0.623238	0.98 (0.95 - 1.01)
cg09329275	CMTM6	0.271024	0.271024	0.91798	0.667534	0.97 (0.92 - 1.02)
cg16496753	CMTM6	0.320745	0.726008	0.0589457	0.707121	1.01 (0.99 - 1.03)
cg19010777	CCR4	0.0287862	0.0491222	0.473438	0.248037	0.96 (0.92 - 1)
cg08969925	CCR4	0.326044	0.692519	0.837071	0.710375	0.99 (0.96 - 1.01)
cg03341377	CX3CR1	0.136963	0.136963	0.783802	0.513911	1.05 (0.98 - 1.12)
cg04569233	CX3CR1	0.778228	0.94167	0.99156	0.939393	1 (0.98 - 1.03)
cg21031692	CX3CR1	0.704962	0.976015	0.997885	0.914963	1.01 (0.98 - 1.04)
cg18565762	CX3CR1	0.752719	0.0634762	0.963789	0.932504	1 (0.99 - 1.02)
cg26162331	CX3CR1	0.943057	0.606621	0.479617	0.984548	1 (0.97 - 1.03)
cg00262061	CX3CR1	0.877742	0.966225	0.176552	0.969952	1 (0.97 - 1.04)
cg19806398	CX3CR1	0.877748	0.949921	0.26763	0.969952	1 (0.96 - 1.05)
cg25784617	CX3CR1	0.877755	0.877755	0.507334	0.969952	1 (0.95 - 1.06)
cg26647600	CCR8	0.182044	0.182044	0.503613	0.576699	1.05 (0.98 - 1.12)
cg15778433	CCK	0.964811	0.964811	0.404209	0.990748	1 (0.95 - 1.06)
cg13732201	CCK	0.851313	0.851313	0.336901	0.963456	1 (0.96 - 1.06)
cg16864658	CCK	0.746965	0.141039	0.476153	0.929547	0.99 (0.93 - 1.05)
cg22934295	CCK	0.344343	0.344343	0.107792	0.724675	0.97 (0.91 - 1.03)
cg07871202	CCK	0.746848	0.746848	0.0837391	0.929547	0.99 (0.94 - 1.04)
cg17621718	CCK	0.0549182	0.0549182	0.159112	0.340174	0.93 (0.87 - 1)
cg25516803	CCK	0.374834	0.374834	0.756269	0.746459	0.97 (0.92 - 1.03)
cg10778780	CCK	0.863598	0.863598	0.254758	0.966608	0.99 (0.93 - 1.06)
cg03333468	VIPR1	0.738941	0.738941	0.149341	0.926859	1 (0.98 - 1.03)
cg23517013	VIPR1	0.738951	0.490404	0.0687933	0.926859	1 (0.98 - 1.03)
cg09384400	VIPR1	0.0173039	0.0173039	0.222279	0.189156	0.95 (0.9 - 0.99)
cg09996971	VIPR1	0.10815	0.10815	0.790987	0.461906	0.95 (0.89 - 1.01)
cg15066503	VIPR1	0.416109	0.416109	0.494438	0.773153	0.99 (0.95 - 1.02)
cg25686812	VIPR1	0.497329	0.12306	0.0686641	0.820501	1.02 (0.96 - 1.08)
cg03830490	CCR9	0.361776	0.361776	0.966333	0.737393	1.02 (0.97 - 1.07)
cg22022041	CCR9	0.758712	0.823855	0.947	0.932894	1 (0.97 - 1.02)
cg06171971	CCR9	0.718898	0.442108	0.281446	0.920204	1 (0.98 - 1.03)
cg16320329	CXCR6	0.639383	0.109691	0.710217	0.888704	0.99 (0.97 - 1.02)
cg08033130	CXCR6	0.22554	0.00138013	0.15389	0.625614	1.01 (1 - 1.02)
cg19145607	CXCR6	0.22559	0.00309404	0.225276	0.625642	1.01 (1 - 1.02)
cg26466027	CXCR6	0.639295	0.834052	0.329253	0.888704	1 (0.99 - 1.02)
cg10353683	XCR1	0.636151	0.636151	0.925231	0.887271	0.99 (0.94 - 1.04)
cg24954967	XCR1	0.300961	0.427853	0.761155	0.69196	0.98 (0.94 - 1.02)
cg10499974	CCR1	0.416316	0.733675	0.883493	0.77323	1.02 (0.97 - 1.07)
cg12441928	CCR1	0.41785	0.41785	0.879443	0.773507	0.97 (0.91 - 1.04)
cg11589536	CCR1	0.389524	0.116909	0.956087	0.756841	1.01 (0.99 - 1.03)
cg18146398	CCR1	0.432096	0.432096	0.62989	0.781852	1.03 (0.96 - 1.09)
cg04111761	CCR3	0.548912	0.116431	0.104091	0.84632	0.99 (0.96 - 1.02)
cg25676156	CCR3	0.775189	0.775189	0.486899	0.938126	0.99 (0.96 - 1.03)
cg18052511	CCR5	0.214564	0.482022	0.48039	0.615998	1.02 (0.99 - 1.05)
cg17786516	CCR5	0.44635	0.44635	0.957557	0.789037	0.98 (0.92 - 1.04)
cg22984586	CCR5	0.521787	0.0801254	0.260215	0.832553	1 (0.99 - 1.01)
cg18599081	CCRL2	0.513239	0.513239	0.278337	0.827972	0.98 (0.93 - 1.03)
cg04910591	LTF	0.0488054	0.0488054	0.271462	0.322489	1.06 (1 - 1.11)
cg16975587	LTF	0.124623	0.124623	0.431311	0.491782	1.04 (0.99 - 1.09)
cg25930780	LTF	0.133017	0.133017	0.425126	0.507645	1.04 (0.99 - 1.1)
cg17527798	LTF	0.0247391	0.0705554	0.0695301	0.229312	1.06 (1.01 - 1.11)
cg27314002	LTF	0.0257082	0.0384578	0.0210471	0.233315	1.06 (1.01 - 1.12)
cg26307117	LTF	0.0212543	0.0360511	0.077949	0.211696	1.04 (1.01 - 1.07)
cg00716083	LTF	0.0218452	0.0212791	0.0798748	0.214902	1.04 (1.01 - 1.08)
cg10749572	LTF	0.0231923	0.070064	0.107847	0.221326	1.05 (1.01 - 1.1)
cg25644478	LTF	0.611277	0.611277	0.0781409	0.875514	0.99 (0.95 - 1.03)
cg11798489	LTF	0.157827	0.157827	0.0224404	0.544081	1.05 (0.98 - 1.12)
cg10365562	TDGF1	0.149862	0.103047	0.168993	0.532264	0.98 (0.96 - 1.01)
cg05226558	TDGF1	0.633447	0.0651696	0.0781041	0.885452	0.99 (0.95 - 1.03)
cg16155393	TDGF1	0.612262	0.612262	0.318901	0.875514	0.98 (0.92 - 1.05)
cg07225641	TDGF1	0.502482	0.867141	0.00171509	0.823036	0.99 (0.95 - 1.02)
cg04145539	TDGF1	0.231753	0.0872359	0.892587	0.631075	1.01 (0.99 - 1.02)
cg23009419	TDGF1	0.00664948	0.00013284	0.0729066	0.109731	1.04 (1.01 - 1.07)
cg20941258	TDGF1	0.661583	0.0514259	0.077045	0.89884	1.01 (0.96 - 1.06)
cg21489266	TDGF1	0.258736	0.0725246	0.00827119	0.656691	0.98 (0.95 - 1.01)
cg07805345	PTH1R	0.0752836	0.206174	0.675711	0.394934	1.05 (0.99 - 1.11)
cg20202413	PTH1R	0.14952	0.14952	0.175483	0.531849	1.05 (0.98 - 1.12)
cg08511440	PTH1R	0.0573025	0.0573025	0.855318	0.346724	0.92 (0.84 - 1)
cg17378686	PTH1R	0.997099	0.251966	0.160626	1	1 (0.98 - 1.03)
cg00242358	CSPG5	0.0214819	0.0214819	0.384652	0.213045	1.09 (1.01 - 1.18)
cg15988232	CSPG5	0.0180422	0.0180422	0.0901463	0.193647	0.91 (0.84 - 0.98)
cg16330147	PLXNB1	0.148919	0.148919	0.00240021	0.530951	0.96 (0.92 - 1.01)
cg22260625	PLXNB1	0.309773	0.309773	0.126995	0.699533	0.97 (0.9 - 1.03)
cg16357930	PLXNB1	0.581294	0.0156023		0.860957	0.99 (0.97 - 1.02)
cg03459811	PLXNB1	0.130383	0.130383	0.0101657	0.502822	1.06 (0.98 - 1.14)
cg00207352	PLXNB1	0.112945	0.112945	0.00126626	0.470731	0.97 (0.92 - 1.01)
cg06066452	PLXNB1	0.142985	6.73298e-06	0.00020175	0.522246	0.98 (0.96 - 1.01)
cg18094221	RHOA	0.00672688	0.00672688	0.214664	0.110407	0.9 (0.84 - 0.97)
cg25920857	SEMA3F	0.0251069	0.0251069	0.0101135	0.231156	0.95 (0.91 - 0.99)
cg02490920	SEMA3B	0.0958017	0.0958017	0.172451	0.43939	0.94 (0.87 - 1.01)
cg12999941	SEMA3B	0.0403553	0.0403553	0.605144	0.294252	0.94 (0.89 - 1)
cg11039694	SEMA3B	0.0435021	0.0435021	0.546139	0.305233	0.94 (0.88 - 1)
cg12829455	MANF	0.0676423	0.0965917	0.194414	0.376264	0.94 (0.88 - 1)
cg09456445	MANF	0.704154	0.0172587	0.000613782	0.914756	1 (0.98 - 1.01)
cg08058672	MANF	0.412489	0.412489	0.419226	0.77048	1.02 (0.97 - 1.09)
cg16362603	SEMA3G	0.671765	0.782479	0.413396	0.903201	1.01 (0.97 - 1.05)
cg14762289	WNT5A	0.183428	0.183428	0.779106	0.578667	0.96 (0.89 - 1.02)
cg24586685	WNT5A	0.592508	0.592508	0.95766	0.866146	0.98 (0.92 - 1.05)
cg10701252	WNT5A	0.94379	0.94379	0.891632	0.984921	1 (0.93 - 1.08)
cg03588998	WNT5A	0.617721	0.617721	0.875172	0.877414	1.01 (0.96 - 1.06)
cg01777121	WNT5A	0.463427	0.565752	0.79323	0.798991	0.99 (0.96 - 1.02)
cg18010752	WNT5A	0.607125	0.607125	0.979057	0.872865	1.02 (0.96 - 1.08)
cg04941246	WNT5A	0.32747	0.32747	0.407687	0.711591	1.03 (0.98 - 1.08)
cg24216596	WNT5A	0.326915	0.438563	0.490907	0.711155	1.02 (0.98 - 1.07)
cg08666668	WNT5A	0.598385	0.776312	0.463818	0.868655	0.99 (0.94 - 1.04)
cg23456221	WNT5A	0.329309	0.329309	0.176746	0.71374	1.03 (0.97 - 1.1)
cg06678678	WNT5A	0.677535	0.810742	0.447347	0.905465	0.99 (0.93 - 1.05)
cg07278054	WNT5A	0.249701	0.175829	0.406667	0.64894	1.03 (0.98 - 1.09)
cg17701073	WNT5A	0.633758	0.430363	0.800224	0.885452	0.99 (0.95 - 1.03)
cg18766210	WNT5A	0.726739	0.726739	0.787548	0.923086	1.01 (0.95 - 1.07)
cg24158324	WNT5A	0.606622	0.524515	0.711991	0.872865	1.01 (0.97 - 1.05)
cg10753966	WNT5A	0.552532	0.331165	0.213902	0.848263	0.99 (0.97 - 1.01)
cg14671809	WNT5A	0.318619	0.563822	0.454344	0.705518	0.99 (0.96 - 1.01)
cg22352371	IL17RD	0.0300821	0.0300821	0.622878	0.253589	0.91 (0.83 - 0.99)
cg03745372	IL17RD	0.878593	0.353465	0.124061	0.970385	1 (0.96 - 1.05)
cg13766687	IL17RD	0.389286	0.389286	0.727242	0.756677	0.98 (0.93 - 1.03)
cg02131639	IL17RD	0.313921	0.313921	0.45386	0.701819	1.03 (0.98 - 1.08)
cg01819572	IL17RD	0.274489	0.451367	0.399571	0.670638	0.97 (0.92 - 1.02)
cg16704158	IL17RD	0.575329	0.575329	0.638222	0.858424	1.02 (0.96 - 1.08)
cg06689372	FAM3D	0.3029	0.536672	0.295383	0.694031	1.03 (0.97 - 1.1)
cg24121168	FAM3D	0.173067	0.107398	0.770731	0.56452	0.99 (0.97 - 1)
cg27418402	PSMD6	0.217638	0.217638	1.39185e-05	0.618222	0.96 (0.89 - 1.03)
cg15316508	PSMD6	0.0183444	0.0183444	3.84056e-05	0.195082	0.95 (0.9 - 0.99)
cg01380922	PSMD6	0.0192336	0.0192336	0.000388201	0.19997	0.94 (0.89 - 0.99)
cg22264409	PROK2	0.146278	0.290699	0.677716	0.526695	1.02 (0.99 - 1.04)
cg01904145	PROK2	0.144941	0.248346	0.591746	0.524806	1.01 (1 - 1.02)
cg09655952	PROK2	0.150717	0.150717	0.935197	0.533328	1.03 (0.99 - 1.08)
cg01025398	PROK2	0.146175	0.53047	0.680621	0.526509	1.02 (0.99 - 1.04)
cg15798455	PROK2	0.145869	0.33378	0.708509	0.526127	1.02 (0.99 - 1.04)
cg19822518	PROK2	0.14782	0.14782	0.661858	0.529256	0.98 (0.94 - 1.01)
cg19388776	PROK2	0.145684	0.335586	0.616686	0.525906	0.99 (0.97 - 1.01)
cg19459962	PROK2	0.150093	0.150093	0.865482	0.532583	1.03 (0.99 - 1.08)
cg16975095	PROK2	0.0570648	0.159163	0.272009	0.346137	0.97 (0.95 - 1)
cg22879292	PROK2	0.0810579	0.537953	0.499118	0.408481	0.98 (0.95 - 1)
cg11937849	ROBO2	0.723495	0.0995528	0.616777	0.921348	1 (0.98 - 1.02)
cg13705076	ROBO2	0.50075	0.50075	0.983417	0.822268	0.98 (0.92 - 1.04)
cg11370064	ROBO1	0.810786	0.194943	0.577534	0.949469	1 (0.98 - 1.03)
cg24512093	ROBO1	0.285628	0.285628	0.114432	0.679539	0.97 (0.92 - 1.02)
cg13300630	ROBO1	0.41376	0.41376	0.600272	0.771485	1.03 (0.96 - 1.09)
cg27498364	ROBO1	0.915549	0.915549	0.826847	0.979684	1 (0.94 - 1.07)
cg03515372	ROBO1	0.483018	0.483018	0.272884	0.811953	0.99 (0.95 - 1.02)
cg01771416	NFKBIZ	0.720516	0.720516	0.0531708	0.920204	1.01 (0.96 - 1.07)
cg05980782	NFKBIZ	0.815281	0.815281	0.919252	0.950936	1.01 (0.95 - 1.07)
cg23719209	CBLB	0.0566081	0.0566081	0.839201	0.34497	1.07 (1 - 1.15)
cg14091595	CBLB	0.394665	0.749985	0.319096	0.759636	1.01 (0.99 - 1.02)
cg16975614	CBLB	0.263946	0.286098	0.575729	0.661181	0.99 (0.96 - 1.01)
cg23526329	CBLB	0.836121	0.836121	0.00886077	0.958457	1 (0.97 - 1.04)
cg13155421	CBLB	0.19344	0.19344	0.48306	0.592047	1.03 (0.99 - 1.07)
cg12021988	CBLB	0.590285	0.849399	0.0768144	0.865351	1.01 (0.97 - 1.05)
cg14659547	RETNLB	0.720698	0.720698	0.0335276	0.920258	1.01 (0.95 - 1.08)
cg20441894	RETNLB	0.947548	0.947548	0.0801823	0.986568	1 (0.95 - 1.06)
cg01287218	RETNLB	0.119541	0.119541	0.228526	0.482641	0.96 (0.92 - 1.01)
cg05163071	RETNLB	0.0741724	0.205779	0.411951	0.392186	1.03 (1 - 1.05)
cg00003965	RETNLB	0.0823002	0.151998	0.23942	0.411373	1.04 (1 - 1.09)
cg06648029	NR1I2	0.289073	0.390772	0.615005	0.682423	0.99 (0.98 - 1.01)
cg22276685	NR1I2	0.291082	0.135226	0.529258	0.683845	0.98 (0.95 - 1.02)
cg25574175	NR1I2	0.291474	0.134643	0.676302	0.684207	0.98 (0.94 - 1.02)
cg10589539	NR1I2	0.568132	0.568132	0.342513	0.855153	1.01 (0.98 - 1.04)
cg16322565	NR1I2	0.753594	0.26971	0.785136	0.932504	1.01 (0.97 - 1.04)
cg24846416	NR1I2	0.334854	0.390293	0.580285	0.717053	0.99 (0.97 - 1.01)
cg12414339	NR1I2	0.0489817	0.128658	0.439862	0.322969	0.99 (0.98 - 1)
cg04387658	CD86	0.229814	0.00890676	0.189299	0.629568	1.04 (0.98 - 1.1)
cg01436254	CD86	0.299413	0.631317	0.277736	0.690344	1.01 (0.99 - 1.04)
cg13069531	CD86	0.964707	0.0376619	0.125732	0.990748	1 (0.99 - 1.02)
cg12323361	CD86	0.158813	0.158813	0.55613	0.545235	0.97 (0.92 - 1.01)
cg09410271	CD86	0.299549	0.0668993	0.231526	0.690419	0.99 (0.96 - 1.01)
cg05481879	SEMA5B	0.329244	0.43012	0.260815	0.713678	0.99 (0.98 - 1.01)
cg02464608	SEMA5B	0.556667	0.524124	0.0896344	0.849816	1.01 (0.98 - 1.03)
cg08468913	SEMA5B	0.549081	0.549081	0.0444728	0.846332	1.01 (0.98 - 1.04)
cg15230931	SEMA5B	0.194952	0.194952	0.136872	0.594038	1.04 (0.98 - 1.09)
cg00108098	SEMA5B	0.924131	0.899995	0.215054	0.981601	1 (0.96 - 1.05)
cg10783060	SEMA5B	0.81906	0.81906	0.113799	0.952676	1.01 (0.95 - 1.07)
cg25439655	SEMA5B	0.878776	0.774942	0.0187729	0.970385	1 (0.96 - 1.04)
cg19141448	SEMA5B	0.818998	0.828963	0.0408372	0.952676	1.01 (0.96 - 1.05)
cg15475502	SEMA5B	0.849959	0.536305	0.207864	0.963456	1 (0.97 - 1.03)
cg08476485	SEMA5B	0.638978	0.687976	0.725923	0.888704	1 (0.99 - 1.01)
cg24034357	SEMA5B	0.527604	0.527604	0.883914	0.835809	1.01 (0.98 - 1.04)
cg07733481	SEMA5B	0.527286	0.758541	0.705649	0.835616	1 (0.99 - 1.01)
cg02934082	SEMA5B	0.460084	0.460084	0.160041	0.797443	1.02 (0.97 - 1.08)
cg17633431	SEMA5B	0.458257	0.379487	0.100785	0.796227	1.01 (0.99 - 1.03)
cg04830808	SEMA5B	0.542749	0.790169	0.122393	0.843671	1.01 (0.98 - 1.04)
cg11160908	SEMA5B	0.543066	0.712423	0.176886	0.843702	1.01 (0.97 - 1.05)
cg02726018	SEMA5B	0.54287	0.54287	0.0714397	0.843677	1.01 (0.98 - 1.05)
cg03931661	SEMA5B	0.677953	0.677953	0.847483	0.905465	0.99 (0.95 - 1.04)
cg02505099	SEMA5B	0.794361	0.794361	0.97296	0.944249	1.01 (0.95 - 1.07)
cg20738719	SEMA5B	0.50137	0.50137	0.851464	0.822749	1.01 (0.98 - 1.04)
cg06656414	SEMA5B	0.543504	0.767243	0.163161	0.843836	1.02 (0.97 - 1.07)
cg21395519	SEMA5B	0.482743	0.482743	0.202082	0.811739	1.03 (0.96 - 1.1)
cg13428477	SEMA5B	0.486515	0.486515	0.130255	0.814116	1.01 (0.98 - 1.04)
cg11014960	SEMA5B	0.355523	0.30354	0.734517	0.732598	1 (0.99 - 1.01)
cg21394171	SEMA5B	0.720313	0.720313	0.989234	0.920204	0.99 (0.93 - 1.06)
cg20381140	PLXNA1	0.0893075	0.0893075	0.224358	0.426744	1.06 (0.99 - 1.12)
cg05977955	PLXNA1	0.357135	0.357135	0.79429	0.733539	0.97 (0.92 - 1.03)
cg24448870	PLXNA1	0.0458777	0.0458777	0.55264	0.313552	1.07 (1 - 1.13)
cg20284508	PLXNA1	0.752441	0.199854	0.312433	0.932504	1 (0.99 - 1.01)
cg12386049	PLXNA1	0.532367	0.532367	0.487961	0.83841	1.02 (0.96 - 1.08)
cg15124820	PLXNA1	0.47149	0.47149	0.125622	0.803622	0.98 (0.94 - 1.03)
cg19222574	PLXNA1	0.504946	0.504946	0.464095	0.824539	0.98 (0.92 - 1.04)
cg00307254	PLXNA1	0.271174	0.390535	0.0702605	0.667658	1.01 (0.99 - 1.03)
cg00638210	PLXNA1	0.357818	0.357818	0.790025	0.73418	1.03 (0.97 - 1.1)
cg09524658	PLXND1	0.47792	0.47792	0.00114187	0.808527	1.01 (0.98 - 1.05)
cg10943921	PLXND1	0.775373	0.775373	0.264925	0.938126	1.01 (0.94 - 1.08)
cg08471739	PLXND1	0.878287	0.0619778	0.000113775	0.970385	1 (0.97 - 1.03)
cg15504747	PLXND1	0.284338	0.00770452	0.000487296	0.678504	1.01 (0.99 - 1.02)
cg02814858	TRH	0.712503	0.712503	0.351945	0.917345	0.99 (0.93 - 1.05)
cg05835982	TRH	0.109031	0.109031	0.409586	0.463464	0.95 (0.89 - 1.01)
cg00414292	TRH	0.408623	0.408623	0.596603	0.768014	1.02 (0.98 - 1.06)
cg21217577	TRH	0.41183	0.41183	0.385556	0.769972	0.97 (0.91 - 1.04)
cg00658740	NCK1	0.453626	0.453626	0.232045	0.793144	0.97 (0.9 - 1.05)
cg16523115	IL20RB	0.443092	0.443092	0.0214826	0.787381	1.03 (0.96 - 1.09)
cg22746584	IL20RB	0.37724	0.37724	0.281916	0.748127	0.97 (0.91 - 1.04)
cg15288618	RBP1	0.00235837	0.00235837	0.852591	0.05829	0.91 (0.85 - 0.97)
cg12298268	RBP1	0.00278472	0.00278472	0.987066	0.0647372	0.9 (0.84 - 0.97)
cg23448348	RBP1	0.074755	0.074755	0.403033	0.393529	0.94 (0.88 - 1.01)
cg02925229	RBP1	0.0623449	0.0299606	0.233746	0.362939	0.98 (0.95 - 1)
cg08972081	RBP1	0.00597421	0.00621678	0.415235	0.102568	1.05 (1.01 - 1.09)
cg06726820	RBP1	0.00452805	0.120672	0.675352	0.0865204	0.98 (0.97 - 0.99)
cg21476463	RBP1	0.00494596	0.0158229	0.459898	0.0915873	1.03 (1.01 - 1.06)
cg25780109	RBP1	0.367269	0.367269	0.741443	0.741292	0.97 (0.91 - 1.04)
cg18686270	PLSCR1	0.532575	0.604146	0.185225	0.838502	0.99 (0.96 - 1.02)
cg06981309	PLSCR1	0.550687	0.350077	0.12355	0.846845	0.99 (0.97 - 1.02)
cg05710753	AGTR1	0.990502	0.990502	0.87489	0.995985	1 (0.94 - 1.06)
cg20906621	AGTR1	0.44265	0.847232	0.829974	0.787063	0.98 (0.93 - 1.03)
cg10784511	AGTR1	0.871513	0.871513	0.918146	0.96859	1 (0.96 - 1.05)
cg15463966	AGTR1	0.853268	0.853268	0.683397	0.963908	1 (0.95 - 1.04)
cg26187205	IL12A	0.407688	0.0217538	0.0825455	0.767484	1 (0.99 - 1.02)
cg03759346	IL12A	0.65124	0.65124	0.290955	0.893833	1.01 (0.97 - 1.04)
cg12197470	IL12A	0.511698	0.511698	0.885967	0.827405	0.99 (0.96 - 1.02)
cg06737494	GHSR	0.403805	0.403805	0.803647	0.765079	0.97 (0.91 - 1.04)
cg23411103	GHSR	0.658635	0.658635	0.66122	0.897598	1.01 (0.95 - 1.08)
cg01059398	TNFSF10	0.270444	0.270444	0.800138	0.667236	1.03 (0.98 - 1.09)
cg22572614	TNFSF10	0.640051	0.485182	0.342124	0.888837	1.01 (0.96 - 1.07)
cg24272902	PIK3CA	0.445089	0.445089	0.685028	0.788218	0.98 (0.91 - 1.04)
cg13435326	PIK3CA	0.585048	0.585048	0.412808	0.863374	1.01 (0.97 - 1.06)
cg19233761	HTR3C	0.256095	0.256095	0.267716	0.654684	1.03 (0.98 - 1.1)
cg18271969	HTR3C	0.423938	0.423938	0.966287	0.776922	0.98 (0.92 - 1.04)
cg25782665	HTR3C	0.565484	0.565484	0.132409	0.853223	1.01 (0.97 - 1.05)
cg18236734	HTR3E	0.858293	0.483631	0.744767	0.965891	1 (0.96 - 1.03)
cg01953456	HTR3E	0.307049	0.583829	0.183453	0.696476	0.97 (0.91 - 1.03)
cg00306249	PSMD2	0.0109786	0.00771058	0.535942	0.14803	0.94 (0.9 - 0.99)
cg09736922	THPO	0.130057	0.239756	0.202192	0.502206	0.98 (0.96 - 1.01)
cg13908232	HRG	0.0685187	0.184151	0.744407	0.378717	1.03 (1 - 1.07)
cg00100948	HRG	0.250011	0.250011	0.822055	0.64922	1.02 (0.99 - 1.04)
cg04611788	KNG1	0.890644	0.215236	0.354227	0.97288	1 (0.97 - 1.04)
cg12454167	KNG1	0.546644	0.546055	0.39751	0.845499	1 (0.98 - 1.01)
cg05578595	ADIPOQ	0.126698	0.197082	0.75485	0.49569	0.98 (0.95 - 1.01)
cg09516202	ADIPOQ	0.380833	0.380833	0.256442	0.751058	1.03 (0.97 - 1.09)
cg10681525	ADIPOQ	0.191093	0.191093	0.725502	0.589025	0.96 (0.9 - 1.02)
cg25513924	MASP1	0.832812	0.902025	0.511644	0.957319	1 (0.97 - 1.02)
cg20725021	MASP1	0.885158	0.885158	0.417065	0.972253	1 (0.96 - 1.03)
cg18140824	MASP1	0.991232	0.991232	0.812919	0.996162	1 (0.93 - 1.08)
cg21380740	SST	0.0921242	0.0921242	0.298272	0.432277	1.02 (1 - 1.05)
cg12146673	SST	0.0434021	0.0434021	0.191699	0.304738	1.06 (1 - 1.12)
cg05121480	SST	0.74582	0.74582		0.929547	0.99 (0.93 - 1.05)
cg00481951	SST	0.819606	0.44025	0.167957	0.952749	1 (0.98 - 1.02)
cg00457403	SST	0.806109	0.806109		0.947391	0.99 (0.94 - 1.05)
cg25478614	SST	0.93773	0.93773	0.232261	0.984191	1 (0.97 - 1.03)
cg15347189	SST	0.819687	0.819687	0.247444	0.952749	0.99 (0.94 - 1.05)
cg01353941	FGF12	0.0800198	0.260972	0.333617	0.405984	0.99 (0.97 - 1)
cg27236146	FGF12	0.0332899	0.144392	0.85137	0.266599	1.02 (1 - 1.04)
cg01526748	FGF12	0.943057	0.683813	0.819596	0.984548	1 (0.98 - 1.02)
cg24346204	FGF12	0.60789	0.60789	0.804614	0.872865	0.98 (0.92 - 1.05)
cg17198994	FGF12	0.607481	0.861806	0.430965	0.872865	0.98 (0.93 - 1.04)
cg09639890	FGF12	0.515279	0.515279	0.996869	0.828693	1.01 (0.98 - 1.05)
cg17611045	FGF12	0.538657	0.277165	0.386783	0.842035	1.01 (0.98 - 1.04)
cg14463292	FGF12	0.538661	0.280711	0.376244	0.842035	1.01 (0.98 - 1.04)
cg07620573	FGF12	0.538654	0.275984	0.392525	0.842035	1.01 (0.98 - 1.04)
cg04988476	FGF12	0.168282	0.168282	0.968265	0.557751	1.03 (0.99 - 1.07)
cg15543551	FGF12	0.152022	0.121464	0.956838	0.535058	1.01 (1 - 1.03)
cg06374165	FGF12	0.135725	0.135725	0.991662	0.511879	1.06 (0.98 - 1.13)
cg21762680	APOD	0.389076	0.389076	0.405923	0.756563	0.97 (0.9 - 1.04)
cg02975922	MUC4	0.00944826	0.0012634	0.00425606	0.135034	0.96 (0.93 - 0.99)
cg19984853	MUC4	0.356043	0.00258011	0.00460717	0.733031	1.01 (0.98 - 1.04)
cg01889684	MUC4	0.364357	0.243946	0.742592	0.739423	0.99 (0.98 - 1.01)
cg15952060	MUC4	0.976536	0.984246	0.968626	0.993979	1 (0.96 - 1.05)
cg01784063	MUC4	0.521062	0.521062	0.667987	0.832337	0.99 (0.95 - 1.03)
cg03309251	MUC4	0.839054	0.592087	0.825984	0.959381	1 (0.97 - 1.03)
cg00789671	MUC4	0.545275	0.545275	0.773797	0.844917	1.01 (0.97 - 1.06)
cg08521684	MUC4	0.516641	0.6272	0.0727758	0.829496	1.02 (0.97 - 1.07)
cg27353899	MUC4	0.526586	0.298524	0.535815	0.835087	1.01 (0.98 - 1.04)
cg05834845	MUC4	0.526266	0.624754	0.847265	0.83495	1 (0.99 - 1.02)
cg13752114	MUC4	0.52624	0.0571227	0.808164	0.83495	1 (0.99 - 1.02)
cg18918831	MUC4	0.490158	0.114672	0.83293	0.816215	1 (0.99 - 1.02)
cg18713687	MUC4	0.490158	0.202416	0.853748	0.816215	1 (0.99 - 1.02)
cg07341007	MUC4	0.490152	0.107691	0.850833	0.816215	1 (0.99 - 1.02)
cg01310397	MUC4	0.526254	0.0852958	0.817437	0.83495	1 (0.99 - 1.02)
cg23170091	MUC4	0.526263	0.220952	0.801049	0.83495	1 (0.99 - 1.02)
cg16358155	MUC4	0.490161	0.13405	0.852242	0.816215	1 (0.99 - 1.02)
cg16034541	MUC4	0.526246	0.240524	0.824436	0.83495	1 (0.99 - 1.02)
cg02570646	MUC4	0.207907	0.494857	0.752737	0.609073	0.98 (0.95 - 1.01)
cg20440093	MUC4	1	1	0.803006	1	1 (0.95 - 1.05)
cg12869262	MUC4	0.925312	0.925312	0.591875	0.981601	1 (0.95 - 1.04)
cg03390449	MUC4	0.392753	0.00311031	0.0287631	0.758232	0.99 (0.97 - 1.01)
cg16566943	MUC4	0.873341	0.185789	0.0544083	0.969466	1 (0.98 - 1.02)
cg06175912	MUC4	0.873346	0.783551	0.102671	0.969466	1 (0.97 - 1.03)
cg19478698	MUC4	0.728445	0.103738	0.199529	0.923679	1 (0.98 - 1.01)
cg01563973	MUC4	0.873357	0.873357	0.100771	0.969466	1 (0.95 - 1.04)
cg18513344	MUC4	0.839551	0.839551	0.934743	0.959381	1.01 (0.96 - 1.06)
cg08120226	MUC4	0.831752	0.831752	0.950682	0.957058	1 (0.97 - 1.04)
cg05480110	MUC4	0.873366	0.873366	0.132338	0.969466	1 (0.95 - 1.05)
cg07622222	MUC4	0.839566	0.839566	0.947868	0.959381	0.99 (0.94 - 1.05)
cg07399928	MUC4	0.976536	0.389843	0.993144	0.993979	1 (0.98 - 1.02)
cg19983801	MUC4	0.834061	0.570925	0.94574	0.957939	1 (0.97 - 1.03)
cg08493265	MUC4	0.407609	0.69889	0.852237	0.767484	1.02 (0.98 - 1.06)
cg13002712	MUC4	0.118151	0.249139	0.0506226	0.480472	0.97 (0.94 - 1.01)
cg05659262	MUC4	0.839508	0.171139	0.953284	0.959381	1 (0.98 - 1.02)
cg10237854	MUC4	0.373901	0.653888	0.62412	0.745834	1.02 (0.98 - 1.06)
cg04060456	TFRC	0.183484	0.162127	0.0747674	0.57877	0.98 (0.96 - 1.01)
cg16311045	TFRC	0.0477293	0.0477293	0.0014877	0.319731	0.94 (0.89 - 1)
cg12930392	PAK2	0.950166	0.950166	0.548032	0.986732	1 (0.95 - 1.05)
cg21104449	PAK2	0.723536	0.671247	0.589447	0.921348	1 (0.97 - 1.02)
cg06034459	PAK2	0.54182	0.54182	0.91386	0.843528	1.02 (0.95 - 1.1)
cg00187933	FGFRL1	0.210343	0.0453751	0.00192186	0.611924	1.02 (0.99 - 1.06)
cg08332990	FGFRL1	0.19018	0.19018	0.00428832	0.587742	1.03 (0.98 - 1.08)
cg27494429	FGFRL1	0.308982	0.188671	0.136012	0.698516	0.97 (0.91 - 1.03)
cg26814241	FGFRL1	0.706714	0.706714	0.000741694	0.91549	0.99 (0.96 - 1.03)
cg06393290	FGFRL1	0.104762	0.104762	0.00805482	0.456435	0.95 (0.9 - 1.01)
cg06222114	FGFRL1	0.706753	0.167691	0.0174356	0.91549	0.99 (0.95 - 1.03)
cg25932599	FGFRL1	0.706585	0.0609326	0.000798332	0.91549	1 (0.99 - 1.02)
cg03414932	FGFRL1	0.232274	0.258304	0.00263453	0.631438	0.99 (0.96 - 1.01)
cg16185996	FGFRL1	0.017879	0.0030888	0.0991686	0.192718	0.96 (0.93 - 0.99)
cg22873167	FGFRL1	0.343367	0.343367	0.0872954	0.723689	1.03 (0.97 - 1.08)
cg03446427	FGFRL1	0.228821	0.281181	0.00623529	0.628716	1.02 (0.99 - 1.05)
cg09887251	FGFRL1	0.760468	0.21398	0.00335868	0.934132	1 (0.99 - 1.02)
cg09223687	FGFRL1	0.00883967	0.00883967	0.404682	0.129516	0.94 (0.9 - 0.98)
cg03357952	FGFRL1	0.0178363	0.0178363	0.310977	0.192576	0.93 (0.87 - 0.99)
cg14532755	FGFR3	0.0998756	0.156459	0.0270474	0.447205	0.95 (0.89 - 1.01)
cg20727637	FGFR3	0.259538	0.0263479	0.0307857	0.657587	1.02 (0.99 - 1.05)
cg07041428	FGFR3	0.128948	0.128948	0.0106654	0.499966	0.95 (0.88 - 1.02)
cg05874882	FGFR3	0.0830836	0.0744564	0.0173368	0.413016	1.02 (1 - 1.04)
cg01141413	FGFR3	0.191496	0.191496	0.695532	0.58958	1.04 (0.98 - 1.09)
cg09363342	FGFR3	0.121794	0.121794	0.12836	0.48681	0.97 (0.93 - 1.01)
cg13283739	FGFR3	0.243416	0.243416	0.0636756	0.642773	0.96 (0.9 - 1.03)
cg25342568	FGFR3	0.102474	0.102474	0.0504169	0.452047	1.03 (0.99 - 1.08)
cg00006948	FGFR3	0.109404	0.308491	0.00392201	0.463894	1.02 (1 - 1.04)
cg01464969	FGFR3	0.124623	0.124623	0.00693788	0.491782	1.03 (0.99 - 1.08)
cg14661159	FGFR3	0.0851392	0.0851392	0.0360666	0.417714	0.97 (0.94 - 1)
cg14101193	FGFR3	0.115224	0.115224	0.0186157	0.474692	0.97 (0.93 - 1.01)
cg07458712	FGFR3	0.125877	0.125877	0.0415831	0.494122	0.95 (0.89 - 1.01)
cg07360076	FGFR3	0.434018	0.434018	0.159726	0.782569	0.98 (0.94 - 1.03)
cg00077738	FGFR3	0.0650032	0.00565613	0.407927	0.369269	0.97 (0.93 - 1)
cg03032552	SH3BP2	0.246003	0.246003	0.393043	0.645115	0.98 (0.94 - 1.02)
cg08320703	SH3BP2	0.116458	0.45856	0.257024	0.476989	0.98 (0.95 - 1.01)
cg15869071	SH3BP2	0.84591	0.84591	0.594431	0.961546	0.99 (0.93 - 1.06)
cg24492202	SH3BP2	0.55147	0.192502	0.28892	0.847539	0.99 (0.95 - 1.03)
cg03443467	SH3BP2	0.0846323	0.0846323	0.42055	0.416378	0.94 (0.88 - 1.01)
cg10511758	SH3BP2	0.262715	0.00442696	0.281482	0.660377	0.98 (0.95 - 1.01)
cg00231918	SH3BP2	0.785772	0.240514	0.335641	0.941805	1 (0.98 - 1.02)
cg22198044	SH3BP2	0.785755	0.288933	0.335268	0.941805	1 (0.98 - 1.01)
cg01710886	SH3BP2	0.756065	0.369129	0.350988	0.932689	1 (0.98 - 1.01)
cg10745272	SH3BP2	0.756065	0.334259	0.563709	0.932689	1 (0.98 - 1.01)
cg08822227	SH3BP2	0.756064	0.346352	0.439985	0.932689	1 (0.98 - 1.01)
cg07991621	SH3BP2	0.756064	0.173709	0.441834	0.932689	1 (0.98 - 1.01)
cg18403548	SH3BP2	0.264104	0.525176	0.43895	0.661235	0.98 (0.93 - 1.02)
cg13609167	SH3BP2	0.341486	0.341486	0.102037	0.722376	1.03 (0.97 - 1.08)
cg15293827	SH3BP2	0.160072	0.830781	0.406644	0.547319	0.99 (0.97 - 1.01)
cg26759036	SH3BP2	0.3751	0.3751	0.147014	0.746607	0.98 (0.95 - 1.02)
cg02853152	S100P	0.433523	0.433523	0.787798	0.782497	1.02 (0.96 - 1.09)
cg22077313	S100P	0.73904	0.212976	0.976233	0.926859	1.01 (0.97 - 1.05)
cg14323984	S100P	0.0384041	0.0384041	0.419967	0.286823	0.93 (0.87 - 1)
cg27027375	S100P	0.0432488	0.0432488	0.862728	0.304176	0.94 (0.89 - 1)
cg14900031	S100P	0.0322432	0.0501936	0.708674	0.262158	0.94 (0.88 - 0.99)
cg14140379	S100P	0.0328342	0.098614	0.544876	0.264845	0.95 (0.91 - 1)
cg25083732	S100P	0.673994	0.673994	0.450498	0.903614	1.01 (0.97 - 1.05)
cg07210669	S100P	0.431623	0.431623	0.580483	0.781665	1.02 (0.97 - 1.06)
cg12253071	SLIT2	0.0529363	0.0214917	0.81208	0.334589	1.02 (1 - 1.04)
cg16924102	SLIT2	0.00984231	0.0230566	0.0706103	0.138448	0.92 (0.86 - 0.98)
cg13974313	TXK	0.976186	0.0315825	0.684407	0.993979	1 (0.98 - 1.02)
cg17841452	TXK	0.976186	0.846845	0.412891	0.993979	1 (0.97 - 1.03)
cg09183840	TXK	0.871223	0.871223	0.426626	0.96859	0.99 (0.93 - 1.06)
cg07278705	TEC	0.0906507	0.0906507	0.404642	0.429412	1.04 (0.99 - 1.08)
cg07026107	TEC	0.0520526	0.0293018	0.00791028	0.332343	0.95 (0.9 - 1)
cg26306052	TEC	0.0131768	0.0131768	0.0479317	0.164032	0.93 (0.88 - 0.99)
cg11143953	PDGFRA	0.794206	0.196134	0.0371202	0.944249	1 (0.98 - 1.02)
cg02987906	PDGFRA	0.284996	0.357589	0.17473	0.679062	0.99 (0.96 - 1.01)
cg19408398	PDGFRA	0.28457	0.663872	0.176692	0.678591	0.99 (0.97 - 1.01)
cg27468224	PDGFRA	0.0775598	0.0775598	0.520586	0.40021	0.95 (0.9 - 1.01)
cg02525826	PDGFRA	0.608963	0.608963	0.0886395	0.873531	0.98 (0.93 - 1.05)
cg17187183	PDGFRA	0.669521	0.448242	0.0727187	0.902634	1 (0.99 - 1.02)
cg00691999	PDGFRA	0.536582	0.536582	0.291892	0.840894	1.02 (0.97 - 1.07)
cg04448477	PDGFRA	0.631382	0.631382	0.323616	0.884583	1.02 (0.95 - 1.09)
cg23550826	PDGFRA	0.511652	0.511652	0.0997078	0.827405	1.01 (0.97 - 1.06)
cg22736323	PDGFRA	0.503106	0.503106	0.0878259	0.823144	1.02 (0.97 - 1.07)
cg00022858	PDGFRA	0.675198	0.675198	0.0695893	0.904042	0.99 (0.93 - 1.05)
cg02273436	PDGFRA	0.10158	0.0653625	0.00117179	0.45029	0.98 (0.96 - 1)
cg21309167	PDGFRA	0.902047	0.527378	0.0203924	0.975659	1 (0.99 - 1.01)
cg25064395	PDGFRA	0.106219	0.110885	0.00177141	0.458362	0.96 (0.92 - 1.01)
cg01340163	KDR	0.242556	0.242556	0.974403	0.642088	0.96 (0.91 - 1.02)
cg20092376	KDR	0.912907	0.745351	0.492668	0.9793	1 (0.98 - 1.02)
cg10360906	KDR	0.937729	0.757	0.47733	0.984191	1 (0.99 - 1.01)
cg01777861	KDR	0.950165	0.731997	0.412037	0.986732	1 (0.99 - 1.01)
cg09978860	KDR	0.937729	0.957276	0.473483	0.984191	1 (0.99 - 1.02)
cg16572876	KDR	0.937729	0.898235	0.48105	0.984191	1 (0.98 - 1.02)
cg07123701	KDR	0.937729	0.898226	0.484664	0.984191	1 (0.98 - 1.02)
cg27219973	GNRHR	0.0281281	0.0281281	0.167822	0.245362	0.92 (0.85 - 0.99)
cg03461399	DCK	0.0524456	0.00297759	0.159726	0.333195	1.04 (1 - 1.09)
cg06016427	DCK	0.205179	0.205179	0.171609	0.606033	0.95 (0.88 - 1.03)
cg12271022	PF4V1	0.401921	0.137116	0.787754	0.764329	0.98 (0.95 - 1.02)
cg19170015	CXCL1	0.753451	0.753451	0.698636	0.932504	1.01 (0.95 - 1.08)
cg10350689	CXCL1	0.834598	0.834598	0.435882	0.957939	1.01 (0.94 - 1.08)
cg22725685	PF4	0.452869	0.452869	0.841065	0.792841	0.99 (0.95 - 1.02)
cg01447579	PF4	0.878658	0.84877	0.515743	0.970385	1 (0.98 - 1.01)
cg15158783	PF4	0.984851	0.25567	0.742264	0.995923	1 (0.97 - 1.03)
cg21043213	PF4	0.984851	0.257443	0.74111	0.995923	1 (0.98 - 1.02)
cg16072462	PF4	0.96037	0.301669	0.689616	0.9906	1 (0.97 - 1.03)
cg15398841	PF4	0.984851	0.254861	0.742702	0.995923	1 (0.98 - 1.02)
cg02530824	PF4	0.984851	0.262004	0.739225	0.995923	1 (0.98 - 1.02)
cg06834998	PF4	0.96037	0.295882	0.584716	0.9906	1 (0.98 - 1.02)
cg05509609	PF4	0.96037	0.445572	0.710824	0.9906	1 (0.98 - 1.02)
cg13126871	PF4	0.984851	0.248601	0.742864	0.995923	1 (0.97 - 1.03)
cg20357806	PPBP	0.439561	0.439561	0.763617	0.785396	1.03 (0.96 - 1.1)
cg16055869	CXCL5	0.308257	0.50355	0.924497	0.697612	0.97 (0.92 - 1.03)
cg07868155	CXCL5	0.337993	0.783061	0.932275	0.719821	0.99 (0.97 - 1.01)
cg04559909	CXCL5	0.338072	0.753958	0.935267	0.719825	0.99 (0.97 - 1.01)
cg01897562	CXCL3	0.432903	0.432903	0.909172	0.782227	0.97 (0.9 - 1.05)
cg01470535	CXCL2	0.0244836	0.0244836	0.384969	0.227793	0.92 (0.85 - 0.99)
cg10420517	CXCL2	0.767719	0.767719	0.503589	0.936374	1.01 (0.96 - 1.06)
cg19747465	EPGN	0.168239	0.168239	0.779526	0.557751	1.05 (0.98 - 1.13)
cg03303585	BTC	0.0530881	0.106566	0.535899	0.335051	0.98 (0.96 - 1)
cg18720803	BTC	0.0851612	0.0851612	0.950823	0.417772	0.96 (0.92 - 1.01)
cg11617821	BTC	0.261184	0.261184	0.25724	0.659434	0.97 (0.92 - 1.02)
cg02847703	BTC	0.386919	0.386919	0.547478	0.755124	0.99 (0.95 - 1.02)
cg20122727	BTC	0.902068	0.902068	0.298376	0.975659	1 (0.94 - 1.07)
cg14143172	BTC	0.155286	0.177551	0.555834	0.540493	1.02 (0.99 - 1.04)
cg09053907	BTC	0.283314	0.258524	0.678173	0.677825	1.01 (0.99 - 1.03)
cg01891925	BTC	0.501655	0.501655	0.40198	0.822968	0.98 (0.91 - 1.05)
cg04038163	CXCL9	0.466483	0.466483	0.454732	0.800915	1.03 (0.96 - 1.1)
cg24176760	CXCL11	0.0454823	0.0454823	0.314164	0.312243	0.95 (0.91 - 1)
cg27655299	CXCL13	0.71427	0.612619	0.892786	0.917835	1 (0.97 - 1.02)
cg16361705	CXCL13	0.971254	0.971254	0.905956	0.99359	1 (0.96 - 1.04)
cg12635937	FGF5	0.372491	0.145317	0.185724	0.745176	1.02 (0.98 - 1.05)
cg10752158	FGF5	0.372926	0.372926	0.950253	0.745345	1.02 (0.98 - 1.06)
cg12337525	FGF5	0.372428	0.109142	0.183068	0.745176	1.02 (0.98 - 1.05)
cg21477508	FGF5	0.741921	0.741921	0.302298	0.928457	0.99 (0.93 - 1.05)
cg17080423	FGF5	0.00966625	0.00966625	0.120457	0.13693	0.92 (0.86 - 0.98)
cg12579198	BMP3	0.374996	0.627932	0.849142	0.746529	0.98 (0.93 - 1.03)
cg18235255	BMP3	0.74178	0.74178	0.793701	0.928457	1.01 (0.97 - 1.04)
cg05069909	BMP3	0.401104	0.401104	0.0203609	0.763898	0.98 (0.93 - 1.03)
cg07321467	BMP3	0.638028	0.638028	0.7038	0.888613	1.02 (0.95 - 1.09)
cg02549628	SPP1	0.851977	0.851977	0.0934946	0.963869	1.01 (0.95 - 1.06)
cg00088885	SPP1	0.549026	0.578926	0.237297	0.846332	1.01 (0.98 - 1.04)
cg18722790	BMPR1B	0.45232	0.45232	0.0513681	0.792193	0.97 (0.91 - 1.04)
cg06896534	BMPR1B	0.468783	0.698556	0.871392	0.801798	1.02 (0.97 - 1.07)
cg27391693	BMPR1B	0.368433	0.527539	0.891362	0.741982	1.01 (0.99 - 1.03)
cg23210521	BMPR1B	0.370184	0.370184	0.903298	0.743596	1.02 (0.98 - 1.06)
cg16215913	PPP3CA	0.00377235	0.00377235	0.545673	0.077528	0.9 (0.84 - 0.97)
cg07830103	NFKB1	0.0200087	0.0200087	0.368142	0.204535	0.91 (0.85 - 0.99)
cg09390974	NFKB1	0.0176839	0.000159257	0.0195917	0.191614	0.98 (0.96 - 1)
cg15409712	NFKB1	0.0131838	0.000272258	0.0278793	0.164071	0.97 (0.95 - 0.99)
cg00790535	NFKB1	0.100408	0.186562	0.00164182	0.448184	1.05 (0.99 - 1.1)
cg24491749	AIMP1	0.101773	0.133441	0.918957	0.450506	1.03 (0.99 - 1.07)
cg01818594	AIMP1	0.692538	0.556049	0.293036	0.910988	1 (0.98 - 1.02)
cg13379236	EGF	0.0472266	0.0472266	0.704337	0.318281	0.93 (0.86 - 1)
cg10269431	EGF	0.0112499	0.112686	0.417423	0.150048	0.98 (0.96 - 0.99)
cg06981781	EGF	0.0114861	0.0628759	0.441342	0.151699	0.97 (0.95 - 0.99)
cg21550024	FGF2	0.015141	0.015141	0.731399	0.176682	0.91 (0.84 - 0.98)
cg11327857	FGF2	0.217588	0.217588	0.198098	0.618222	0.95 (0.89 - 1.03)
cg15128226	FGF2	0.101915	0.101915	0.0516256	0.450667	0.95 (0.9 - 1.01)
cg19576738	FGF2	0.0107477	0.0390414	0.106497	0.145866	1.04 (1.01 - 1.08)
cg02096220	PGRMC2	0.0405439	0.167538	0.444187	0.295123	1.01 (1 - 1.02)
cg03580568	EDNRA	0.280216	0.280216	0.289592	0.675515	0.98 (0.95 - 1.02)
cg03573792	EDNRA	0.0998335	0.0998335	0.421117	0.447188	0.95 (0.89 - 1.01)
cg24450582	NR3C2	0.719413	0.798542	0.351516	0.920204	1.01 (0.98 - 1.04)
cg10002915	NR3C2	0.746674	0.746674	0.950678	0.929547	1.01 (0.95 - 1.08)
cg06618866	TLR2	0.201094	0.201094	0.219302	0.601568	0.95 (0.89 - 1.03)
cg03918433	FGA	0.294386	0.379387	0.0270175	0.686878	1.03 (0.97 - 1.09)
cg06908352	PDGFC	0.156838	0.449277	0.984565	0.542756	1.01 (1 - 1.03)
cg01590753	VEGFC	0.286945	0.286945	0.723716	0.68075	1.04 (0.97 - 1.12)
cg17177660	VEGFC	0.384672	0.384672	0.612553	0.753563	1.02 (0.97 - 1.07)
cg10606620	VEGFC	0.296963	0.296963	0.959063	0.688864	1.03 (0.97 - 1.1)
cg02249911	CASP3	0.190694	1.64761e-06	0.0236663	0.588631	0.99 (0.98 - 1)
cg06796944	CASP3	0.621815	0.621815	0.0457053	0.879942	1.01 (0.97 - 1.06)
cg27581592	CASP3	0.788088	0.137742	0.37213	0.942975	1 (0.98 - 1.02)
cg00306510	TLR3	0.0633445	0.12062	0.525738	0.365664	1.05 (1 - 1.1)
cg17081048	TLR3	0.545856	0.545856	0.593378	0.845202	1.02 (0.96 - 1.07)
cg12612137	TLR3	0.460833	0.531186	0.456942	0.797768	1.01 (0.98 - 1.04)
cg21437561	TLR3	0.97507	0.102675	0.249492	0.993979	1 (0.95 - 1.05)
cg27652893	TLR3	0.97507	0.111281	0.195765	0.993979	1 (0.96 - 1.04)
cg02658551	KLKB1	0.518616	0.793135	0.968392	0.830786	1.01 (0.97 - 1.06)
cg11597515	KLKB1	0.988092	0.539975	0.815882	0.995923	1 (0.95 - 1.05)
cg08453458	MTNR1A	0.626924	0.626924	0.721651	0.882836	1.01 (0.97 - 1.06)
cg09699193	SEMA5A	0.95614	0.95614	0.254951	0.98814	1 (0.94 - 1.06)
cg10525432	SEMA5A	0.395763	0.395763	0.695082	0.760356	0.99 (0.96 - 1.02)
cg00855685	SEMA5A	0.433775	0.433775	0.662623	0.782509	0.98 (0.93 - 1.03)
cg17520550	SEMA5A	0.431874	0.492613	0.629477	0.781804	1.01 (0.98 - 1.05)
cg15198736	NPR3	0.971254	0.971254	0.714074	0.99359	1 (0.93 - 1.08)
cg16267343	NPR3	0.325572	0.325572	0.647367	0.710122	0.98 (0.95 - 1.02)
cg21579912	NPR3	0.0983886	0.0983886	0.445498	0.444526	1.07 (0.99 - 1.15)
cg22571664	NPR3	0.536581	0.536581	0.652164	0.840894	1.02 (0.96 - 1.09)
cg03651493	NPR3	0.535697	0.535697	0.557776	0.840189	1.02 (0.97 - 1.07)
cg13299698	NPR3	0.63851	0.806363	0.508352	0.888704	1.01 (0.98 - 1.03)
cg10350492	RXFP3	0.826695	0.664418	0.795813	0.955116	0.99 (0.94 - 1.05)
cg18294646	RXFP3	0.4523	0.4523	0.964908	0.792173	0.98 (0.91 - 1.04)
cg05574272	RXFP3	0.826683	0.662528	0.779628	0.955116	0.99 (0.95 - 1.04)
cg07917609	RXFP3	0.34574	0.620692	0.723049	0.725547	0.97 (0.91 - 1.03)
cg18921954	RXFP3	0.383757	0.383757	0.664585	0.752527	0.97 (0.92 - 1.03)
cg23013687	PRLR	0.85357	0.85357	0.498317	0.963908	1 (0.95 - 1.05)
cg27046335	PRLR	0.520852	0.345503	0.106825	0.832259	0.99 (0.96 - 1.02)
cg17333292	PRLR	0.255381	0.255381	0.91067	0.653925	1.04 (0.97 - 1.11)
cg04977602	PRLR	0.247841	0.247841	0.51847	0.647143	1.04 (0.98 - 1.1)
cg00220677	PRLR	0.379624	0.379624	0.468923	0.750227	1.03 (0.97 - 1.09)
cg06875707	PRLR	1	0.727192	0.141546	1	1 (0.98 - 1.02)
cg04312209	IL7R	0.805684	0.805684	0.274599	0.947054	1.01 (0.95 - 1.07)
cg25450819	GDNF	0.0428055	0.0428055	0.836877	0.302843	0.97 (0.93 - 1)
cg06846895	GDNF	0.97151	0.795372	0.0661323	0.993733	1 (0.99 - 1.01)
cg05330056	GDNF	0.186983	0.186983	0.903692	0.5831	1.05 (0.98 - 1.12)
cg26559974	GDNF	0.265794	0.265794	0.393409	0.662646	1.03 (0.98 - 1.08)
cg00712841	GDNF	0.857716	0.857716	0.148517	0.965705	1 (0.95 - 1.06)
cg02331025	GDNF	0.471082	0.471082	0.722818	0.803214	1.02 (0.96 - 1.09)
cg24813562	GDNF	0.982842	0.982842	0.580017	0.995646	1 (0.97 - 1.04)
cg08392199	LIFR	0.286013	0.286013	0.298493	0.679866	1.03 (0.98 - 1.08)
cg03138091	OSMR	0.681374	0.681374	0.486479	0.906455	1.01 (0.97 - 1.05)
cg05955210	OSMR	0.681333	0.0579416	0.0908666	0.906427	1.01 (0.97 - 1.05)
cg23192749	PTGER4	0.208226	0.208226	0.200997	0.609318	1.03 (0.99 - 1.07)
cg15599437	PTGER4	0.799721	0.799721	0.211154	0.945985	1.01 (0.94 - 1.08)
cg04727116	PTGER4	0.258684	0.258684	0.279947	0.656662	0.97 (0.92 - 1.02)
cg04092800	PTGER4	0.623043	0.623043	0.642371	0.879942	0.99 (0.95 - 1.03)
cg11821200	PTGER4	0.174969	0.174969	0.385349	0.567103	0.96 (0.91 - 1.02)
cg10912806	GHR	0.088097	0.222723	0.894948	0.424123	0.99 (0.97 - 1)
cg12181407	ESM1	0.965321	0.965321	0.645763	0.990879	1 (0.97 - 1.03)
cg16662570	ESM1	0.712965	0.712965	0.712082	0.917428	0.99 (0.93 - 1.05)
cg06536806	ESM1	0.718314	0.718314	0.343487	0.919841	1.01 (0.96 - 1.06)
cg22421804	ESM1	0.655221	0.655221	0.742486	0.89628	0.99 (0.94 - 1.04)
cg25997988	ESM1	1	0.279162	0.785246	1	1 (0.99 - 1.01)
cg14972155	ESM1	0.597492	0.597492	0.647671	0.868119	1.02 (0.95 - 1.09)
cg09165004	IL31RA	0.694922	0.694922	0.531324	0.911862	1.01 (0.97 - 1.04)
cg05603546	IL31RA	0.662902	0.662902	0.53076	0.899083	0.99 (0.93 - 1.05)
cg11182518	IL31RA	0.662874	0.662874	0.232766	0.89907	0.99 (0.93 - 1.04)
cg22883486	IL31RA	0.275822	0.527929	0.0758993	0.671866	1.01 (0.99 - 1.03)
cg01096487	IL31RA	0.568723	0.568723	0.218844	0.855788	0.99 (0.94 - 1.04)
cg22917366	PIK3R1	0.699712	0.844351	0.595152	0.913678	1 (0.99 - 1.01)
cg03871267	PIK3R1	0.849956	0.761401	0.905407	0.963456	1 (0.97 - 1.02)
cg17780731	PIK3R1	0.857887	0.569857	0.488204	0.965705	1 (0.96 - 1.05)
cg15611809	PIK3R1	0.71361	0.71361	0.609814	0.917446	1.01 (0.95 - 1.08)
cg15021292	PIK3R1	0.875226	0.988785	0.154737	0.969647	1 (0.99 - 1.01)
cg00559992	PIK3R1	0.180116	0.180116	0.25051	0.574242	1.03 (0.99 - 1.08)
cg07208333	PIK3R1	0.200001	0.200001	0.0437557	0.600518	0.95 (0.88 - 1.03)
cg18405544	PIK3R1	0.988919	0.259138	0.687021	0.995923	1 (0.99 - 1.01)
cg27081745	PIK3R1	0.295095	0.295095	0.371156	0.687463	1.03 (0.97 - 1.1)
cg26183504	PIK3R1	0.0314428	0.0314428	0.01039	0.259149	0.95 (0.9 - 1)
cg14714391	F2R	0.115072	0.497493	0.0285702	0.47446	0.99 (0.97 - 1)
cg26594335	F2R	0.0870073	0.0386796	0.0728873	0.421851	0.98 (0.96 - 1)
cg19735421	F2R	0.0724531	0.0218723	0.137749	0.388509	0.97 (0.94 - 1)
cg03043127	F2R	0.116649	0.0960729	0.0819606	0.477388	0.98 (0.95 - 1.01)
cg26997028	F2R	0.115503	0.32158	0.0354112	0.475252	0.98 (0.97 - 1)
cg24722577	F2R	0.831069	0.25982	0.0619205	0.956975	1 (0.99 - 1.01)
cg11300810	F2RL1	0.311295	0.69741	0.075696	0.700308	0.98 (0.96 - 1.01)
cg12407462	F2RL1	0.0466275	0.0466275	0.796301	0.31593	0.93 (0.87 - 1)
cg01183017	F2RL1	0.244735	0.0529141	0.163696	0.643786	1.02 (0.99 - 1.05)
cg14543764	F2RL1	0.71463	0.71463	0.099877	0.917925	0.99 (0.96 - 1.03)
cg23516824	S100Z	0.775234	0.775234	0.119354	0.938126	0.99 (0.95 - 1.04)
cg20664638	S100Z	0.698461	0.698461	0.718042	0.913021	1.01 (0.95 - 1.07)
cg11100795	AP3B1	0.976536	0.137803	0.161624	0.993979	1 (0.98 - 1.02)
cg05620865	AP3B1	0.168063	0.168063	0.53898	0.55771	1.05 (0.98 - 1.13)
cg06472439	NR2F1	0.569252	0.569252	0.35836	0.855788	0.98 (0.92 - 1.05)
cg07875786	NR2F1	0.676365	0.676365	0.974958	0.904808	0.98 (0.92 - 1.06)
cg08690999	NR2F1	0.0929265	0.0929265	0.916548	0.433761	0.96 (0.92 - 1.01)
cg14613508	NR2F1	0.0248609	0.0248609	0.0856304	0.229917	1.09 (1.01 - 1.17)
cg16499097	PCSK1	0.0763872	0.0317755	0.614239	0.397584	0.95 (0.89 - 1.01)
cg25232719	ERAP1	0.404004	0.504003	0.654744	0.765205	0.99 (0.97 - 1.01)
cg00188032	ERAP1	0.275549	0.275549	0.406988	0.671589	0.96 (0.9 - 1.03)
cg17522249	ERAP1	0.223433	0.223433	0.0726595	0.623645	1.05 (0.97 - 1.13)
cg01142811	ERAP1	0.139077	0.322545	0.199482	0.516675	0.98 (0.95 - 1.01)
cg03819227	TSLP	0.715718	0.715718	0.946676	0.918692	1.01 (0.96 - 1.06)
cg18049164	TSLP	0.507745	0.507745	0.690959	0.826023	1.02 (0.96 - 1.09)
cg15739437	TSLP	0.452012	0.452012	0.899879	0.791938	1.01 (0.98 - 1.05)
cg04022379	TSLP	0.505456	0.505456	0.862384	0.824601	1.01 (0.98 - 1.04)
cg04450332	TSLP	0.451478	0.715271	0.902835	0.791877	1.01 (0.99 - 1.03)
cg17157872	TSLP	0.451632	0.682153	0.967658	0.791897	1.01 (0.98 - 1.04)
cg08354104	TSLP	0.86357	0.86357	0.835161	0.966608	1 (0.95 - 1.06)
cg21145140	TSLP	0.987534	0.843846	0.443634	0.995923	1 (0.96 - 1.04)
cg08558478	SEMA6A	0.977422	0.977422	0.0076803	0.993979	1 (0.94 - 1.07)
cg01419670	SEMA6A	0.737493	0.737493	0.237108	0.926715	0.99 (0.94 - 1.05)
cg11312495	SEMA6A	0.0138364	0.0376338	0.453579	0.168323	1.04 (1.01 - 1.07)
cg01145903	SEMA6A	0.0138668	0.0331772	0.17954	0.168559	1.04 (1.01 - 1.07)
cg14720024	SEMA6A	0.0140504	0.0202899	0.487167	0.169716	1.04 (1.01 - 1.08)
cg01139493	SEMA6A	0.904193	0.904193	0.0169255	0.976195	1 (0.98 - 1.03)
cg17679604	SEMA6A	0.12141	0.0303206	0.119328	0.486085	0.98 (0.96 - 1)
cg23507211	SEMA6A	0.261812	0.258359	0.120514	0.659881	1.01 (0.99 - 1.03)
cg23054188	SEMA6A	0.818366	0.818366	0.697141	0.952208	1.01 (0.96 - 1.05)
cg18446578	SEMA6A	0.110885	0.176242	0.162109	0.466738	1.05 (0.99 - 1.12)
cg00422935	SEMA6A	0.818348	0.818348	0.741931	0.952208	1 (0.96 - 1.04)
cg11582456	SEMA6A	0.818386	0.818386	0.66827	0.952208	0.99 (0.94 - 1.05)
cg08808402	SEMA6A	0.818457	0.818457	0.616997	0.952208	0.99 (0.92 - 1.07)
cg25450450	SEMA6A	0.843429	0.835634	0.953426	0.960338	1 (0.97 - 1.03)
cg11584098	SEMA6A	0.862788	0.75787	0.809201	0.966608	1 (0.97 - 1.03)
cg16565692	CSF2	0.486262	0.486262	0.201748	0.813886	1.03 (0.95 - 1.1)
cg16465129	CSF2	0.148471	0.148471	0.0641693	0.530483	1.06 (0.98 - 1.14)
cg13259290	CSF2	0.425868	0.425868	0.728281	0.777887	1.03 (0.96 - 1.1)
cg08324925	CSF2	0.423672	0.423672	0.583708	0.776878	1.02 (0.97 - 1.06)
cg17566874	CSF2	0.0217359	0.0217359		0.214411	0.91 (0.84 - 0.99)
cg15375424	IRF1	0.021701	0.021701	0.393303	0.214305	1.06 (1.01 - 1.12)
cg17394978	IRF1	0.0121337	0.212532	0.419917	0.156719	1.03 (1.01 - 1.05)
cg13907973	IRF1	0.389068	0.841733	0.059518	0.756563	1.01 (0.99 - 1.02)
cg15421363	IRF1	0.0126337	0.0126337	0.178025	0.160149	1.05 (1.01 - 1.08)
cg21138405	IRF1	0.0117067	0.299351	0.323357	0.153316	1.01 (1 - 1.02)
cg00255919	IRF1	0.0117157	0.336475	0.309186	0.153396	1.01 (1 - 1.02)
cg24749385	IRF1	0.0131648	0.0707672	0.510621	0.163989	0.97 (0.95 - 0.99)
cg02551604	IRF1	0.0126228	0.235578	0.386837	0.160097	0.98 (0.97 - 1)
cg11548978	IRF1	0.50088	0.50088	0.279088	0.822297	1.02 (0.96 - 1.09)
cg11797159	IL13	0.921326	0.855387	0.825582	0.981028	1 (0.98 - 1.03)
cg16097655	IL13	0.970816	0.673954	0.696753	0.99337	1 (0.97 - 1.03)
cg23378989	IL13	0.921334	0.921334	0.616147	0.981028	1 (0.94 - 1.07)
cg04303330	IL13	0.520508	0.471442	0.50932	0.83195	0.99 (0.95 - 1.03)
cg13566430	IL13	0.839523	0.536333	0.39975	0.959381	1 (0.97 - 1.03)
cg14825688	LEAP2	0.902048	0.311059	0.0371433	0.975659	1 (0.98 - 1.02)
cg12607188	LEAP2	0.0529165	0.0529165	0.514858	0.334508	1.05 (1 - 1.11)
cg11397957	LEAP2	0.0756321	0.0756321	0.332525	0.395741	0.93 (0.86 - 1.01)
cg25011337	CXCL14	0.580597	0.580597	0.618594	0.860865	1.01 (0.96 - 1.07)
cg07516956	CXCL14	0.607284	0.607284	0.478977	0.872865	1.02 (0.96 - 1.08)
cg10179196	CXCL14	0.580261	0.580261	0.486805	0.860849	1.01 (0.97 - 1.05)
cg19031085	IL9	0.154241	0.0396254	0.174466	0.538923	0.99 (0.98 - 1)
cg16092370	LECT2	0.839074	0.839074	0.154072	0.959381	1 (0.96 - 1.05)
cg07143623	LECT2	0.0551442	0.187212	0.563958	0.340834	0.98 (0.96 - 1)
cg17472800	LECT2	0.0481917	0.0165717	0.323614	0.320676	0.98 (0.96 - 1)
cg16373966	NRG2	0.722264	0.815264	0.370495	0.920966	1 (0.98 - 1.03)
cg12192566	CD14	0.67887	0.236211	0.0270566	0.905484	1.01 (0.97 - 1.04)
cg14958663	CD14	0.678762	0.461027	0.0437174	0.905465	1.01 (0.98 - 1.03)
cg02343503	CD14	0.753658	0.753658	0.157194	0.932504	1.01 (0.95 - 1.08)
cg12143439	CD14	0.678884	0.19277	0.0212573	0.905484	1.01 (0.97 - 1.04)
cg25358289	CD14	0.678845	0.187116	0.00981193	0.905465	1.01 (0.98 - 1.04)
cg20943084	CD14	0.0139635	0.0500763	0.130159	0.169122	0.95 (0.91 - 0.99)
cg19008097	CD14	0.0197146	0.0681071	0.124196	0.202917	0.96 (0.93 - 0.99)
cg01096381	FGF1	0.233977	0.233977	0.588911	0.633143	0.97 (0.91 - 1.02)
cg04500312	FGF1	0.241881	0.256528	0.348307	0.641626	0.99 (0.97 - 1.01)
cg19445684	FGF1	0.230637	0.230637	0.170643	0.630226	1.03 (0.98 - 1.07)
cg01874081	FGF1	0.0445504	0.0445504		0.308996	1.07 (1 - 1.13)
cg11529236	FGF1	0.57195	0.819645	0.915224	0.856666	1 (0.99 - 1.01)
cg08845721	NR3C1	0.611809	0.611809	0.352349	0.875514	0.99 (0.96 - 1.02)
cg17878320	NR3C1	0.693968	0.468921	0.228141	0.911181	1.01 (0.97 - 1.04)
cg21580376	ADRB2	1	1	0.747554	1	1 (0.97 - 1.03)
cg21895377	ADRB2	0.0693958	0.133933	0.604902	0.380915	0.95 (0.89 - 1)
cg01579636	IL17B	0.717427	0.717427	0.45395	0.91925	1.01 (0.96 - 1.06)
cg06024557	CSF1R	0.537136	0.807959	0.536175	0.841084	1.01 (0.98 - 1.04)
cg16492211	CSF1R	0.879598	0.879598	0.488456	0.970385	1 (0.95 - 1.06)
cg07260017	CSF1R	0.304785	0.670511	0.45834	0.69486	0.99 (0.96 - 1.01)
cg01875467	CSF1R	0.304475	0.823588	0.389509	0.69486	0.99 (0.98 - 1.01)
cg12974258	CSF1R	0.304382	0.287069	0.367877	0.69486	0.99 (0.98 - 1.01)
cg07284261	CSF1R	0.306073	0.306073	0.400949	0.695423	0.98 (0.95 - 1.02)
cg03814957	CSF1R	0.304467	0.478132	0.408315	0.69486	0.99 (0.98 - 1.01)
cg12958020	PDGFRB	0.241383	0.241383	0.61609	0.641233	0.98 (0.95 - 1.01)
cg01816748	PDGFRB	0.662104	0.662104	0.400139	0.898863	1.01 (0.97 - 1.05)
cg15924831	PDGFRB	0.130434	0.130434	0.172757	0.502955	1.05 (0.99 - 1.12)
cg11042320	PDGFRB	0.241371	0.407684	0.121764	0.641217	1.02 (0.99 - 1.04)
cg16429070	PDGFRB	0.357463	0.393544	0.59978	0.733807	1.01 (0.99 - 1.04)
cg25110734	PDGFRB	0.412389	0.538818	0.536709	0.770408	1.01 (0.98 - 1.04)
cg12727795	PDGFRB	0.363051	0.363051	0.443089	0.738633	1.03 (0.96 - 1.11)
cg16017303	PDGFRB	0.250903	0.250903	0.319932	0.649734	1.03 (0.98 - 1.09)
cg04242245	CD74	0.396813	0.0245218	0.0293575	0.761377	0.99 (0.98 - 1.01)
cg18065728	CD74	0.0648803	0.0648803	0.255803	0.369058	0.93 (0.86 - 1)
cg22183016	CD74	0.0225189	0.0225189	0.521586	0.218172	1.1 (1.01 - 1.19)
cg11619961	CD74	0.231212	0.444812	0.271839	0.630743	1.03 (0.98 - 1.08)
cg18643093	ANXA6	0.185228	0.833092	0.861876	0.580978	0.99 (0.96 - 1.01)
cg15892650	ANXA6	0.693272	0.693272	0.447055	0.911181	1.01 (0.97 - 1.05)
cg14870539	ANXA6	0.358811	0.175903	0.848752	0.734998	0.98 (0.93 - 1.03)
cg18060909	ANXA6	0.916896	0.512088	0.816136	0.979848	1 (0.97 - 1.03)
cg03208031	ANXA6	0.693182	0.693182	0.429342	0.911181	1.01 (0.98 - 1.04)
cg19057001	ANXA6	0.693205	0.200614	0.415657	0.911181	1.01 (0.97 - 1.04)
cg00407659	ANXA6	0.919346	0.395561	0.280915	0.980586	1 (0.95 - 1.05)
cg07163668	ANXA6	0.693615	0.693615	0.699243	0.911181	1.01 (0.95 - 1.08)
cg06900355	ANXA6	0.341628	0.341628	0.512989	0.722415	0.98 (0.95 - 1.02)
cg18341960	FABP6	0.575898	0.844759	0.880723	0.858623	1.01 (0.98 - 1.04)
cg00259472	FABP6	0.987132	0.987132	0.997121	0.995923	1 (0.96 - 1.05)
cg19889795	FABP6	0.95758	0.907509	0.959705	0.988727	1 (0.97 - 1.03)
cg10431265	FABP6	0.805729	0.805729	0.990448	0.947054	0.99 (0.93 - 1.06)
cg16546054	FABP6	0.937625	0.941875	0.997701	0.984191	1 (0.93 - 1.07)
cg15140323	FABP6	0.947433	0.947433	0.964196	0.986568	1 (0.95 - 1.06)
cg27374026	FABP6	0.873267	0.873267	0.929467	0.969466	1.01 (0.94 - 1.08)
cg22861316	FABP6	0.920357	0.920357	0.999542	0.980708	1 (0.93 - 1.08)
cg26104475	LCP2	0.891563	0.891563	0.575023	0.97288	1 (0.94 - 1.07)
cg08748308	LCP2	0.891535	0.82372	0.235875	0.97288	1 (0.98 - 1.02)
cg05265596	LCP2	0.607218	0.569714	0.285256	0.872865	1.01 (0.96 - 1.06)
cg11528914	LCP2	0.246238	0.246238	0.373603	0.645424	1.03 (0.98 - 1.08)
cg22794304	LCP2	0.709088	0.709088	0.781655	0.916054	0.99 (0.96 - 1.03)
cg00546757	FGF18	0.237329	0.0197934	0.361282	0.636439	0.99 (0.98 - 1)
cg19613915	FGF18	0.822378	0.202374	0.529487	0.953808	1 (0.99 - 1.01)
cg22697108	FGF18	0.164123	0.164123	0.0890741	0.55285	1.03 (0.99 - 1.07)
cg02772171	FGF18	0.397489	0.490108	0.403014	0.76184	1 (0.99 - 1.01)
cg02320083	FGF18	0.865617	0.738728	0.255816	0.966608	1 (0.99 - 1.01)
cg11620716	FGF18	0.865617	0.808133	0.296018	0.966608	1 (0.99 - 1.01)
cg10881242	FGF18	0.865616	0.825373	0.25563	0.966608	1 (0.99 - 1.01)
cg01354046	FGF18	0.865616	0.800168	0.270116	0.966608	1 (0.99 - 1.01)
cg05468458	FGF18	0.927569	0.927569	0.299786	0.981601	1 (0.95 - 1.05)
cg20952257	FGF18	0.987725	0.987725	0.612839	0.995923	1 (0.93 - 1.07)
cg06668976	FGF18	0.372696	0.372696	0.732137	0.745256	1.03 (0.97 - 1.1)
cg12352302	STC2	0.873472	0.873472	0.140664	0.969521	1 (0.95 - 1.07)
cg02784694	STC2	0.596559	0.596559	0.176868	0.867865	1.01 (0.97 - 1.05)
cg22847391	STC2	0.873468	0.873468	0.131763	0.969521	1 (0.95 - 1.06)
cg23521468	STC2	0.073583	0.073583	0.740469	0.391177	1.02 (1 - 1.04)
cg22185206	STC2	0.341159	0.116261	0.258097	0.722077	0.99 (0.97 - 1.01)
cg04216235	STC2	0.820296	0.820296	0.645604	0.952749	1.01 (0.95 - 1.06)
cg20977312	STC2	0.250549	0.250549	0.368773	0.649607	1.04 (0.97 - 1.1)
cg19956155	FGFR4	0.211772	0.0199518	0.0384886	0.613449	0.98 (0.95 - 1.01)
cg17919667	FGFR4	0.481021	0.481021	0.276703	0.810518	0.98 (0.92 - 1.04)
cg23197992	FGFR4	0.212556	0.212556	0.430123	0.614249	1.04 (0.98 - 1.11)
cg26480626	FGFR4	0.294793	0.294793	0.0512368	0.687235	1.03 (0.98 - 1.08)
cg12033014	FGFR4	0.293428	0.0381901	0.00774019	0.685806	1.02 (0.98 - 1.06)
cg00618323	FGFR4	0.469144	0.718341	0.134808	0.801919	1.01 (0.98 - 1.04)
cg16326743	FGFR4	0.291889	0.103759	0.222959	0.684528	0.99 (0.96 - 1.01)
cg17386911	FGFR4	0.212238	0.437052	0.135164	0.613862	0.98 (0.95 - 1.01)
cg12982374	FGFR4	0.508226	0.0434099	0.171042	0.826023	0.99 (0.96 - 1.02)
cg04652522	CANX	0.0497809	0.0497809	0.972474	0.325456	0.96 (0.91 - 1)
cg03868400	CANX	0.0679438	0.104323	0.924283	0.377044	0.96 (0.91 - 1)
cg14593053	CANX	0.530882	0.530882	0.249673	0.837739	1.02 (0.95 - 1.1)
cg19053454	SCGB3A1	0.168269	0.168269	0.142213	0.557751	0.95 (0.89 - 1.02)
cg26270345	SCGB3A1	0.869617	0.718917	0.907536	0.967785	1 (0.95 - 1.05)
cg16585682	SCGB3A1	0.87338	0.87338	0.897892	0.969466	1.01 (0.94 - 1.07)
cg07317366	SCGB3A1	0.87339	0.87339	0.636025	0.969466	1.01 (0.94 - 1.08)
cg21919857	SCGB3A1	0.865204	0.865204	0.732573	0.966608	1.01 (0.94 - 1.07)
cg09500443	SCGB3A1	0.873369	0.873369	0.673538	0.969466	1 (0.95 - 1.06)
cg01174140	SCGB3A1	0.873373	0.873373	0.819813	0.969466	1 (0.95 - 1.06)
cg21806139	SCGB3A1	0.37551	0.37551	0.712484	0.74703	0.97 (0.91 - 1.04)
cg23490555	SCGB3A1	0.942236	0.942236	0.85225	0.984525	1 (0.95 - 1.06)
cg25658276	FLT4	0.685325	0.685325	0.762416	0.907596	0.99 (0.94 - 1.04)
cg16441550	FLT4	0.0987399	0.0987399	0.26795	0.445246	0.94 (0.88 - 1.01)
cg00744924	FLT4	0.632582	0.632582	0.649294	0.885299	0.99 (0.94 - 1.04)
cg11832309	FLT4	0.854785	0.854785	0.896386	0.96426	0.99 (0.93 - 1.06)
cg06967124	FLT4	0.672763	0.689638	0.577377	0.90345	0.99 (0.97 - 1.02)
cg18105979	FLT4	0.672957	0.672957	0.505117	0.90345	0.99 (0.95 - 1.03)
cg00619978	FLT4	0.942234	0.930125	0.799866	0.984525	1 (0.96 - 1.04)
cg07263853	FLT4	0.64606	0.64606	0.69019	0.891571	0.98 (0.92 - 1.05)
cg00866500	FLT4	0.645759	0.645759	0.791419	0.89126	0.99 (0.94 - 1.04)
cg03715413	FLT4	0.339735	0.339735	0.236536	0.721481	0.97 (0.9 - 1.04)
cg24576804	FLT4	0.441756	0.817335	0.235667	0.786681	0.99 (0.96 - 1.02)
cg07450671	FLT4	0.599455	0.363589	0.942795	0.869303	1.01 (0.97 - 1.05)
cg05941904	FLT4	0.379655	0.658477		0.750271	0.97 (0.92 - 1.03)
cg25935985	FLT4	0.817608	0.817608	0.870877	0.951699	0.99 (0.94 - 1.05)
cg09050461	FLT4	0.81755	0.81755	0.88088	0.951699	0.99 (0.95 - 1.04)
cg07682600	FLT4	0.8254	0.8254	0.829036	0.954809	1.01 (0.94 - 1.08)
cg13581752	FLT4	0.780007	0.780007	0.809909	0.939817	0.99 (0.96 - 1.03)
cg23329272	FLT4	0.817498	0.464639	0.69218	0.951699	1 (0.99 - 1.01)
cg03671052	FLT4	0.499966	0.91092	0.96486	0.821993	0.99 (0.97 - 1.01)
cg25370658	BMP6	0.963188	0.963188	0.61536	0.9906	1 (0.95 - 1.05)
cg09633081	BMP6	0.0722411	0.190792	0.758399	0.387954	1.02 (1 - 1.04)
cg00359661	BMP6	0.836541	0.709588	0.0444291	0.958718	1 (0.97 - 1.03)
cg16392727	BMP6	0.851352	0.851352	0.144136	0.963456	1.01 (0.94 - 1.08)
cg17617182	EDN1	0.278805	0.278805	0.614394	0.674094	1.03 (0.98 - 1.09)
cg27565517	EDN1	0.488894	0.0115205	0.134151	0.815489	1.01 (0.99 - 1.02)
cg03519011	EDN1	0.882569	0.251857	0.717535	0.971696	1 (0.96 - 1.03)
cg09853206	EDN1	0.950933	0.950933	0.0276759	0.986732	1 (0.93 - 1.07)
cg14868128	PRL	0.336986	0.336986	0.718595	0.719018	0.97 (0.92 - 1.03)
cg11886965	TRIM27	0.100215	0.244351	0.37231	0.447772	1.03 (0.99 - 1.07)
cg09409585	TRIM27	0.101253	0.246348	0.274031	0.449719	1.03 (0.99 - 1.08)
cg18844029	TRIM27	0.096835	0.392786	0.321763	0.441472	1.01 (1 - 1.03)
cg16061301	TRIM27	0.0978255	0.650232	0.378161	0.443369	1.02 (1 - 1.04)
cg10401017	TRIM27	0.097467	0.623052	0.343097	0.442714	1.02 (1 - 1.04)
cg15613012	TRIM27	0.103234	0.176087	0.32981	0.453517	1.04 (0.99 - 1.09)
cg05216056	TRIM27	0.0984815	0.601998	0.363964	0.444817	1.02 (1 - 1.05)
cg07162905	TRIM27	0.0989096	0.416131	0.453253	0.445644	1.02 (1 - 1.06)
cg09444060	TRIM27	0.106274	0.106274	0.631691	0.458411	1.05 (0.99 - 1.11)
cg16754082	TRIM27	0.099725	0.224723	0.532401	0.44713	1.03 (0.99 - 1.06)
cg08125020	TRIM27	0.0998726	0.154429	0.501139	0.447205	1.03 (0.99 - 1.06)
cg18954047	TRIM27	0.101782	0.141437	0.386675	0.450506	1.04 (0.99 - 1.08)
cg25525825	TRIM27	0.106469	0.195423	0.293105	0.458745	1.05 (0.99 - 1.11)
cg19400926	TRIM27	0.0994958	0.319151	0.548216	0.446723	1.03 (0.99 - 1.06)
cg12896170	TRIM27	0.0986436	0.475693	0.40496	0.445036	1.02 (1 - 1.05)
cg03270340	TRIM27	0.304616	0.275525	0.617022	0.69486	0.99 (0.97 - 1.01)
cg11073024	TRIM27	0.570607	0.570607	0.298456	0.856211	0.98 (0.93 - 1.04)
cg09855662	TRIM27	0.965816	0.263132	0.051336	0.990892	1 (0.96 - 1.05)
cg23756442	TRIM27	0.307025	0.307025	0.8235	0.696438	0.98 (0.93 - 1.02)
cg15018934	HLA-F	0.767305	0.156803	0.171927	0.936289	1 (0.99 - 1.02)
cg08698936	HLA-F	0.265698	2.59294e-05	0.00445075	0.662505	1.02 (0.99 - 1.04)
cg11201654	HLA-F	0.826849	0.0845953	0.133814	0.955116	1 (0.98 - 1.01)
cg22298860	HLA-F	0.839051	0.49579	0.166432	0.959381	1 (0.97 - 1.02)
cg11768167	HLA-F	0.354499	0.501575	0.725347	0.73185	1.01 (0.99 - 1.04)
cg04186657	HLA-F	0.35449	0.71274	0.728109	0.731846	1.01 (0.99 - 1.04)
cg05219421	HLA-F	0.248756	0.0637183	0.0261033	0.648039	0.99 (0.97 - 1.01)
cg11576659	HLA-F	0.255209	0.255209	0.0480223	0.653846	0.97 (0.91 - 1.03)
cg02688650	HLA-F	0.782929	0.0690752	0.0935409	0.940761	1 (0.99 - 1.01)
cg09723088	HLA-F	0.767294	0.0282859	0.13067	0.936289	1 (0.99 - 1.01)
cg23912231	HLA-F	0.220552	0.256694	0.107659	0.620777	0.98 (0.96 - 1.01)
cg18676033	HLA-F	0.826947	0.826947	0.261733	0.955116	0.99 (0.93 - 1.06)
cg26069562	HLA-F	0.877736	0.37555	0.0816028	0.969952	1 (0.97 - 1.02)
cg23892836	HLA-F	0.938685	0.587551	0.0812433	0.984191	1 (0.98 - 1.02)
cg24351901	HLA-F	0.938685	0.0794677	0.0779988	0.984191	1 (0.97 - 1.03)
cg15331332	HLA-F	0.938686	0.288315	0.056236	0.984191	1 (0.97 - 1.03)
cg00504902	HLA-F	0.950165	0.0113683	0.139941	0.986732	1 (0.97 - 1.03)
cg11617938	HLA-F	0.405757	0.405757	0.12546	0.766477	1.03 (0.97 - 1.09)
cg05358170	HLA-F	0.829557	0.829557	0.327463	0.956156	0.99 (0.93 - 1.06)
cg15584790	HLA-F	0.631406	0.677606	0.539531	0.884583	1.01 (0.96 - 1.07)
cg10601943	HLA-F	0.183212	0.183212	0.580485	0.578397	0.94 (0.85 - 1.03)
cg13040666	HLA-F	0.109037	0.261756	0.17948	0.463464	0.98 (0.95 - 1)
cg01393604	HLA-F	0.820589	0.188774	0.0527962	0.952925	1 (0.98 - 1.02)
cg26987604	HLA-F	0.109215	0.109215	0.0623285	0.463629	1.05 (0.99 - 1.11)
cg25252977	HLA-F	0.211417	0.211417	0.181619	0.612983	0.96 (0.91 - 1.02)
cg03176423	HLA-F	0.231705	0.255102	0.236558	0.63104	1.02 (0.98 - 1.07)
cg16655343	HLA-F	0.380577	0.000267614	0.0971403	0.750894	1 (0.99 - 1.02)
cg24177217	HLA-F	0.206405	0.00302257	0.357534	0.60723	0.98 (0.95 - 1.01)
cg23611220	HLA-G	0.129	0.283412	0.314712	0.500067	0.95 (0.9 - 1.01)
cg21727129	HLA-G	0.132412	0.0228203	0.713386	0.506539	1.06 (0.98 - 1.14)
cg03521696	HLA-H	0.00211535	0.000227509	0.191513	0.0542936	0.97 (0.95 - 0.99)
cg21529533	HLA-H	0.00473719	0.0108747	0.543775	0.0890792	0.91 (0.86 - 0.97)
cg12287358	HLA-H	0.00669021	0.00669021	0.268203	0.110092	0.89 (0.82 - 0.97)
cg22257941	HLA-H	0.270539	0.270539	0.120844	0.667301	0.97 (0.91 - 1.03)
cg00937691	HLA-H	0.00227635	0.000799841	0.810126	0.0569094	0.96 (0.94 - 0.99)
cg11363230	HLA-H	0.00518816	0.00185161	0.575228	0.0944644	0.91 (0.85 - 0.97)
cg15174396	HLA-H	0.211819	0.0313934	0.247443	0.613457	0.96 (0.91 - 1.02)
cg13130352	HLA-H	0.0148246	0.0148246	0.919216	0.174469	0.93 (0.88 - 0.99)
cg23110482	HLA-H	0.38447	0.38447	0.263487	0.753373	0.97 (0.92 - 1.03)
cg06316104	HLA-G	0.447107	4.71877e-07	0.0408054	0.789304	0.99 (0.98 - 1.01)
cg10807461	HLA-G	0.00300362	0.00112604	0.637659	0.0678395	1.06 (1.02 - 1.11)
cg01818016	HLA-G	0.465145	0.384929	0.229288	0.799933	1.01 (0.99 - 1.02)
cg21855392	HLA-G	0.280231	0.406757	0.204421	0.675527	1.02 (0.98 - 1.06)
cg15595495	HLA-G	0.228696	0.228696	0.137977	0.62861	0.97 (0.92 - 1.02)
cg24955682	HLA-G	0.82063	0.139459	0.119139	0.952925	1 (0.96 - 1.04)
cg25701100	HLA-G	0.448416	0.000155767	0.177917	0.789935	0.98 (0.94 - 1.03)
cg05050652	HLA-G	0.404814	0.298501	0.0225958	0.765966	1.02 (0.97 - 1.08)
cg11862551	HLA-G	0.241287	0.0156479	0.0370653	0.641123	0.99 (0.97 - 1.01)
cg22425474	HLA-G	0.402574	0.302765	0.0747628	0.764601	1.01 (0.99 - 1.04)
cg23376846	HLA-G	0.402882	0.0042275	0.0152427	0.764752	1.01 (0.98 - 1.05)
cg07480090	HLA-G	0.381623	0.166995	0.03568	0.751356	0.99 (0.96 - 1.02)
cg10181330	HLA-G	0.402132	0.00237996	0.0118988	0.764385	1.01 (0.99 - 1.02)
cg10821226	HLA-G	0.402298	0.000359814	0.0103949	0.764403	1.01 (0.99 - 1.03)
cg23480697	HLA-G	0.127506	0.0125866	0.396927	0.497069	0.97 (0.93 - 1.01)
cg22473097	HLA-G	0.127677	0.0205932	0.296239	0.497371	0.97 (0.92 - 1.01)
cg08460078	HLA-H	0.079016	0.00397748	0.306397	0.403798	0.98 (0.95 - 1)
cg27632493	HLA-H	0.381262	0.000906293	0.0498152	0.75132	0.99 (0.96 - 1.01)
cg13266242	HLA-H	0.121674	5.4771e-06	0.199383	0.486627	0.98 (0.95 - 1.01)
cg24389386	HLA-H	0.447347	2.27882e-06	0.031544	0.789304	1.01 (0.98 - 1.04)
cg20198242	HLA-H	0.859619	0.479336	0.418654	0.965936	1 (0.97 - 1.02)
cg01062395	HLA-H	0.134311	0.093745	0.209315	0.509673	0.96 (0.92 - 1.01)
cg01723291	HLA-H	0.129979	0.0970125	0.257333	0.502153	0.97 (0.94 - 1.01)
cg06503981	HLA-H	0.401929	0.0895475	0.109411	0.764329	1 (0.99 - 1.01)
cg26739327	HLA-A	0.107607	9.59691e-05	0.275929	0.460732	1.01 (1 - 1.03)
cg19151378	HLA-A	0.00238913	0.00195466	0.774883	0.0587825	1.04 (1.01 - 1.07)
cg15319255	HLA-A	0.938686	0.00717049	0.0839198	0.984191	1 (0.97 - 1.03)
cg17678719	HLA-A	0.877761	0.877761	0.185202	0.969952	1 (0.94 - 1.06)
cg11808100	HLA-A	0.402105	1.20573e-05	0.00824788	0.764385	1.01 (0.99 - 1.02)
cg11722179	HLA-A	0.290124	0.402556	0.282443	0.682944	0.97 (0.9 - 1.03)
cg19045970	HLA-A	0.749844	0.00555287	0.820963	0.931189	0.99 (0.96 - 1.03)
cg05839762	HLA-A	0.811835	0.16743	0.961318	0.949739	1 (0.97 - 1.03)
cg22117666	HLA-A	0.212357	0.256141	0.223832	0.614027	1.04 (0.98 - 1.11)
cg11817057	HLA-A	0.811858	0.761302	0.96274	0.949739	1 (0.96 - 1.03)
cg18516125	HLA-A	0.403142	0.0190332	0.0174189	0.764826	1.02 (0.98 - 1.05)
cg03977339	HLA-A	0.889389	0.000195041	0.717778	0.972773	0.99 (0.89 - 1.1)
cg25423002	HLA-A	0.889389	0.21112	0.751569	0.972773	0.99 (0.89 - 1.11)
cg10533397	HLA-A	0.184405	0.184405	0.693544	0.579877	0.93 (0.84 - 1.03)
cg26510738	HLA-A	0.811834	0.0014355	0.720922	0.949739	1 (0.97 - 1.03)
cg22721256	HLA-A	0.680541	0.264169	0.701267	0.906364	0.99 (0.94 - 1.04)
cg09721423	HLA-A	0.811849	0.0185893	0.717579	0.949739	1 (0.96 - 1.03)
cg03833046	HLA-E	0.113607	0.000295928	0.740205	0.471972	1.02 (0.99 - 1.05)
cg01824410	HLA-E	0.1131	0.16764	0.738008	0.471088	1.02 (1 - 1.04)
cg04679849	HLA-E	0.112407	0.0018075	0.809333	0.469644	1.01 (1 - 1.03)
cg25532292	HLA-E	0.118665	0.118665	0.844896	0.481312	1.04 (0.99 - 1.1)
cg01316659	HLA-E	0.122731	0.122731	0.736791	0.488455	1.05 (0.99 - 1.12)
cg13398947	HLA-E	0.115689	0.115689	0.356812	0.475685	0.97 (0.94 - 1.01)
cg11731221	HLA-E	0.115821	0.115821	0.905418	0.47595	0.97 (0.93 - 1.01)
cg04170192	HLA-E	0.433008	0.00161775	0.00170512	0.782227	0.98 (0.93 - 1.03)
cg11491998	HLA-E	0.114482	0.114482	0.878284	0.47343	1.03 (0.99 - 1.06)
cg12078775	HLA-E	0.116198	0.116198	0.58	0.476591	1.03 (0.99 - 1.08)
cg27572120	HLA-E	0.115141	0.115141	0.745872	0.474572	1.03 (0.99 - 1.07)
cg20795372	HLA-E	0.117715	0.00325525	0.990796	0.479426	1.04 (0.99 - 1.09)
cg26922678	HLA-E	0.434281	6.70282e-07	0.80506	0.782644	1.01 (0.98 - 1.05)
cg15946590	HLA-E	0.434682	0.000100157	0.838429	0.782943	1.02 (0.98 - 1.06)
cg05685892	HLA-E	0.0256387	2.34656e-06	0.00623292	0.23307	0.96 (0.93 - 1)
cg08710841	HLA-E	0.00235256	0.0186349	0.0513414	0.0581771	0.9 (0.84 - 0.96)
cg23778943	HLA-E	0.115322	0.0754226	0.738451	0.474888	1.03 (0.99 - 1.07)
cg26690915	HLA-E	0.563711	0.563711	0.671112	0.852591	1.02 (0.95 - 1.09)
cg09289820	HLA-E	0.112165	0.000376536	0.812552	0.469303	1.01 (1 - 1.03)
cg26310483	HLA-E	0.119979	0.119979	0.161465	0.483241	0.96 (0.9 - 1.01)
cg21619846	HLA-E	0.12354	0.12354	0.904713	0.489905	0.95 (0.89 - 1.01)
cg12044060	HLA-E	0.113934	0.286275	0.773979	0.472516	1.02 (0.99 - 1.05)
cg13903409	HLA-E	0.114905	0.0323339	0.780731	0.474113	1.03 (0.99 - 1.06)
cg18766170	HLA-E	0.216648	0.216648	0.0206395	0.617538	0.95 (0.88 - 1.03)
cg10498083	HLA-E	0.122804	0.122804	0.510821	0.488472	1.05 (0.99 - 1.12)
cg03926025	HLA-E	0.122656	0.122656	0.741124	0.488359	1.05 (0.99 - 1.12)
cg17489597	HLA-E	0.123046	0.123046	0.915315	0.488802	1.05 (0.99 - 1.12)
cg25580405	HLA-E	0.985954	0.156638	0.501233	0.995923	1 (0.94 - 1.07)
cg17333837	HLA-E	0.985954	0.985954	0.416887	0.995923	1 (0.94 - 1.06)
cg23658834	HLA-E	0.985954	0.985954	0.348874	0.995923	1 (0.94 - 1.06)
cg15660768	HLA-E	0.985954	0.00844208	0.429424	0.995923	1 (0.96 - 1.04)
cg26786029	HLA-E	0.00687209	0.0123838	0.272086	0.111768	1.04 (1.01 - 1.07)
cg18804722	HLA-E	0.985954	0.0272057	0.602199	0.995923	1 (0.96 - 1.04)
cg03126547	HLA-E	0.985954	0.00270198	0.496493	0.995923	1 (0.97 - 1.03)
cg02994187	HLA-E	0.114508	0.114508	0.899398	0.473452	1.03 (0.99 - 1.08)
cg16459276	HLA-E	0.114347	0.00595912	0.936913	0.473283	1.03 (0.99 - 1.06)
cg07017214	HLA-E	0.114684	0.132556	0.98023	0.473784	1.03 (0.99 - 1.06)
cg13518670	HLA-E	0.115924	0.210218	0.803679	0.476162	1.03 (0.99 - 1.07)
cg25716514	HLA-E	0.121379	0.121379	0.352554	0.486085	1.05 (0.99 - 1.12)
cg11192541	HLA-E	0.297567	0.167566	0.222617	0.689133	0.97 (0.92 - 1.03)
cg27535757	HLA-E	0.405027	0.321117	0.0445233	0.766103	1.02 (0.97 - 1.08)
cg04293259	HLA-E	0.950167	0.34869	0.160468	0.986732	1 (0.95 - 1.06)
cg24650522	HLA-E	0.950168	0.950168	0.146261	0.986732	1 (0.94 - 1.07)
cg21740359	HLA-E	0.950166	0.0017808	0.02693	0.986732	1 (0.96 - 1.05)
cg00012701	HLA-E	0.216931	0.31922	0.253426	0.617711	0.97 (0.92 - 1.02)
cg15174951	HLA-E	0.217177	0.318835	0.166853	0.617942	0.97 (0.92 - 1.02)
cg09364338	HLA-E	0.402268	0.00768111	0.000101926	0.764393	1.01 (0.98 - 1.04)
cg15265458	HLA-E	0.402472	0.0140928	0.000223231	0.764515	1.01 (0.98 - 1.04)
cg09002049	HLA-E	0.402153	2.03842e-05	0.000109992	0.764385	1.01 (0.99 - 1.04)
cg04324498	HLA-E	0.221748	0.221748	0.0574074	0.621823	1.04 (0.98 - 1.11)
cg07590002	HLA-E	0.216801	0.204322	0.01735	0.617711	0.97 (0.92 - 1.02)
cg15717225	HLA-E	0.12266	0.140484	0.885687	0.488359	0.95 (0.89 - 1.01)
cg20649689	HLA-E	0.137735	0.679007	0.112563	0.515017	1.01 (1 - 1.02)
cg15816267	HLA-E	0.126989	0.300073	0.187022	0.496169	1.04 (0.99 - 1.1)
cg09620840	HLA-E	0.163714	0.0259467	0.140563	0.552052	0.95 (0.89 - 1.02)
cg09326440	HLA-E	0.0880201	0.10863	0.0384789	0.423915	0.94 (0.89 - 1.01)
cg12700271	HLA-E	0.122908	0.710971	0.141038	0.488601	1.03 (0.99 - 1.06)
cg18410316	HLA-C	0.000346337	0.000346337	0.00221003	0.0154273	0.9 (0.85 - 0.95)
cg09382842	HLA-C	0.000417559	2.77218e-11	1.12269e-12	0.0175014	0.98 (0.96 - 0.99)
cg01521131	HLA-C	0.000410168	1.75902e-11	8.81453e-13	0.0173	0.98 (0.97 - 0.99)
cg11247343	HLA-C	0.0741813	0.00175576	0.0508132	0.392186	0.97 (0.94 - 1)
cg13872627	HLA-C	0.00204834	6.43163e-09	0.0147576	0.0531262	0.97 (0.95 - 0.99)
cg01064373	HLA-C	0.000507415	1.99794e-10	4.79618e-09	0.020249	0.96 (0.94 - 0.98)
cg18511546	HLA-C	0.000462727	6.73526e-12	1.93449e-12	0.0188786	0.97 (0.96 - 0.99)
cg26392102	HLA-C	0.00118727	1.02918e-11	0.00109074	0.0369864	0.97 (0.95 - 0.99)
cg10409680	HLA-C	0.000430767	1.30879e-13	1.3161e-07	0.0178818	1.03 (1.01 - 1.04)
cg17974398	HLA-C	0.0861962	3.53821e-11	2.55036e-06	0.420309	1.02 (1 - 1.05)
cg14972843	HLA-C	0.00558219	0.0365566	0.159068	0.0988579	0.93 (0.88 - 0.98)
cg05619024	HLA-C	0.0876288	2.57654e-05	2.97172e-06	0.42321	0.97 (0.94 - 1)
cg16097079	HLA-C	0.83415	0.734714	0.898871	0.957939	1.01 (0.96 - 1.06)
cg18785300	HLA-C	0.00114361	0.00246551	5.02149e-09	0.0361743	1.09 (1.04 - 1.15)
cg08309069	HLA-C	1.1322e-07	1.23313e-14	0.000152739	2.81698e-05	0.94 (0.92 - 0.96)
cg05030953	HLA-C	7.0501e-08	8.28367e-16	0.000219788	1.9007e-05	0.95 (0.94 - 0.97)
cg01035869	HLA-C	0.345639	2.03581e-08	0.144915	0.725547	0.99 (0.97 - 1.01)
cg01413481	HLA-C	0.599871	0.584431	0.00758054	0.869657	1.01 (0.96 - 1.07)
cg01830271	HLA-C	0.163561	1.6161e-07	0.0196867	0.551967	0.98 (0.95 - 1.01)
cg11794033	HLA-C	0.136216	1.97236e-09	0.00251302	0.512452	0.98 (0.95 - 1.01)
cg03555881	HLA-C	5.23839e-05	9.96102e-07	0.00277476	0.00367084	0.96 (0.94 - 0.98)
cg25107000	HLA-C	0.134593	1.15072e-09	1.71806e-05	0.510037	0.99 (0.97 - 1)
cg14801238	HLA-C	0.134863	1.59696e-10	4.14601e-06	0.510621	0.98 (0.96 - 1.01)
cg26343358	HLA-C	0.134379	1.8315e-10	1.67088e-06	0.5098	0.99 (0.97 - 1)
cg27071793	HLA-C	0.134901	1.22298e-10	3.14227e-05	0.510707	0.98 (0.96 - 1.01)
cg03709428	HLA-C	0.134503	9.04584e-13	1.1539e-05	0.509945	0.99 (0.97 - 1)
cg27258561	HLA-C	0.134389	5.07682e-11	1.10998e-07	0.5098	0.99 (0.97 - 1)
cg12076350	HLA-C	0.134885	2.10833e-09	5.23418e-08	0.510668	0.98 (0.96 - 1.01)
cg02446475	HLA-C	0.13446	8.58506e-09	8.2948e-09	0.509824	0.99 (0.97 - 1)
cg17250082	HLA-C	0.652759	5.23728e-05	0.00851154	0.894809	1 (0.98 - 1.01)
cg08762424	HLA-C	0.65275	2.09709e-06	0.0286059	0.894809	1 (0.98 - 1.01)
cg12846737	HLA-C	0.136501	0.00244939	7.58513e-06	0.512977	0.98 (0.94 - 1.01)
cg23536255	HLA-C	0.136414	1.15124e-05	2.38735e-05	0.512806	0.98 (0.95 - 1.01)
cg00648423	HLA-C	0.134993	1.00093e-06	2.88184e-08	0.510745	0.98 (0.96 - 1.01)
cg15225267	HLA-C	0.000833833	0.000139307	8.69645e-08	0.0289232	1.06 (1.02 - 1.09)
cg04953552	HLA-C	0.974808	4.48164e-05	0.000239729	0.993979	1 (0.97 - 1.03)
cg02145102	HLA-C	0.00249248	0.00865578	0.0012344	0.0603608	1.12 (1.04 - 1.21)
cg06414921	HLA-C	0.00268234	0.000548816	5.04399e-07	0.0632437	1.06 (1.02 - 1.1)
cg22993154	HLA-C	0.974808	4.61896e-05	0.00100089	0.993979	1 (0.97 - 1.04)
cg20412244	HLA-C	5.29335e-07	1.06484e-06	0.000666275	0.000104252	1.11 (1.06 - 1.15)
cg13429614	HLA-C	8.26017e-08	2.20871e-06	5.6957e-05	2.17962e-05	1.24 (1.15 - 1.35)
cg03634778	HLA-C	0.372518	1.77783e-05	0.000465434	0.745176	0.98 (0.93 - 1.03)
cg23533285	HLA-B	1.74827e-05	3.93744e-09	0.00149236	0.00159252	0.94 (0.92 - 0.97)
cg06422189	HLA-B	0.559108	0.00737348	0.451509	0.851072	1.01 (0.99 - 1.03)
cg23923934	HLA-B	8.02736e-05	2.11522e-10	0.000131618	0.0050913	0.94 (0.91 - 0.97)
cg27529346	HLA-B	0.00172516	5.2042e-09	0.00172309	0.0473792	0.94 (0.9 - 0.98)
cg25954539	HLA-B	0.0302829	5.26794e-07	5.53186e-07	0.254402	1.02 (1 - 1.04)
cg17159161	HLA-B	0.166871	1.15178e-07	0.0354239	0.556283	0.99 (0.97 - 1)
cg01517384	HLA-B	0.275601	3.19129e-13	2.48187e-06	0.671659	0.99 (0.97 - 1.01)
cg21279459	HLA-B	0.0854586	3.59844e-10	3.0613e-09	0.418536	1.01 (1 - 1.03)
cg18996202	HLA-B	0.381243	8.29746e-05	0.059716	0.751314	1.01 (0.99 - 1.04)
cg17554194	HLA-B	0.00041636	9.15863e-09	1.99121e-10	0.0174903	1.04 (1.02 - 1.07)
cg26706521	HLA-B	0.000380892	1.1087e-11	1.13714e-10	0.0164738	0.97 (0.95 - 0.99)
cg04981410	HLA-B	0.000346993	1.15828e-05	2.86496e-13	0.0154285	1.04 (1.02 - 1.06)
cg15454374	HLA-B	0.435818	0.0001636	0.000768081	0.783131	1.01 (0.98 - 1.04)
cg16655385	HLA-B	0.432015	0.00381637	0.00310749	0.781852	1.01 (0.98 - 1.04)
[truncated: 3,453 more rows]

## Sheet: S4
Supplementary Table S4. SMR analysis for association between immune-related gene methylation and T2DM in replicated cohort
probeID	Gene_symbol	p_SMR	p_SMR_multi	p_HEIDI	p_FDR	OR SMR 95% CI
cg10625579	ISG15	0.005	0.005		0.088	0.93 (0.89 - 0.98)
cg04788999	ISG15	0.049	0.049	0.0994832	0.295	1.06 (1 - 1.13)
cg00146669	TNFRSF18	0.385	0.385	0.276544	0.726	1.02 (0.98 - 1.06)
cg04154653	TNFRSF18	0.384	0.384	0.419891	0.726	0.99 (0.98 - 1.01)
cg24807889	TNFRSF18	0.284	0.284	0.0460708	0.645	1.04 (0.97 - 1.12)
cg18319381	TNFRSF18	0.16	0.23	0.250919	0.511	0.98 (0.95 - 1.01)
cg19413397	TNFRSF18	0.282	0.282	0.0516675	0.643	1.03 (0.97 - 1.1)
cg19237691	TNFRSF18	0.16	0.23	0.589363	0.51	0.98 (0.95 - 1.01)
cg14886269	TNFRSF18	0.259	0.259	0.151368	0.621	1.04 (0.97 - 1.12)
cg15706223	TNFRSF18	0.283	0.283	0.184775	0.645	1.04 (0.97 - 1.11)
cg04343794	TNFRSF18	0.404	0.244	0.377192	0.739	1.01 (0.99 - 1.04)
cg07671976	TNFRSF18	0.384	0.384	0.374982	0.726	1.01 (0.99 - 1.03)
cg25725823	TNFRSF18	0.408	0.408	0.52818	0.743	1.01 (0.99 - 1.04)
cg00086243	TNFRSF18	0.417	0.092	0.515552	0.748	1.01 (0.99 - 1.03)
cg02709725	TNFRSF18	0.385	0.385	0.448813	0.726	1.01 (0.99 - 1.04)
cg10583942	TNFRSF18	0.864	0.061	0.170411	0.964	1 (0.97 - 1.02)
cg19092396	TNFRSF18	0.037	0.07	0.569521	0.259	1.06 (1 - 1.11)
cg25144135	TNFRSF18	0.033	0.064	0.735263	0.245	1.04 (1 - 1.07)
cg16266669	TNFRSF18	0.047	0.047	0.241321	0.289	1.08 (1 - 1.15)
cg17084044	TNFRSF4	0.187	0.187	0.0140781	0.544	1.05 (0.98 - 1.13)
cg26312965	TNFRSF4	0.814	0.814	0.0262381	0.948	1.01 (0.94 - 1.08)
cg09315878	TNFRSF4	0.813	0.813	0.0223691	0.948	1.01 (0.96 - 1.05)
cg13284574	TNFRSF25	0.511	0.511	0.712472	0.807	0.98 (0.93 - 1.04)
cg12406391	TNFRSF25	0.356	0.356	0.816235	0.707	0.96 (0.89 - 1.04)
cg00087884	TNFRSF25	0.512	0.512	0.817308	0.808	0.98 (0.91 - 1.05)
cg10059687	TNFRSF25	0.353	0.033	0.709798	0.705	1.02 (0.98 - 1.05)
cg12814070	TNFRSF25	0.353	0.14	0.850836	0.705	1.02 (0.98 - 1.05)
cg10539898	TNFRSF25	0.353	0.635	0.760966	0.705	1.02 (0.98 - 1.07)
cg03893150	TNFRSF25	0.518	3.41E-04	0.745251	0.81	1.01 (0.98 - 1.03)
cg23114616	TNFRSF25	0.352	5.24E-04	0.815518	0.705	1.01 (0.99 - 1.03)
cg16681526	TNFRSF25	0.518	4.37E-04	0.594589	0.811	1.01 (0.98 - 1.05)
cg04500986	TNFRSF25	0.319	0.319	0.811803	0.677	1.04 (0.96 - 1.13)
cg10059324	UTS2	0.193	0.193	0.760742	0.551	0.9 (0.78 - 1.05)
cg17328665	UTS2	0.025	0.028	0.0298775	0.211	0.95 (0.91 - 0.99)
cg04725166	UTS2	0.12	0.063	0.0894609	0.448	1.04 (0.99 - 1.08)
cg17724687	UTS2	0.025	0.029	0.0528211	0.21	0.95 (0.91 - 0.99)
cg08926642	UTS2	0.024	0.029	0.0351553	0.209	0.95 (0.92 - 0.99)
cg09168692	UTS2	0.126	0.058	0.00628874	0.457	0.97 (0.93 - 1.01)
cg00019458	UTS2	0.026	0.026	0.125541	0.214	0.93 (0.88 - 0.99)
cg00864860	UTS2	0.101	0.101	0.363344	0.416	1.05 (0.99 - 1.11)
cg21419617	UTS2	0.657	0.186	0.294577	0.883	1 (0.99 - 1.02)
cg10500283	UTS2	0.657	0.056	0.3334	0.883	1 (0.99 - 1.02)
cg20625138	UTS2	0.173	0.091	0.120479	0.527	0.97 (0.93 - 1.01)
cg09938876	UTS2	0.658	0.658	0.45251	0.883	1.01 (0.96 - 1.06)
cg17113008	UTS2	0.002	0.009	0.900871	0.06	0.97 (0.95 - 0.99)
cg23631229	UTS2	0.002	0.012	0.547706	0.054	0.96 (0.93 - 0.98)
cg13962846	UTS2	0.007	0.033	0.795127	0.11	1.03 (1.01 - 1.05)
cg23959705	TNFRSF9	0.355	0.355	0.224103	0.706	0.98 (0.94 - 1.02)
cg24663338	TNFRSF9	0.728	0.728	0.4456	0.915	1.01 (0.95 - 1.08)
cg02787675	PIK3CD	0.973	0.973	0.408625	0.994	1 (0.94 - 1.07)
cg17467525	PIK3CD	0.472	0.369		0.783	0.98 (0.93 - 1.03)
cg04162034	PIK3CD	0.476	0.255	0.428882	0.786	0.99 (0.97 - 1.01)
cg20994801	PIK3CD	0.271	0.153	0.98419	0.632	0.98 (0.95 - 1.01)
cg26573321	PIK3CD	0.228	0.303	0.87261	0.591	1.01 (1 - 1.02)
cg07793148	PIK3CD	0.271	0.271	0.988885	0.633	0.98 (0.95 - 1.02)
cg20681184	PIK3CD	0.226	0.226	0.827965	0.589	1.02 (0.99 - 1.07)
cg13457410	PIK3CD	0.488	0.651	0.535991	0.793	0.99 (0.96 - 1.02)
cg23098018	PIK3CD	0.117	0.117	0.00152145	0.443	1.07 (0.98 - 1.17)
cg11947782	PIK3CD	0.118	0.118	0.00183656	0.445	1.08 (0.98 - 1.18)
cg01943221	PIK3CD	0.12	0.12	0.00233646	0.448	1.08 (0.98 - 1.2)
cg07805542	PIK3CD	0.558	0.823	0.519107	0.833	1.01 (0.98 - 1.03)
cg04608004	PIK3CD	0.468	0.468	0.932242	0.781	1.03 (0.96 - 1.1)
cg10796749	RBP7	0.666	0.025	0.644645	0.887	0.98 (0.92 - 1.06)
cg23107691	RBP7	0.055	0.055	0.318314	0.313	0.92 (0.84 - 1)
cg15090005	RBP7	0.004	0.006	0.00522722	0.078	1.03 (1.01 - 1.06)
cg26419962	CORT	0.914	0.016	0.00671045	0.98	1 (0.98 - 1.02)
cg11415402	CORT	0.901	0.009	0.0567914	0.976	1 (0.97 - 1.04)
cg24293507	CORT	0.944	0.987	0.67853	0.988	1 (0.96 - 1.04)
cg14475854	MASP2	0.091	0.091		0.396	0.96 (0.92 - 1.01)
cg04508216	MASP2	0.007	0.007	0.690952	0.109	1.06 (1.02 - 1.11)
cg18947360	MASP2	0.763	0.763	0.000291556	0.927	0.99 (0.95 - 1.04)
cg02847674	NPPA	0.695	0.973	0.723626	0.9	0.99 (0.95 - 1.04)
cg20202438	NPPA	0.83	0.987	0.916959	0.953	1 (0.97 - 1.02)
cg25341925	NPPA	0.839	0.996	0.91739	0.956	1 (0.97 - 1.02)
cg05396397	NPPA	0.942	0.945	0.902323	0.987	1 (0.98 - 1.03)
cg06193043	NPPA	0.942	0.997	0.899334	0.987	1 (0.98 - 1.02)
cg14194983	NPPA	0.942	0.937	0.899578	0.987	1 (0.98 - 1.02)
cg24844545	NPPA	0.89	0.952	0.898779	0.973	1 (0.98 - 1.02)
cg24697075	NPPB	0.626	0.626	0.945551	0.868	1.01 (0.96 - 1.07)
cg14506552	NPPB	0.135	0.323	0.712339	0.472	0.96 (0.91 - 1.01)
cg00831929	NPPB	0.867	0.867	0.943904	0.965	1.01 (0.94 - 1.07)
cg00299820	NPPB	0.641	0.588	0.443116	0.875	0.99 (0.96 - 1.02)
cg22877366	TNFRSF8	0.44	0.67	0.163084	0.765	0.99 (0.95 - 1.02)
cg19940644	TNFRSF8	0.628	0.628	0.795055	0.869	1.02 (0.95 - 1.08)
cg17482935	TNFRSF8	0.883	0.883	0.859462	0.97	1 (0.95 - 1.07)
cg04506109	TNFRSF8	0.216	0.564	0.121871	0.578	0.98 (0.94 - 1.01)
cg16305333	TNFRSF8	0.218	0.447	0.273017	0.579	0.97 (0.92 - 1.02)
cg07731304	TNFRSF8	0.214	0.743	0.491905	0.576	0.98 (0.96 - 1.01)
cg25382900	TNFRSF8	0.838	0.555	0.340738	0.956	1 (0.97 - 1.02)
cg13689066	TNFRSF8	0.598	0.598		0.854	1.02 (0.96 - 1.08)
cg14712983	TNFRSF8	0.035	0.125	0.810217	0.252	0.98 (0.95 - 1)
cg20978923	TNFRSF8	0.326	0.142	0.0814924	0.683	0.99 (0.97 - 1.01)
cg18152455	TNFRSF8	0.717	0.893	0.241423	0.91	1.01 (0.97 - 1.05)
cg00502254	TNFRSF8	0.239	0.239	0.796118	0.603	0.96 (0.91 - 1.02)
cg13239848	TNFRSF1B	0.234	0.234	0.619052	0.598	0.98 (0.95 - 1.01)
cg21393163	TNFRSF1B	0.237	0.237	0.882299	0.6	0.97 (0.92 - 1.02)
cg00566331	TNFRSF1B	0.232	0.705	0.863207	0.596	1.01 (1 - 1.02)
cg20300911	TNFRSF1B	0.213	0.34	0.790795	0.575	0.98 (0.94 - 1.01)
cg00175403	TNFRSF1B	0.138	0.138	0.907193	0.476	1.03 (0.99 - 1.06)
cg09557991	TNFRSF1B	0.236	0.236	0.841391	0.599	0.97 (0.93 - 1.02)
cg22677556	TNFRSF1B	0.883	0.349	0.398115	0.97	1 (0.95 - 1.05)
cg17988830	PLA2G2A	0.168	0.557	0.634877	0.521	1.02 (0.99 - 1.06)
cg10993488	PLA2G2A	0.423	0.423	0.307023	0.753	0.98 (0.92 - 1.03)
cg08235413	PLA2G2A	0.852	0.852	0.895173	0.96	0.99 (0.92 - 1.07)
cg25755892	PLA2G2A	0.731	0.981	0.921679	0.916	1.01 (0.96 - 1.05)
cg13211559	PLA2G2A	0.172	0.172	0.337561	0.527	1.05 (0.98 - 1.12)
cg23987736	CDC42	0.17	0.165	0.316614	0.524	0.97 (0.92 - 1.01)
cg00810939	IL22RA1	0.882	0.882	0.387444	0.97	1 (0.95 - 1.06)
cg09152089	IL22RA1	0.993	0.993	0.686896	0.998	1 (0.87 - 1.15)
cg26405802	IL22RA1	0.993	0.993	0.744437	0.998	1 (0.9 - 1.1)
cg17499358	IL22RA1	0.816	0.816	0.639427	0.949	0.99 (0.92 - 1.06)
cg16177693	NR0B2	0.103	0.103	0.459591	0.42	1.07 (0.99 - 1.17)
cg07914457	NR0B2	0.109	0.109	0.150664	0.43	0.96 (0.91 - 1.01)
cg16985652	NR0B2	0.101	0.101	0.0445284	0.416	0.97 (0.93 - 1.01)
cg25471443	SYTL1	0.01	0.01	0.118253	0.133	1.07 (1.02 - 1.13)
cg21139713	SYTL1	8.90E-04	5.59E-05	0.0212401	0.033	0.95 (0.92 - 0.98)
cg08157684	SYTL1	0.001	0.005	0.0781671	0.036	0.95 (0.92 - 0.98)
cg12748890	SYTL1	6.86E-04	9.66E-04	0.0281255	0.028	0.96 (0.94 - 0.98)
cg03750567	SYTL1	6.35E-04	0.013	0.0434303	0.027	0.96 (0.94 - 0.98)
cg00851518	SYTL1	7.82E-04	0.002	0.0203982	0.03	0.95 (0.93 - 0.98)
cg04123310	SYTL1	0.005	0.005	0.0382995	0.089	0.91 (0.86 - 0.97)
cg12742432	SYTL1	0.109	0.109	0.876613	0.431	1.1 (0.98 - 1.23)
cg07744618	SYTL1	0.488	0.488	0.463704	0.793	0.98 (0.91 - 1.05)
cg00539261	SYTL1	0.833	0.833	0.541106	0.954	0.99 (0.91 - 1.08)
cg22402398	FGR	0.072	0.495	0.189533	0.355	0.96 (0.93 - 1)
cg08885657	FGR	0.801	0.963	0.332147	0.942	1 (0.97 - 1.04)
cg11587640	FGR	0.075	0.075	0.784583	0.361	1.06 (0.99 - 1.13)
cg00404394	FGR	0.049	0.013	0.711758	0.295	1.02 (1 - 1.05)
cg09845000	FGR	0.05	0.051	0.907581	0.299	1.03 (1 - 1.06)
cg00065048	FGR	0.052	0.054	0.92962	0.304	1.04 (1 - 1.09)
cg22237495	FGR	0.452	0.321	0.390479	0.773	1.02 (0.96 - 1.09)
cg04167126	PTAFR	0.049	0.071	0.391586	0.297	1.06 (1 - 1.11)
cg22861340	OPRD1	7.43E-04	7.43E-04	0.557111	0.029	1.13 (1.05 - 1.21)
cg00151709	OPRD1	2.49E-04	2.49E-04	0.359554	0.014	1.08 (1.04 - 1.13)
cg06221449	OPRD1	1.11E-04	0.003	0.290807	0.009	1.04 (1.02 - 1.06)
cg10387543	OPRD1	1.30E-04	8.91E-04	0.331422	0.01	1.05 (1.02 - 1.07)
cg10782019	OPRD1	9.60E-05	3.48E-04	0.361888	0.008	1.03 (1.01 - 1.04)
cg18141828	OPRD1	0.006	0.006	0.0154611	0.102	0.9 (0.83 - 0.97)
cg02785792	OPRD1	0.002	0.011	0.00135899	0.056	0.95 (0.92 - 0.98)
cg09970593	OPRD1	0.003	0.003	0.0274993	0.07	0.93 (0.88 - 0.98)
cg24996263	SDC3	0.116	0.116	0.149008	0.442	0.97 (0.92 - 1.01)
cg09874992	SDC3	0.494	0.132	0.074076	0.797	1.01 (0.98 - 1.03)
cg23844904	SDC3	0.91	0.91	0.535558	0.978	1 (0.96 - 1.04)
cg15580226	SDC3	0.929	0.291	0.731549	0.984	1 (0.99 - 1.02)
cg02303807	SDC3	0.013	0.013	0.0396311	0.152	0.91 (0.84 - 0.98)
cg00658151	SDC3	0.786	0.786	0.570302	0.937	1 (0.98 - 1.03)
cg05374982	SDC3	0.141	0.141		0.482	0.95 (0.88 - 1.02)
cg01566216	SDC3	0.159	0.159	0.0949951	0.509	1.03 (0.99 - 1.07)
cg14407437	FABP3	0.865	0.242	0.438885	0.964	1 (0.96 - 1.04)
cg18368411	FABP3	0.559	0.559	0.413965	0.834	0.98 (0.91 - 1.05)
cg19316148	FABP3	0.557	0.557	0.375678	0.833	0.99 (0.94 - 1.03)
cg20318096	FABP3	0.865	0.865	0.326716	0.964	1 (0.95 - 1.04)
cg07110043	FABP3	0.466	0.321	0.450477	0.78	1 (0.99 - 1.02)
cg00583861	TINAGL1	0.033	0.095	0.188197	0.243	1.03 (1 - 1.06)
cg16103203	TINAGL1	0.115	0.115	0.394134	0.439	1.04 (0.99 - 1.1)
cg22855405	TINAGL1	0.266	0.266	0.544558	0.627	1.04 (0.97 - 1.11)
cg18107144	TINAGL1	0.267	0.267	0.742072	0.629	1.04 (0.97 - 1.12)
cg24253618	TINAGL1	0.28	0.28	0.418726	0.641	1.02 (0.99 - 1.05)
cg12905085	TINAGL1	0.482	0.48	0.590946	0.79	1.01 (0.98 - 1.04)
cg08169827	TINAGL1	0.483	0.211	0.503646	0.79	1.01 (0.97 - 1.06)
cg10574365	TINAGL1	0.482	0.125	0.565585	0.79	1.01 (0.98 - 1.05)
cg16817668	TINAGL1	0.484	0.484	0.591248	0.791	1.02 (0.96 - 1.09)
cg07571745	LCK	0.632	0.632	0.633545	0.871	1.02 (0.95 - 1.09)
cg24468890	HDAC1	0.968	0.968	0.701757	0.993	1 (0.96 - 1.05)
cg06902368	CSF3R	0.752	0.151	0.0259719	0.923	1 (0.98 - 1.01)
cg07167688	CSF3R	0.752	0.153	0.0384028	0.923	1 (0.98 - 1.01)
cg12596564	CSF3R	0.752	0.159	0.0367581	0.923	1 (0.98 - 1.01)
cg02483735	CSF3R	0.776	0.93	0.656094	0.932	1 (0.98 - 1.02)
cg04089674	CSF3R	0.294	0.294	0.554519	0.654	0.97 (0.92 - 1.02)
cg08903855	CSF3R	0.291	0.419	0.309565	0.652	0.99 (0.96 - 1.01)
cg04012535	CSF3R	0.785	0.984	0.537964	0.936	1 (0.98 - 1.02)
cg13363969	CSF3R	0.305	0.065	0.0211285	0.664	0.99 (0.97 - 1.01)
cg24672014	CSF3R	0.272	0.26	0.0218357	0.634	0.99 (0.97 - 1.01)
cg27567593	BMP8A	2.99E-07	1.86E-06	6.25921e-05	1.09E-04	0.91 (0.88 - 0.94)
cg09232440	BMP8A	4.84E-06	4.84E-06	0.00177492	9.19E-04	0.86 (0.81 - 0.92)
cg15728256	BMP8B	0.691	0.523	0.0103609	0.898	1.01 (0.95 - 1.08)
cg03401114	BMP8B	0.015	0.015	0.0132092	0.161	0.92 (0.85 - 0.98)
cg15986668	NFYC	0.286	0.184	0.0602297	0.647	1.02 (0.98 - 1.07)
cg13735974	NFYC	0.259	0.259	0.113591	0.622	1.04 (0.97 - 1.11)
cg10336144	NFYC	0.259	0.259	0.147006	0.622	1.04 (0.97 - 1.11)
cg14796708	NFYC	0.082	0.117	0.87558	0.378	1.05 (0.99 - 1.1)
cg13573746	NFYC	0.238	0.238		0.601	0.96 (0.89 - 1.03)
cg20367961	EDN2	0.459	0.663	0.765447	0.776	0.99 (0.96 - 1.02)
cg27238470	EDN2	0.458	0.795	0.721397	0.776	0.99 (0.96 - 1.02)
cg08460875	EDN2	0.458	0.696	0.748261	0.775	0.99 (0.97 - 1.01)
cg20700731	EDN2	0.928	0.928	0.401368	0.984	1 (0.95 - 1.05)
cg27438425	EDN2	0.86	0.457	0.202141	0.962	1 (0.98 - 1.02)
cg05385331	EDN2	0.983	0.324	0.159459	0.996	1 (0.95 - 1.05)
cg09548495	EDN2	0.13	0.13	0.46173	0.464	0.96 (0.91 - 1.01)
cg20239017	EDN2	0.236	0.136	0.275857	0.599	1.02 (0.99 - 1.05)
cg27535302	GUCA2A	0.242	0.68	0.265558	0.606	1.01 (0.99 - 1.03)
cg05262877	GUCA2A	0.003	0.004	0.956576	0.07	0.96 (0.93 - 0.99)
cg27547344	TIE1	0.882	0.882	0.147825	0.97	1 (0.95 - 1.05)
cg21539594	TIE1	0.938	0.938	0.0770283	0.986	1 (0.95 - 1.05)
cg12517577	TIE1	0.465	0.465	0.193116	0.78	0.98 (0.92 - 1.04)
cg11731606	TIE1	0.882	0.882	0.224521	0.97	0.99 (0.93 - 1.07)
cg07598341	ARTN	0.93	0.385	0.149099	0.984	1 (0.97 - 1.03)
cg22617819	ARTN	0.036	0.062	0.299004	0.257	0.99 (0.97 - 1)
cg17918314	ARTN	0.095	0.095	0.0913926	0.404	1.06 (0.99 - 1.13)
cg20276103	ARTN	0.76	0.76	0.157675	0.926	0.99 (0.93 - 1.05)
cg06526872	ARTN	0.049	0.049	0.232376	0.296	1.06 (1 - 1.13)
cg04259904	ARTN	0.102	0.321	0.54463	0.417	1.03 (0.99 - 1.07)
cg21519202	ARTN	0.092	0.092	0.549047	0.397	1.04 (0.99 - 1.08)
cg13246856	ARTN	0.099	0.437	0.346903	0.412	1.02 (1 - 1.04)
cg15962314	ARTN	0.091	0.055	0.273238	0.397	1.02 (1 - 1.05)
cg12599982	ARTN	0.041	0.242	0.425962	0.274	1.02 (1 - 1.05)
cg13392029	ARTN	0.046	0.046	0.120532	0.288	0.95 (0.91 - 1)
cg01891209	ARTN	0.097	0.097	0.647831	0.409	1.06 (0.99 - 1.13)
cg13606994	ARTN	0.089	0.199	0.341583	0.392	0.99 (0.97 - 1)
cg12908607	ARTN	0.098	0.088	0.247461	0.411	0.99 (0.98 - 1)
cg04131194	ARTN	0.213	0.274	0.452458	0.574	1.01 (1 - 1.02)
cg08483560	PRDX1	0.036	0.036	0.0719732	0.254	0.93 (0.87 - 1)
cg06070002	PRDX1	0.094	0.196	0.000124774	0.402	1.04 (0.99 - 1.09)
cg02631906	PRDX1	0.494	0.494	0.00407673	0.797	0.97 (0.91 - 1.05)
cg08644498	PIK3R3	0.054	0.041	0.0557268	0.31	0.97 (0.93 - 1)
cg27584146	PIK3R3	0.02	0.02	0.270583	0.188	0.91 (0.83 - 0.98)
cg19321695	PIK3R3	0.3	0.075	0.238396	0.66	0.98 (0.94 - 1.02)
cg04975920	PIK3R3	0.758	0.032	0.25573	0.925	0.99 (0.94 - 1.04)
cg25369262	PIK3R3	0.216	0.008	0.00866041	0.578	1.01 (0.99 - 1.03)
cg08165487	JUN	0.222	0.222	0.177262	0.585	1.02 (0.99 - 1.06)
cg19306368	JUN	0.078	0.078	0.849849	0.368	1.04 (1 - 1.08)
cg22945413	JAK1	0.982	0.911	0.148737	0.996	1 (0.95 - 1.05)
cg12075498	JAK1	0.679	0.148	0.271494	0.893	1 (0.99 - 1.01)
cg13420662	JAK1	0.748	0.748	0.119597	0.922	0.99 (0.91 - 1.07)
cg07453451	JAK1	0.38	0.38	0.59727	0.724	1.03 (0.97 - 1.09)
cg25307371	LEPR	0.305	0.172	0.482188	0.664	1.03 (0.98 - 1.08)
cg14199090	LEPR	0.577	0.577	0.00147449	0.843	1.02 (0.96 - 1.08)
cg03514351	LEPR	0.028	0.024	0.00269935	0.223	1.05 (1.01 - 1.1)
cg16265717	LEPR	0.03	0.065	0.00073092	0.233	1.05 (1 - 1.1)
cg09685982	PTGFR	0.719	0.085	0.0464844	0.911	0.99 (0.96 - 1.03)
cg19403909	PTGFR	0.167	0.167	0.555588	0.52	0.96 (0.91 - 1.02)
cg16377367	BCL10	0.308	0.278	0.15747	0.667	0.98 (0.95 - 1.02)
cg17322118	BCL10	0.307	0.19	0.132061	0.666	0.99 (0.97 - 1.01)
cg23665568	BCL10	0.424	0.578	0.069142	0.754	1.02 (0.97 - 1.07)
cg16596317	BCL10	0.421	0.2	0.0807357	0.751	1.02 (0.97 - 1.09)
cg03541331	BCL10	0.105	0.169	0.677969	0.423	0.98 (0.96 - 1)
cg15718932	GBP2	0.598	0.768	0.976037	0.854	0.99 (0.95 - 1.03)
cg00342358	TGFBR3	0.288	0.288	0.0185829	0.649	0.96 (0.9 - 1.03)
cg04295372	VCAM1	0.444	0.444	0.0774593	0.768	0.99 (0.95 - 1.02)
cg25762679	VCAM1	0.445	0.445	0.282699	0.769	1.02 (0.97 - 1.07)
cg01789501	VCAM1	0.265	0.265	0.593151	0.627	0.96 (0.9 - 1.03)
cg17443007	S1PR1	0.718	0.21	0.17224	0.911	0.99 (0.96 - 1.03)
cg19038540	S1PR1	0.245	0.286	0.926651	0.609	0.98 (0.95 - 1.01)
cg04701420	S1PR1	0.316	0.316	0.934391	0.674	0.99 (0.96 - 1.01)
cg10210739	S1PR1	0.051	0.183	0.700852	0.3	1.07 (1 - 1.14)
cg02978220	VAV3	0.242	0.536	0.332128	0.606	0.99 (0.97 - 1.01)
cg22346081	SORT1	0.619	0.619		0.864	0.97 (0.87 - 1.09)
cg13926338	SORT1	0.34	0.238	0.00022723	0.695	1.02 (0.98 - 1.05)
cg02175308	SORT1	0.282	0.172	5.53234e-05	0.644	1.01 (0.99 - 1.03)
cg23032129	SORT1	0.339	0.002	0.000208628	0.694	1.01 (0.99 - 1.03)
cg16988986	SORT1	0.334	0.014	0.00090095	0.69	1.01 (0.99 - 1.03)
cg23616212	SORT1	0.283	0.193	3.13375e-05	0.644	1.02 (0.99 - 1.04)
cg05132925	CSF1	0.779	0.145	0.869829	0.934	1 (0.98 - 1.01)
cg02457085	CSF1	0.741	0.741	0.153355	0.921	0.99 (0.94 - 1.05)
cg07910945	CSF1	0.082	0.008	0.00446929	0.377	0.98 (0.95 - 1)
cg19627034	CSF1	0.001	6.60E-04	0.00128491	0.041	1.05 (1.02 - 1.09)
cg25606969	PROK1	0.946	0.946	0.937944	0.988	1 (0.96 - 1.04)
cg20616196	PROK1	0.856	0.661	0.842146	0.961	1 (0.96 - 1.03)
cg05962781	TSHB	0.242	0.604	0.532177	0.606	1.02 (0.99 - 1.06)
cg23981702	NGF	0.931	0.157	0.137906	0.985	1 (0.98 - 1.02)
cg09798370	NGF	0.96	0.96	0.118267	0.991	1 (0.96 - 1.04)
cg07588253	NGF	0.613	0.613	0.828179	0.861	1.01 (0.98 - 1.03)
cg21420366	NGF	0.911	0.402	0.594302	0.979	1 (0.97 - 1.03)
cg25067242	NGF	0.908	0.971	0.752452	0.978	1 (0.94 - 1.07)
cg17722354	NGF	0.904	0.608	0.933442	0.976	1 (0.96 - 1.03)
cg21584846	NGF	0.052	0.537	0.125713	0.306	1.02 (1 - 1.03)
cg03324464	NGF	0.576	0.576	0.88205	0.843	0.98 (0.92 - 1.05)
cg18892169	CTSS	0.103	0.103	0.0193363	0.419	0.95 (0.9 - 1.01)
cg04065086	SEMA6C	0.02	0.02	0.1188	0.188	1.06 (1.01 - 1.11)
cg07371589	SEMA6C	0.019	0.043	0.163131	0.183	1.06 (1.01 - 1.1)
cg02698576	SEMA6C	0.022	0.048	0.451518	0.197	1.07 (1.01 - 1.13)
cg09143801	SEMA6C	0.008	0.019	0.302636	0.115	1.09 (1.02 - 1.15)
cg11822372	SEMA6C	0.107	0.09	0.0208084	0.426	0.99 (0.98 - 1)
cg01958916	SEMA6C	0.039	0.039	0.558202	0.267	0.92 (0.85 - 1)
cg10963543	PSMD4	0.03	0.03	0.042501	0.231	0.96 (0.92 - 1)
cg08236358	PSMD4	0.033	0.033	0.252209	0.245	0.94 (0.89 - 1)
cg22228337	RORC	0.668	0.483	0.144148	0.888	0.99 (0.96 - 1.03)
cg25112191	RORC	0.14	0.041	0.102099	0.479	0.98 (0.96 - 1.01)
cg04989070	S100A10	0.956	0.956	0.306881	0.99	1 (0.94 - 1.07)
cg26230275	S100A10	0.144	0.155	0.0592648	0.487	0.98 (0.94 - 1.01)
cg24594295	S100A10	0.945	0.945	0.165767	0.988	1 (0.95 - 1.05)
cg25848158	S100A10	0.941	0.246	0.156749	0.987	1 (0.97 - 1.03)
cg12280317	S100A11	0.657	0.657	0.140482	0.883	0.99 (0.94 - 1.04)
cg10069121	S100A11	0.644	0.644	0.178009	0.877	0.99 (0.95 - 1.03)
cg19930352	S100A11	0.644	0.79	0.25212	0.877	0.99 (0.96 - 1.03)
cg22702025	PGLYRP3	0.763	0.763	0.197396	0.927	0.99 (0.92 - 1.07)
cg04450606	PGLYRP3	0.376	0.376	0.276129	0.721	0.99 (0.96 - 1.02)
cg21400802	PGLYRP4	0.792	0.792	0.203867	0.939	1.01 (0.94 - 1.09)
cg01798266	PGLYRP4	0.081	0.081	0.044843	0.375	1.06 (0.99 - 1.14)
cg03277515	PGLYRP4	0.763	0.763	0.304515	0.927	0.99 (0.94 - 1.04)
cg21691717	PGLYRP4	0.687	0.687	0.181456	0.896	1.01 (0.95 - 1.09)
cg06954535	PGLYRP4	0.159	0.022	0.0816939	0.509	0.98 (0.96 - 1.01)
cg01093088	PGLYRP4	0.386	0.386	0.263135	0.727	1.03 (0.97 - 1.1)
cg07039113	S100A9	0.605	0.605	0.207463	0.858	0.98 (0.92 - 1.05)
cg23277715	S100A9	0.847	0.847	0.424278	0.958	1 (0.95 - 1.05)
cg26937038	S100A9	0.847	0.962	0.586231	0.958	0.99 (0.94 - 1.05)
cg05848175	S100A9	0.847	0.847		0.958	0.99 (0.93 - 1.06)
cg15467116	S100A9	0.663	0.663	0.520399	0.886	0.99 (0.94 - 1.04)
cg06355720	S100A9	0.974	0.035	0.0142244	0.994	1 (0.97 - 1.03)
cg10978966	S100A12	0.532	0.532	0.0221456	0.819	0.97 (0.9 - 1.06)
cg05927274	S100A7	0.71	0.71	0.50635	0.908	0.99 (0.93 - 1.05)
cg08123339	S100A7	0.487	0.104	0.611816	0.793	1 (0.98 - 1.01)
cg04140525	S100A7	0.379	0.379	0.37769	0.723	0.96 (0.88 - 1.05)
cg24155129	S100A6	0.367	0.367	0.266111	0.715	1.04 (0.95 - 1.14)
cg01910639	S100A6	0.358	0.192	0.302493	0.709	0.98 (0.93 - 1.03)
cg08127462	S100A5	0.362	0.362	0.863638	0.711	0.98 (0.92 - 1.03)
cg09171874	S100A3	0.98	0.648	0.873177	0.995	1 (0.94 - 1.07)
cg17107867	S100A3	0.359	0.645	0.568227	0.709	1.03 (0.97 - 1.1)
cg23656322	S100A2	0.358	0.643	0.788025	0.708	1.02 (0.98 - 1.05)
cg25433648	S100A14	0.142	0.32	0.729416	0.483	0.97 (0.94 - 1.01)
cg13098855	S100A14	0.083	0.181	0.483339	0.378	0.98 (0.95 - 1)
cg15104031	S100A14	0.083	0.078	0.562639	0.38	0.98 (0.97 - 1)
cg16348003	S100A14	0.099	0.121	0.492347	0.412	1.01 (1 - 1.03)
cg08477332	S100A14	0.085	0.059	0.526122	0.383	1.01 (1 - 1.02)
cg15207993	S100A14	0.09	0.09	0.451781	0.393	1.04 (0.99 - 1.1)
cg02573566	S100A13	0.05	0.021	0.31794	0.298	1.01 (1 - 1.02)
cg00012362	S100A13	0.05	0.057	0.313263	0.298	1.01 (1 - 1.02)
cg13946767	S100A13	0.107	0.04	0.542397	0.428	1.01 (1 - 1.02)
cg11343894	S100A13	0.107	0.034	0.541497	0.428	1.01 (1 - 1.02)
cg02331910	S100A13	0.107	0.034	0.538978	0.428	1.01 (1 - 1.02)
cg04077668	S100A13	0.108	0.015	0.549498	0.428	1.01 (1 - 1.03)
cg06419659	S100A13	0.107	0.047	0.531599	0.428	1.01 (1 - 1.02)
cg07898899	S100A13	0.107	0.058	0.534491	0.428	1.01 (1 - 1.02)
cg10963218	S100A13	0.091	0.449	0.536202	0.396	1.01 (1 - 1.03)
cg15559456	S100A13	0.241	0.241	0.334777	0.604	1.02 (0.99 - 1.06)
cg14467840	S100A1	0.064	0.064	0.330419	0.337	1.03 (1 - 1.07)
cg21936775	S100A13	0.064	0.169	0.327575	0.336	1.04 (1 - 1.08)
cg22706106	S100A13	0.092	0.092	0.642142	0.397	0.95 (0.9 - 1.01)
cg21860360	NPR1	0.834	0.567	0.74103	0.955	1 (0.99 - 1.01)
cg08056629	IL6R	0.053	0.053	0.414742	0.307	0.95 (0.91 - 1)
cg24304309	ADAR	0.636	0.404	0.693292	0.873	1.04 (0.88 - 1.23)
cg06269322	ADAR	0.035	0.093	0.475322	0.252	0.97 (0.95 - 1)
cg03920003	ADAR	0.19	0.05	0.028745	0.547	1.01 (1 - 1.02)
cg17218026	ADAR	0.19	0.042	0.0227959	0.547	1.01 (1 - 1.02)
cg09786420	ADAR	0.191	0.203	0.0318323	0.549	1.02 (0.99 - 1.04)
cg27530370	ADAR	0.194	0.194	0.0907272	0.552	1.04 (0.98 - 1.09)
cg19372602	SEMA4A	0.051	0.237	0.143042	0.302	0.95 (0.91 - 1)
cg16736018	CRABP2	0.933	0.502	0.705939	0.985	1 (0.95 - 1.06)
cg02363950	CRABP2	0.155	0.155	0.503061	0.502	1.04 (0.99 - 1.09)
cg13470735	CRABP2	0.171	0.171	0.155386	0.525	0.96 (0.9 - 1.02)
cg08597205	HDGF	0.642	0.642	0.789333	0.875	0.99 (0.94 - 1.04)
cg10516993	CD1D	0.297	0.564	0.584276	0.657	1.02 (0.98 - 1.05)
cg10963061	CD1D	0.298	0.527	0.684666	0.658	1.02 (0.98 - 1.06)
cg05843457	CD1D	0.298	0.526	0.732119	0.658	1.02 (0.98 - 1.05)
cg05046020	CD1D	0.443	0.452	0.955305	0.768	0.99 (0.96 - 1.02)
cg24432768	CD1D	0.441	0.441	0.46182	0.766	1.03 (0.96 - 1.1)
cg03528325	CD1A	0.724	0.574	0.947457	0.913	1 (0.98 - 1.03)
cg07950803	CD1A	0.689	0.359	0.964366	0.898	1 (0.98 - 1.02)
cg27303699	CD1A	0.724	0.724	0.92381	0.913	1.01 (0.95 - 1.07)
cg26014409	CD1E	0.879	0.879	0.154185	0.969	1 (0.95 - 1.06)
cg05147692	CRP	0.862	0.862	0.284045	0.963	1 (0.96 - 1.05)
cg25215890	CD48	0.044	0.196	0.387496	0.281	0.98 (0.96 - 1)
cg13311440	CD48	0.304	0.304	0.158466	0.664	1.04 (0.97 - 1.11)
cg10106388	CD244	0.943	0.943	0.702877	0.987	1 (0.95 - 1.05)
cg11939496	CD244	0.553	0.79	0.345737	0.83	0.99 (0.95 - 1.03)
cg09070378	FCER1G	0.442	0.307	0.520761	0.767	1.01 (0.98 - 1.05)
cg13228041	FCER1G	0.559	0.559	0.048532	0.834	1.02 (0.95 - 1.11)
cg23691642	HSPA6	0.42	0.194	0.200921	0.751	1.01 (0.99 - 1.03)
cg04384208	FCGR3A	0.046	0.18	0.213201	0.287	1.03 (1 - 1.06)
cg03228353	FCGR3A	0.424	0.424	0.150318	0.754	0.97 (0.91 - 1.04)
cg15617640	SH2D1B	0.739	0.739	0.291988	0.92	0.99 (0.94 - 1.04)
cg26379475	SH2D1B	0.506	0.506	0.216346	0.803	0.98 (0.92 - 1.04)
cg27003165	SH2D1B	0.88	0.239	0.163276	0.969	1 (0.99 - 1.01)
cg13901501	RXRG	0.578	0.578	0.565792	0.844	0.98 (0.92 - 1.05)
cg12404281	RXRG	0.493	0.096	0.428581	0.796	0.99 (0.96 - 1.02)
cg17514495	RXRG	0.038	0.038	0.766738	0.262	0.93 (0.87 - 1)
cg14178541	RXRG	0.759	0.759	0.619656	0.926	0.99 (0.94 - 1.04)
cg01833122	CD247	0.018	0.018	0.693038	0.178	1.08 (1.01 - 1.15)
cg03727968	CD247	0.076	0.076	0.337041	0.363	0.98 (0.95 - 1)
cg24929556	CD247	0.019	0.019	0.758083	0.183	1.09 (1.01 - 1.17)
cg12286890	XCL2	0.988	1	0.998946	0.997	1 (0.97 - 1.04)
cg27504555	XCL1	0.74	0.74	0.736358	0.921	1.01 (0.97 - 1.04)
cg10965996	FASLG	0.79	0.788	0.779488	0.938	0.99 (0.93 - 1.05)
cg03584199	FASLG	0.863	0.863	0.31677	0.964	1 (0.96 - 1.05)
cg18855080	FASLG	0.361	0.361	0.11162	0.711	1.02 (0.97 - 1.08)
cg13097102	TNFSF18	0.583	0.583	0.650966	0.847	1.02 (0.95 - 1.09)
cg24633390	TNFSF4	0.643	0.882	0.568163	0.876	1.01 (0.97 - 1.06)
cg10861599	TNFSF4	0.624	0.624	0.0895811	0.867	1.02 (0.94 - 1.11)
cg04085339	CACYBP	0.002	0.002	0.112334	0.047	1.13 (1.05 - 1.22)
cg26784929	ANGPTL1	0.748	0.946	0.573815	0.922	1.01 (0.97 - 1.04)
cg09267467	ANGPTL1	0.041	0.213	0.185687	0.271	0.97 (0.95 - 1)
cg07098477	RNASEL	0.639	0.639	0.908904	0.874	1.01 (0.96 - 1.07)
cg25147026	PTGS2	0.048	0.08	0.138866	0.294	0.95 (0.91 - 1)
cg15898116	PTGS2	0.059	0.059	0.510798	0.324	1.1 (1 - 1.21)
cg07504763	PTPRC	0.01	0.01	0.95912	0.132	0.95 (0.91 - 0.99)
cg10768932	PTPRC	0.046	0.046	0.342147	0.286	0.95 (0.91 - 1)
cg12810297	NR5A2	0.308	0.308	0.351609	0.667	0.97 (0.91 - 1.03)
cg12664749	NR5A2	0.309	0.309	0.476005	0.668	0.97 (0.91 - 1.03)
cg10015974	NR5A2	0.452	0.516	0.534581	0.773	0.98 (0.95 - 1.03)
cg10953312	NR5A2	0.834	0.735	0.305364	0.954	1 (0.97 - 1.04)
cg18394216	NR5A2	0.535	0.535	0.838383	0.82	1.02 (0.95 - 1.1)
cg23806259	NR5A2	0.858	0.142	0.201805	0.962	1 (0.96 - 1.04)
cg10098523	NR5A2	0.171	0.334	0.834086	0.525	0.98 (0.94 - 1.01)
cg25306277	NR5A2	0.124	0.46	0.776582	0.454	1.02 (0.99 - 1.05)
cg15198094	NR5A2	0.123	0.562	0.670573	0.453	1.02 (0.99 - 1.04)
cg10513702	NR5A2	0.125	0.312	0.624845	0.455	1.02 (0.99 - 1.05)
cg15062377	NR5A2	0.646	0.846	0.464176	0.877	1.01 (0.97 - 1.06)
cg16103959	NR5A2	0.368	0.368	0.567149	0.715	0.97 (0.92 - 1.03)
cg07208853	NR5A2	0.899	0.899	0.81984	0.975	1 (0.95 - 1.06)
cg19713947	NR5A2	0.708	0.708	0.462114	0.906	0.99 (0.95 - 1.04)
cg07926895	NR5A2	0.551	0.814	0.556975	0.829	1.01 (0.97 - 1.05)
cg13229857	NR5A2	0.551	0.551	0.586401	0.829	1.01 (0.97 - 1.05)
cg04605987	NR5A2	0.521	0.521	0.408938	0.812	1.01 (0.98 - 1.03)
cg04308769	NR5A2	0.521	0.556	0.402114	0.812	1.01 (0.98 - 1.04)
cg24157531	NR5A2	0.222	0.222	0.940453	0.585	0.96 (0.9 - 1.02)
cg17804356	NR5A2	0.226	0.226	0.934431	0.589	1.05 (0.97 - 1.14)
cg18203366	NR5A2	0.143	0.143	0.741927	0.485	1.03 (0.99 - 1.07)
cg17520027	NR5A2	0.141	0.141	0.863901	0.482	1.03 (0.99 - 1.06)
cg04025964	NR5A2	0.14	0.109	0.808416	0.479	1.02 (0.99 - 1.05)
cg02457750	NR5A2	0.58	0.302	0.395043	0.844	0.98 (0.93 - 1.04)
cg08158862	NR5A2	0.538	0.538	0.6022	0.822	1.02 (0.96 - 1.07)
cg26033504	CSRP1	0.052	0.052	0.230621	0.305	0.94 (0.88 - 1)
cg25018049	CSRP1	0.124	0.124	0.757106	0.454	1.05 (0.99 - 1.12)
cg11145461	CSRP1	0.064	0.091	0.411307	0.335	1.04 (1 - 1.08)
cg05812950	CSRP1	0.859	0.859		0.962	1 (0.95 - 1.06)
cg16357582	CSRP1	0.071	0.071	0.241633	0.353	1.06 (1 - 1.12)
cg24155190	CSRP1	0.072	0.072	0.28589	0.356	1.06 (0.99 - 1.13)
cg02104952	CSRP1	0.366	0.103	0.620379	0.714	1.03 (0.97 - 1.1)
cg05787035	LGR6	0.917	0.917	0.729683	0.981	1 (0.94 - 1.06)
cg12761421	LGR6	0.197	0.372	0.697796	0.556	0.98 (0.96 - 1.01)
cg04811114	LGR6	0.196	0.321	0.774136	0.555	0.99 (0.98 - 1)
cg26347746	LGR6	0.196	0.32	0.776148	0.555	0.99 (0.98 - 1)
cg05044291	LGR6	0.196	0.184	0.801847	0.555	0.99 (0.98 - 1)
cg06825163	LGR6	0.196	0.073	0.794946	0.555	0.99 (0.98 - 1)
cg04289208	LGR6	0.449	0.449	0.17915	0.771	0.98 (0.92 - 1.04)
cg14150727	LGR6	0.199	0.381	0.876683	0.558	1.02 (0.99 - 1.06)
cg03985801	LGR6	0.188	0.218	0.86547	0.545	1.02 (0.99 - 1.06)
cg17830682	LGR6	0.198	0.101	0.803763	0.557	1.02 (0.99 - 1.05)
cg09363587	LGR6	0.202	0.404	0.603422	0.562	1.03 (0.98 - 1.09)
cg09854088	LGR6	0.917	0.917	0.595662	0.981	1 (0.95 - 1.05)
cg11683364	LGR6	0.482	0.287	0.831726	0.79	1.01 (0.99 - 1.03)
cg04316941	LGR6	0.767	0.767	0.362901	0.929	1.01 (0.97 - 1.04)
cg27392775	ADIPOR1	0.195	0.195	0.398152	0.554	1.04 (0.98 - 1.11)
cg04566392	ADIPOR1	0.209	0.349	0.136836	0.57	1.01 (0.99 - 1.04)
cg21264521	CHIT1	0.004	0.016	0.242752	0.08	1.11 (1.03 - 1.19)
cg15209419	CHIT1	0.519	0.519	0.0301955	0.811	0.98 (0.93 - 1.04)
cg17725472	CHIT1	0.816	0.013	0.0184814	0.949	1 (0.97 - 1.03)
cg07972572	CHIT1	0.3	0.744	0.306831	0.659	1.02 (0.99 - 1.04)
cg17220161	CHIT1	0.985	0.693	0.384216	0.996	1 (0.97 - 1.03)
cg03890167	CHIT1	0.914	0.152	0.5042	0.98	1 (0.98 - 1.03)
cg26897909	IKBKE	0.007	0.007	0.206757	0.106	0.95 (0.91 - 0.99)
cg11166312	IKBKE	0.055	0.008	0.118662	0.314	1.02 (1 - 1.05)
cg16061436	IL10	0.023	0.08	0.258188	0.201	0.97 (0.94 - 1)
cg15096505	IL10	0.285	0.285	0.412871	0.646	1.03 (0.97 - 1.09)
cg27574654	IL19	0.557	0.557	0.0195143	0.833	1.01 (0.97 - 1.05)
cg01103730	IL20	0.574	0.574		0.841	1.02 (0.95 - 1.1)
cg23909633	IL24	0.878	0.529	0.248283	0.969	1 (0.95 - 1.06)
cg21607172	IL24	0.366	0.366	0.497537	0.714	0.97 (0.92 - 1.03)
cg04248796	CR2	0.459	0.041	0.440095	0.776	0.98 (0.92 - 1.04)
cg05508558	CR2	0.215	0.215	0.922791	0.576	0.97 (0.92 - 1.02)
cg02895948	PLXNA2	0.393	0.277	0.974036	0.732	1.01 (0.99 - 1.03)
cg16352830	PLXNA2	0.65	0.65	0.952241	0.88	0.97 (0.87 - 1.09)
cg02736746	PLXNA2	0.611	0.727	0.315592	0.861	1.01 (0.96 - 1.06)
cg10587082	PLXNA2	0.214	0.214	0.523589	0.576	0.98 (0.94 - 1.01)
cg03959945	PLXNA2	0.601	0.601	0.473964	0.856	1.01 (0.97 - 1.06)
cg11854115	PLXNA2	0.592	0.592	0.845903	0.851	1.02 (0.95 - 1.09)
cg00545705	PLXNA2	0.831	0.386	0.505462	0.953	1 (0.97 - 1.04)
cg16045271	PLXNA2	0.692	0.478	0.912196	0.899	1.01 (0.95 - 1.08)
cg00823095	PLXNA2	0.799	0.571	0.695836	0.941	1 (0.96 - 1.03)
cg12446246	PLXNA2	0.799	0.799	0.367583	0.941	1.01 (0.96 - 1.06)
cg18019663	PLXNA2	0.517	0.517	0.170694	0.81	0.98 (0.9 - 1.05)
cg24152511	PLXNA2	0.799	0.799	0.622754	0.941	1 (0.97 - 1.04)
cg04722955	PLXNA2	0.775	0.775	0.319163	0.932	1.01 (0.94 - 1.08)
cg10433625	PLXNA2	0.469	0.469	0.223699	0.781	0.98 (0.92 - 1.04)
cg03598313	PLXNA2	0.408	0.461	0.107513	0.742	1.04 (0.95 - 1.14)
cg00541303	PLXNA2	0.62	0.62	0.528405	0.865	0.99 (0.94 - 1.04)
cg05349089	PLXNA2	0.442	0.522	0.696219	0.767	0.99 (0.95 - 1.02)
cg10487521	NENF	0.004	6.23E-04	0.00330876	0.077	0.96 (0.93 - 0.99)
cg11836829	NENF	1.20E-04	1.20E-04	0.0765062	0.009	1.16 (1.07 - 1.25)
cg22236626	NENF	0.001	0.001	0.114973	0.043	1.08 (1.03 - 1.13)
cg24511404	NENF	0.686	0.686	0.00323235	0.896	0.98 (0.91 - 1.06)
cg06523151	ESRRG	0.119	0.122	0.110408	0.447	1.01 (1 - 1.02)
cg17279365	ESRRG	0.012	2.65E-05	0.0109518	0.145	1.01 (1 - 1.02)
cg00575003	ESRRG	0.03	0.03	0.209463	0.234	0.93 (0.88 - 0.99)
cg11692820	ESRRG	0.056	0.056	0.285697	0.315	0.94 (0.89 - 1)
cg07312357	ESRRG	0.052	0.052	0.302027	0.306	0.95 (0.91 - 1)
cg25614875	ESRRG	0.052	0.052	0.381121	0.304	0.95 (0.91 - 1)
cg17434154	ESRRG	0.091	0.128	0.840298	0.396	0.98 (0.95 - 1)
cg04217177	ESRRG	0.082	0.416	0.510796	0.376	0.98 (0.95 - 1)
cg00256046	ESRRG	0.035	0.145	0.442583	0.253	0.98 (0.95 - 1)
cg00116092	ESRRG	0.558	0.558	0.693589	0.833	1.02 (0.96 - 1.07)
cg23663428	ESRRG	0.87	0.054	0.647545	0.966	1 (0.98 - 1.02)
cg13321105	ESRRG	0.806	0.806	0.449179	0.945	0.99 (0.94 - 1.05)
cg00983697	ESRRG	0.829	0.175	0.507066	0.953	1 (0.96 - 1.03)
cg27508144	TGFB2	0.016	0.016	0.113188	0.168	0.95 (0.92 - 0.99)
cg17934824	TGFB2	0.019	0.019	0.171655	0.182	0.94 (0.89 - 0.99)
cg01558923	TGFB2	0.018	0.018	0.16046	0.178	0.96 (0.93 - 0.99)
cg18876728	TGFB2	0.336	0.545	0.69808	0.692	0.98 (0.95 - 1.02)
cg19817882	LEFTY1	0.824	0.824	0.0926448	0.951	1 (0.97 - 1.04)
cg05376267	LEFTY1	0.236	0.129	0.167453	0.599	0.99 (0.96 - 1.01)
cg06939851	LEFTY1	0.602	0.949	0.398213	0.856	1.01 (0.98 - 1.03)
cg06086141	LEFTY1	0.603	0.603	0.733352	0.857	1.02 (0.96 - 1.08)
cg08161480	LEFTY1	0.329	0.329	0.21485	0.686	1.03 (0.97 - 1.09)
cg27179622	LEFTY2	0.235	0.058	0.0517832	0.599	0.99 (0.97 - 1.01)
cg09938466	ACTA1	0.338	0.002	0.020568	0.693	1.01 (0.99 - 1.03)
cg06585233	ACTA1	0.282	0.282	0.204754	0.644	0.97 (0.92 - 1.02)
cg18268553	ACTA1	0.353	0.353	0.81958	0.705	1.04 (0.96 - 1.14)
cg11668749	ACTA1	0.522	0.004	0.0676279	0.813	0.98 (0.94 - 1.03)
cg27229613	ACTA1	0.522	0.006	0.0425445	0.813	0.99 (0.95 - 1.02)
cg09926178	ACTA1	0.282	0.477	0.0544367	0.644	0.97 (0.93 - 1.02)
cg09181500	ACTA1	3.22E-04	3.22E-04	0.00943773	0.017	0.9 (0.85 - 0.95)
cg10442549	AGT	0.499	0.895	0.944424	0.8	1.01 (0.99 - 1.03)
cg22010140	AGT	0.454	0.454	0.71985	0.774	0.98 (0.92 - 1.04)
cg27046460	AGT	0.253	0.253	0.436134	0.616	0.96 (0.89 - 1.03)
cg07502417	AGT	0.896	0.54	0.717343	0.974	1 (0.99 - 1.02)
cg01083716	AGT	0.389	0.232	0.80318	0.729	1.01 (0.99 - 1.03)
cg24474852	AGT	0.389	0.338	0.620047	0.729	1.01 (0.99 - 1.02)
cg19125606	AGT	0.699	0.432	0.717509	0.902	1 (0.97 - 1.02)
cg02577267	GREM2	0.399	0.399	0.852928	0.736	1.03 (0.96 - 1.11)
cg23210268	GREM2	0.108	0.108	0.621728	0.428	1.02 (1 - 1.05)
cg04221461	AKT3	0.735	0.131	0.71306	0.918	0.99 (0.95 - 1.04)
cg07343703	AKT3	0.449	0.018	0.530713	0.771	1.01 (0.99 - 1.03)
cg25752754	SDC1	0.629	0.629	0.796066	0.869	1.01 (0.97 - 1.06)
cg18014547	SDC1	0.574	0.435	0.727783	0.842	1.01 (0.97 - 1.06)
cg08123321	SDC1	0.971	0.763	0.475094	0.993	1 (0.98 - 1.02)
cg27582563	SDC1	0.385	0.385	0.986947	0.726	1.03 (0.96 - 1.11)
cg17809353	SDC1	0.729	0.879	0.527601	0.915	1 (0.98 - 1.01)
cg26034934	SDC1	0.58	0.58	0.827197	0.845	1.01 (0.97 - 1.06)
cg01298991	SDC1	0.753	0.753	0.646083	0.923	1.01 (0.95 - 1.07)
cg15339720	SDC1	0.474	0.319	0.635292	0.784	0.97 (0.91 - 1.05)
cg13003011	SDC1	0.214	0.452	0.145577	0.575	0.94 (0.84 - 1.04)
cg08044427	SDC1	0.78	0.78	0.833714	0.934	0.99 (0.93 - 1.06)
cg24868150	GDF7	0.282	0.833	0.967304	0.644	1.02 (0.99 - 1.05)
cg00538381	GDF7	0.424	0.437	0.951516	0.754	1.01 (0.99 - 1.02)
cg17128417	GDF7	0.464	0.59	0.90969	0.778	1.01 (0.99 - 1.02)
cg23719318	GDF7	0.426	0.426	0.969496	0.755	0.98 (0.94 - 1.03)
cg19500479	GDF7	0.464	0.464	0.851645	0.779	0.99 (0.96 - 1.02)
cg18552861	GDF7	0.364	0.364	0.906203	0.712	0.98 (0.95 - 1.02)
cg05899618	GDF7	0.425	0.425	0.8915	0.754	0.99 (0.95 - 1.02)
cg25160978	GDF7	0.425	0.425	0.895222	0.754	0.99 (0.96 - 1.02)
cg12949975	GDF7	0.426	0.426	0.884036	0.755	0.98 (0.95 - 1.02)
cg07789367	GDF7	0.38	0.203	0.853725	0.724	1.02 (0.98 - 1.05)
cg27141850	GDF7	0.424	0.329	0.891479	0.754	1 (0.99 - 1.02)
cg09074113	GDF7	0.424	0.55	0.879148	0.754	1 (0.99 - 1.02)
cg05481257	GDF7	0.424	0.488	0.887033	0.754	1 (0.99 - 1.02)
cg07755735	GDF7	0.424	0.595	0.879421	0.754	1 (0.99 - 1.02)
cg14780466	GDF7	0.424	0.451	0.872667	0.754	1 (0.99 - 1.02)
cg12334488	GDF7	0.424	0.456	0.883581	0.754	1.01 (0.99 - 1.02)
cg10553204	GDF7	0.424	0.54	0.892955	0.754	1.01 (0.99 - 1.02)
cg07021052	GDF7	0.424	0.6	0.865334	0.754	1.01 (0.99 - 1.02)
cg04082016	GDF7	0.424	0.337	0.876504	0.754	1 (0.99 - 1.02)
cg00283986	GDF7	0.122	0.321	0.998907	0.45	1.02 (1 - 1.04)
cg00011239	GDF7	0.365	0.324	0.986804	0.713	0.98 (0.93 - 1.03)
cg01400712	POMC	0.367	0.23	0.000921145	0.714	1.01 (0.99 - 1.04)
cg20473374	POMC	0.041	0.041	0.0162463	0.273	1.06 (1 - 1.12)
cg25816739	POMC	0.042	0.129	0.000393461	0.277	1.03 (1 - 1.06)
cg07074666	POMC	0.046	0.137	0.000293137	0.286	1.04 (1 - 1.09)
cg22444445	POMC	0.04	0.234	0.00191976	0.271	1.02 (1 - 1.03)
cg15391491	POMC	0.005	0.005	0.000569769	0.095	1.06 (1.02 - 1.11)
cg23809645	POMC	0.418	0.753	0.0241125	0.749	0.99 (0.97 - 1.01)
cg10045137	POMC	0.003	0.224	0.000104322	0.065	1.03 (1.01 - 1.04)
cg02716646	POMC	0.004	0.01	0.000414499	0.083	1.06 (1.02 - 1.11)
cg06846259	POMC	0.421	0.56	0.0126477	0.751	0.99 (0.95 - 1.02)
cg20807790	POMC	0.42	0.596	0.0500526	0.75	0.98 (0.94 - 1.02)
cg02757179	POMC	0.401	0.663	0.0289783	0.737	0.98 (0.95 - 1.02)
cg09527270	POMC	0.508	0.793	0.0749594	0.805	0.99 (0.96 - 1.02)
cg03560973	POMC	0.466	0.754	0.0796666	0.78	0.98 (0.94 - 1.03)
cg02079741	POMC	0.524	0.524	0.0877991	0.814	0.99 (0.95 - 1.02)
cg23598419	POMC	0.527	0.527	0.146547	0.816	0.99 (0.94 - 1.03)
cg13025668	POMC	0.359	0.359	0.0184732	0.709	1.03 (0.97 - 1.08)
cg20387815	POMC	0.359	0.359	0.019951	0.709	1.03 (0.97 - 1.08)
cg01926269	POMC	0.447	0.447	0.12433	0.77	1.02 (0.97 - 1.06)
cg24425171	POMC	0.524	0.524	0.147292	0.814	1.01 (0.97 - 1.06)
cg22900229	POMC	0.523	0.523	0.151421	0.813	1.02 (0.97 - 1.06)
cg16302441	POMC	0.536	0.536	0.118277	0.821	1.01 (0.97 - 1.05)
cg08030082	POMC	0.355	0.355	0.0042448	0.706	1.02 (0.98 - 1.06)
cg09916783	POMC	0.359	0.359	0.154029	0.709	1.03 (0.97 - 1.1)
cg11503396	POMC	0.526	0.768	0.108013	0.816	1.01 (0.98 - 1.03)
cg02642979	POMC	0.038	0.116	0.00103717	0.261	1.05 (1 - 1.1)
cg13349472	POMC	0.055	0.055	0.0084341	0.312	1.05 (1 - 1.1)
cg13430552	POMC	0.039	0.119	0.00417186	0.265	1.05 (1 - 1.11)
cg26822501	LTBP1	0.875	0.875	0.920302	0.967	0.99 (0.86 - 1.14)
cg27569706	LTBP1	0.29	0.176	0.104908	0.65	0.99 (0.97 - 1.01)
cg21139003	LTBP1	0.604	0.604	0.117963	0.857	1.01 (0.96 - 1.07)
cg05688523	LTBP1	0.037	0.055	0.876158	0.258	1.02 (1 - 1.04)
cg14260773	LTBP1	0.041	0.139	0.388369	0.274	0.98 (0.97 - 1)
cg24351977	LTBP1	0.67	0.712	0.381627	0.889	1.01 (0.97 - 1.04)
cg03906115	LTBP1	0.674	0.683	0.327257	0.891	1.01 (0.95 - 1.08)
cg07119076	RASGRP3	0.707	0.707	0.0477	0.906	1.01 (0.96 - 1.07)
cg17598334	RASGRP3	0.873	0.873	0.464109	0.967	1 (0.94 - 1.05)
cg20348189	CRIM1	0.435	0.435	0.266084	0.762	0.98 (0.93 - 1.03)
cg03888447	CRIM1	0.991	0.27	0.414708	0.998	1 (0.97 - 1.03)
cg15931894	CRIM1	0.347	0.347	0.0542034	0.701	0.97 (0.92 - 1.03)
cg17516469	CRIM1	0.243	0.243	0.229755	0.607	0.93 (0.83 - 1.05)
cg17326313	EIF2AK2	0.685	0.685	0.410249	0.896	0.98 (0.91 - 1.06)
cg11429997	EIF2AK2	0.51	0.51	0.0329329	0.806	1.02 (0.97 - 1.07)
cg01617117	EIF2AK2	0.328	0.066	0.309761	0.684	0.99 (0.97 - 1.01)
cg05332270	EIF2AK2	0.675	0.675	0.0961022	0.891	0.99 (0.95 - 1.04)
cg16795804	EIF2AK2	0.359	0.044	0.209265	0.709	0.99 (0.97 - 1.01)
cg14126601	EIF2AK2	0.359	0.077	0.0208494	0.709	0.99 (0.96 - 1.01)
cg18845960	EIF2AK2	0.108	0.143	0.607692	0.429	0.97 (0.94 - 1.01)
cg02502145	SOS1	0.151	0.025	0.0254999	0.497	0.99 (0.98 - 1)
cg21949194	SOS1	0.903	0.903	0.0328119	0.976	1 (0.94 - 1.06)
cg08299783	LHCGR	0.661	0.599	0.625075	0.885	1.01 (0.98 - 1.04)
cg23279261	LHCGR	0.716	0.716	0.657286	0.91	1.01 (0.97 - 1.04)
cg00925087	LHCGR	0.904	0.535	0.648676	0.977	1 (0.98 - 1.02)
cg13043454	LHCGR	0.904	0.904	0.613183	0.977	1 (0.94 - 1.06)
cg00209038	LHCGR	0.306	0.306	0.528736	0.665	1.04 (0.97 - 1.12)
cg13423075	LHCGR	0.3	0.745	0.580313	0.66	0.99 (0.97 - 1.01)
cg20156659	LHCGR	0.302	0.576	0.440891	0.662	1.02 (0.98 - 1.07)
cg12351433	LHCGR	0.692	0.692	0.655164	0.899	1.01 (0.96 - 1.06)
cg02776315	LHCGR	0.756	0.756	0.745165	0.924	1.01 (0.96 - 1.06)
cg05223100	LHCGR	0.443	0.443	0.593181	0.768	1.03 (0.96 - 1.1)
cg06481517	LHCGR	0.234	0.186	0.399337	0.598	1.01 (0.99 - 1.04)
cg01708458	LHCGR	0.27	0.27	0.25146	0.631	1.04 (0.97 - 1.11)
cg01073668	LHCGR	0.124	0.418	0.0185126	0.454	0.96 (0.92 - 1.01)
cg24527382	FSHR	0.509	0.509	0.187796	0.806	0.99 (0.95 - 1.02)
cg14414124	PPP3R1	0.455	0.455	0.485869	0.774	0.98 (0.91 - 1.04)
cg16179607	PPP3R1	0.562	0.628	0.632315	0.835	0.99 (0.96 - 1.02)
cg04785931	GKN1	0.469	0.017	0.482359	0.782	0.99 (0.97 - 1.01)
cg20475718	GKN1	0.031	0.031		0.237	0.93 (0.88 - 0.99)
cg20097593	TGFA	0.711	0.711	0.935108	0.908	1.01 (0.96 - 1.07)
cg27223728	TGFA	0.988	0.91	0.625884	0.997	1 (0.98 - 1.02)
cg22207405	TGFA	0.079	0.334	0.426636	0.37	0.98 (0.96 - 1)
cg19285774	SEMA4F	0.69	0.712	0.627786	0.898	0.99 (0.97 - 1.02)
cg00218409	SEMA4F	0.44	0.44	0.456248	0.766	1.03 (0.96 - 1.1)
cg04077047	TACR1	0.858	0.569	0.339629	0.962	1 (0.98 - 1.02)
cg26033710	TACR1	0.284	0.284	0.0514674	0.645	0.96 (0.9 - 1.03)
cg11348389	TACR1	0.776	0.776	0.105258	0.932	0.99 (0.92 - 1.06)
cg15584401	TACR1	0.776	0.776	0.279262	0.932	0.99 (0.92 - 1.07)
cg14106420	TACR1	0.307	0.857	0.34931	0.666	0.99 (0.96 - 1.01)
cg05577810	REG3G	0.401	0.401	0.399754	0.737	1.02 (0.97 - 1.07)
cg14005019	REG3G	0.588	0.553	0.264897	0.849	1.01 (0.98 - 1.04)
cg24434987	REG3G	0.226	0.226	0.661037	0.589	0.96 (0.9 - 1.02)
cg01357846	REG3G	0.172	0.172	0.398406	0.526	1.06 (0.98 - 1.14)
cg01272790	REG3G	0.733	0.733	0.111529	0.917	0.99 (0.91 - 1.07)
cg05734722	TMSB10	0.568	0.777	0.935178	0.838	1 (0.98 - 1.01)
cg09133363	TMSB10	0.087	0.017	0.324915	0.388	1.02 (1 - 1.04)
cg26193372	TMSB10	0.02	0.02	0.682972	0.188	1.04 (1.01 - 1.08)
cg11752275	GNLY	0.288	0.273	0.415292	0.649	0.99 (0.96 - 1.01)
cg16406960	GNLY	0.307	0.307	0.406789	0.666	0.98 (0.93 - 1.02)
cg10628126	GNLY	0.381	0.381	0.195499	0.724	0.97 (0.91 - 1.04)
cg25066857	GNLY	0.292	0.292	0.785741	0.652	0.97 (0.91 - 1.03)
cg24620635	GNLY	0.333	0.333	0.100783	0.689	0.97 (0.9 - 1.04)
cg11938080	GNLY	0.377	0.187	0.429037	0.722	0.98 (0.95 - 1.02)
cg21473183	GNLY	0.288	0.546	0.626067	0.649	0.99 (0.98 - 1.01)
cg19805943	GNLY	0.376	0.361	0.114724	0.721	0.99 (0.98 - 1.01)
cg11423206	CD8A	0.122	0.264	0.383685	0.451	1.04 (0.99 - 1.09)
cg12653796	CD8A	0.58	0.58	0.743896	0.845	0.97 (0.89 - 1.07)
cg00916536	CD8A	0.053	0.078	0.144033	0.308	0.96 (0.93 - 1)
cg09046939	CD8A	0.055	0.081	0.256992	0.312	0.96 (0.91 - 1)
cg13946520	CD8A	0.212	0.212	0.397201	0.573	0.96 (0.9 - 1.02)
cg02170525	CD8A	0.135	0.135	0.0225977	0.472	1.06 (0.98 - 1.15)
cg27502457	CD8A	0.207	0.132	0.305082	0.567	0.98 (0.96 - 1.01)
cg09318840	CD8A	0.37	0.115	0.0542887	0.717	1.01 (0.99 - 1.03)
cg08506127	CD8A	0.371	0.297	0.0846412	0.718	1.01 (0.99 - 1.04)
cg18830527	CD8A	0.371	0.296	0.053315	0.718	1.01 (0.98 - 1.05)
cg18174654	CD8A	0.064	0.064	0.36782	0.335	0.92 (0.85 - 1)
cg25939861	CD8A	0.449	0.449	0.109189	0.771	0.97 (0.9 - 1.05)
cg03196485	CD8A	0.206	0.006	0.432694	0.567	0.99 (0.98 - 1.01)
cg12606911	CD8A	0.214	0.214	0.279758	0.576	0.96 (0.89 - 1.03)
cg06804210	CD8A	0.277	0.277	0.29663	0.639	0.98 (0.94 - 1.02)
cg19410791	CD8A	0.209	0.209	0.299915	0.57	0.97 (0.94 - 1.01)
cg27481559	CD8A	0.277	0.277	0.164449	0.639	0.98 (0.94 - 1.02)
cg12043508	CD8A	0.323	0.061	0.128373	0.68	0.99 (0.97 - 1.01)
cg27445883	CD8B	0.162	0.093	0.384985	0.514	0.97 (0.93 - 1.01)
cg11060194	SEMA4C	0.938	0.321	0.340403	0.986	1 (0.96 - 1.05)
cg05192533	SEMA4C	0.378	0.769	0.997011	0.723	0.99 (0.96 - 1.01)
cg17343483	SEMA4C	0.454	0.244	0.948186	0.774	0.99 (0.97 - 1.01)
cg17818613	SEMA4C	0.542	0.289	0.99392	0.824	0.99 (0.96 - 1.02)
cg00217953	SEMA4C	0.454	0.276	0.945491	0.774	0.99 (0.97 - 1.02)
cg22931002	SEMA4C	0.141	0.141	0.420642	0.481	0.95 (0.88 - 1.02)
cg19932515	ZAP70	0.798	0.798	0.226318	0.941	0.99 (0.95 - 1.04)
cg15831060	ZAP70	0.906	0.906	0.176086	0.977	1 (0.94 - 1.05)
cg25095518	ZAP70	0.453	0.42	0.460594	0.773	0.98 (0.93 - 1.03)
cg15933451	ZAP70	0.403	0.403	0.77892	0.738	0.98 (0.93 - 1.03)
cg13853141	ZAP70	0.798	0.798	0.0713539	0.941	0.99 (0.96 - 1.04)
cg05772104	ZAP70	0.339	0.622	0.894974	0.694	1.02 (0.97 - 1.08)
cg27425784	ZAP70	0.403	0.403	0.905771	0.738	1.02 (0.97 - 1.09)
cg18005337	ZAP70	0.402	0.635	0.865969	0.738	1.02 (0.97 - 1.08)
cg14131536	ZAP70	0.47	0.762	0.653717	0.782	1.02 (0.97 - 1.06)
cg07682434	ZAP70	0.007	0.007	0.913989	0.109	0.97 (0.94 - 0.99)
cg00310201	ZAP70	0.434	0.753	0.651738	0.761	0.99 (0.97 - 1.01)
cg20585358	ZAP70	0.012	0.012	0.490826	0.144	0.93 (0.88 - 0.98)
cg14247635	ZAP70	0.007	0.007	0.935175	0.113	0.96 (0.93 - 0.99)
cg17913347	ZAP70	0.2	0.2	0.976759	0.559	0.97 (0.93 - 1.02)
cg02999390	ZAP70	0.438	0.438	0.433399	0.764	1.03 (0.96 - 1.11)
cg04316537	IL1R2	0.705	0.923	0.507192	0.905	1 (0.99 - 1.01)
cg01820934	IL1R2	0.708	0.104	0.755235	0.906	1 (0.98 - 1.01)
cg05376469	IL1R2	0.198	0.198	0.262098	0.557	1.04 (0.98 - 1.1)
cg00790071	IL1R1	0.697	0.773	0.220396	0.901	1 (0.99 - 1.02)
cg22835712	IL1R1	0.695	0.695	0.279068	0.9	1.01 (0.96 - 1.07)
cg09363443	IL1R1	0.583	0.121	0.50183	0.846	1.01 (0.99 - 1.03)
cg06880612	IL1R1	0.138	0.197	0.0221543	0.476	0.96 (0.92 - 1.01)
cg15077070	IL1RL2	0.384	0.384	0.473304	0.726	1.02 (0.97 - 1.08)
cg22797169	IL1RL2	0.38	0.38	0.277163	0.724	1.02 (0.98 - 1.07)
cg14837955	IL1RL2	0.3	0.3	0.664869	0.66	1.02 (0.98 - 1.06)
cg08023416	IL1RL2	0.298	0.431	0.633076	0.658	1.01 (0.99 - 1.03)
cg13315345	IL1RL2	0.378	0.335	0.677731	0.722	1.01 (0.99 - 1.03)
cg01376829	IL1RL2	0.66	0.66	0.332943	0.884	0.99 (0.93 - 1.05)
cg00674896	IL1RL2	0.206	0.282	0.854772	0.567	0.97 (0.92 - 1.02)
cg26788216	IL1RL2	0.125	0.081	0.841038	0.456	0.98 (0.96 - 1)
cg01585348	IL1RL2	0.892	0.892	0.313373	0.973	1 (0.95 - 1.06)
cg05168012	IL18R1	0.386	0.212	0.487781	0.727	1.02 (0.98 - 1.06)
cg00652772	IL18R1	0.514	0.792	0.247761	0.808	1.01 (0.97 - 1.06)
cg12451869	IL18R1	0.892	0.892	0.116793	0.973	1 (0.95 - 1.07)
cg05295703	IL18R1	0.712	0.418	0.515826	0.908	1.01 (0.98 - 1.03)
cg11916609	IL18R1	0.985	0.985	0.321964	0.996	1 (0.94 - 1.06)
cg19795292	IL1RL1	0.941	0.941	0.269057	0.987	1 (0.95 - 1.06)
cg01254707	IL1RL1	0.171	0.276	0.608445	0.525	1.04 (0.98 - 1.09)
cg09003973	IL18R1	0.222	0.514	0.406373	0.585	1.01 (0.99 - 1.04)
cg23450938	IL18R1	0.042	0.093	0.303854	0.277	0.94 (0.88 - 1)
cg14655837	NCK2	0.917	0.917	0.351752	0.981	1 (0.92 - 1.08)
cg14131038	NCK2	0.171	0.273	0.0804435	0.525	0.97 (0.93 - 1.01)
cg12089656	NCK2	0.206	0.083	0.541036	0.566	1.01 (1 - 1.02)
cg22765178	NCK2	0.458	0.458	0.133463	0.775	1.03 (0.96 - 1.11)
cg13660477	NCK2	0.123	0.123	0.221858	0.452	1.09 (0.98 - 1.22)
cg09152813	NCK2	0.045	0.429	0.420034	0.285	1.01 (1 - 1.03)
cg21551182	NCK2	0.056	0.141	0.843051	0.315	1.03 (1 - 1.06)
cg13704531	NCK2	0.259	0.259	0.397237	0.621	0.97 (0.91 - 1.03)
cg01295249	NCK2	0.224	0.131	0.783743	0.587	1.02 (0.99 - 1.05)
cg11752152	NCK2	0.299	0.299	0.909916	0.659	0.96 (0.88 - 1.04)
cg16077055	NCK2	0.293	0.377	0.530794	0.653	0.99 (0.97 - 1.01)
cg10155147	NCK2	0.669	0.669	0.500731	0.888	0.98 (0.91 - 1.06)
cg14210321	NCK2	0.524	0.77	0.25582	0.814	1.01 (0.98 - 1.03)
cg24869232	LIMS1	0.756	0.082	0.0114747	0.924	1 (0.98 - 1.01)
cg21385748	LIMS1	0.999	0.999	0.00691881	0.999	1 (0.94 - 1.06)
cg00585790	LIMS1	0.605	0.605	0.136249	0.858	0.98 (0.9 - 1.06)
cg10879348	LIMS1	0.12	0.004	0.0664599	0.449	1.01 (1 - 1.02)
cg14663973	LIMS1	0.841	0.306	0.985979	0.957	1 (0.96 - 1.05)
cg05310309	LIMS1	0.133	0.067	0.0617043	0.469	1.02 (0.99 - 1.05)
cg27083787	IL1A	0.005	0.005	0.0439197	0.094	0.91 (0.86 - 0.97)
cg23974023	IL1A	0.808	0.808	0.0155776	0.945	0.99 (0.93 - 1.06)
cg15836722	IL1B	0.006	0.006	0.00240016	0.098	0.93 (0.88 - 0.98)
cg18773937	IL1B	0.008	0.008	0.00140185	0.12	0.93 (0.88 - 0.98)
cg02596281	IL1B	0.004	3.94E-04	0.00191493	0.081	0.96 (0.93 - 0.99)
cg18635064	IL1B	5.69E-04	3.57E-06	0.000910509	0.025	0.98 (0.96 - 0.99)
cg10754341	IL37	3.03E-04	3.03E-04	0.216986	0.016	0.9 (0.86 - 0.96)
cg06771106	IL37	3.32E-04	7.49E-04	0.0392605	0.018	1.05 (1.02 - 1.08)
cg06156847	IL37	3.51E-04	4.45E-05	0.11392	0.018	1.04 (1.02 - 1.06)
cg19856420	IL37	0.956	0.548	0.270761	0.99	1 (0.94 - 1.06)
cg24429337	IL37	0.956	0.114	0.0548056	0.99	1 (0.98 - 1.02)
cg02343335	IL36A	0.987	0.01	0.00718906	0.997	1 (0.97 - 1.03)
cg12858261	IL36B	0.422	0.104	6.48267e-05	0.752	0.99 (0.97 - 1.01)
cg02302587	IL1F10	0.086	0.425	0.00289907	0.385	1.02 (1 - 1.05)
cg13372055	IL1F10	0.254	0.435	0.000288389	0.617	0.98 (0.94 - 1.02)
cg00706302	IL1F10	0.003	0.003	0.157534	0.062	1.08 (1.03 - 1.13)
cg06625640	MARCO	0.525	0.226	0.439498	0.815	0.99 (0.97 - 1.01)
cg07017331	MARCO	0.885	0.52	0.697364	0.971	1 (0.99 - 1.02)
cg09958879	MARCO	0.503	0.149	0.503569	0.802	0.98 (0.91 - 1.05)
cg10944063	SCTR	0.026	0.028	0.849952	0.214	0.98 (0.96 - 1)
cg05929069	SCTR	0.736	0.832	0.0971352	0.918	1 (0.97 - 1.02)
cg24549161	SCTR	0.374	0.374	0.0714929	0.72	0.97 (0.9 - 1.04)
cg08451726	SCTR	0.119	0.003	0.183238	0.447	1.03 (0.99 - 1.07)
cg26009192	SCTR	2.45E-04	6.49E-04	0.379544	0.014	1.11 (1.05 - 1.17)
cg14339007	SCTR	0.222	0.222	0.213992	0.584	1.04 (0.98 - 1.11)
cg20296532	SCTR	0.217	0.006	0.0775742	0.579	1.03 (0.99 - 1.07)
cg01897036	SCTR	0.118	0.118	0.221783	0.444	1.03 (0.99 - 1.07)
cg27587952	SCTR	0.221	0.221	0.181403	0.583	0.97 (0.92 - 1.02)
cg24070213	INHBB	0.41	0.246	0.601556	0.744	0.99 (0.96 - 1.02)
cg22727341	INHBB	0.399	0.053	0.541993	0.736	0.98 (0.95 - 1.02)
cg06545490	INHBB	0.264	0.675	0.45001	0.626	0.99 (0.96 - 1.01)
cg25924274	INHBB	0.266	0.266	0.492114	0.628	0.98 (0.94 - 1.02)
cg03340760	INHBB	0.413	0.413	0.539906	0.746	0.97 (0.91 - 1.04)
cg13957377	INHBB	0.194	0.194	0.148306	0.552	0.96 (0.9 - 1.02)
cg00280895	INHBB	0.187	0.187	0.00717608	0.544	0.92 (0.81 - 1.04)
cg09760422	PROC	0.159	0.067	0.0174834	0.509	1.01 (1 - 1.03)
cg09152259	PROC	0.002	0.056	0.180383	0.055	0.98 (0.97 - 0.99)
cg22680073	PROC	0.885	0.032	0.0153915	0.971	1 (0.97 - 1.03)
cg00660140	PROC	0.121	0.121	0.0588081	0.449	1.04 (0.99 - 1.08)
cg13700939	PROC	0.131	0.131	0.0579585	0.465	1.03 (0.99 - 1.07)
cg06202737	PROC	0.13	0.143	0.0972479	0.464	1.03 (0.99 - 1.07)
cg08425187	PROC	0.016	0.006	0.00587579	0.166	1.04 (1.01 - 1.07)
cg23217025	PROC	0.029	0.091	0.0315159	0.227	1.04 (1 - 1.08)
cg12250062	PROC	0.51	0.51	0.206275	0.806	0.98 (0.94 - 1.03)
cg06038358	PROC	0.416	0.295	0.0485729	0.748	1.01 (0.99 - 1.02)
cg15869022	GPR17	0.963	0.133	0.047043	0.991	1 (0.98 - 1.02)
cg06795425	CXCR4	0.73	0.504	0.144719	0.916	1.01 (0.97 - 1.04)
cg23885472	CXCR4	0.597	0.16	0.204409	0.854	1 (0.98 - 1.01)
cg05194412	CXCR4	0.765	0.176	0.134833	0.928	1 (0.99 - 1.01)
cg00532455	ACVR2A	0.345	0.345	0.486419	0.7	1.02 (0.97 - 1.08)
cg08077071	NR4A2	0.547	0.547	0.0389268	0.826	1.02 (0.97 - 1.07)
cg02743713	NR4A2	0.868	0.868	0.924972	0.965	0.99 (0.93 - 1.07)
cg00558219	NR4A2	0.529	0.529	0.0108906	0.817	1.02 (0.96 - 1.09)
cg06974034	ACVR1C	0.154	0.154	0.780139	0.501	0.94 (0.87 - 1.02)
cg18061904	ACVR1C	0.231	0.231	0.441498	0.595	1.04 (0.97 - 1.12)
cg01246444	TANK	0.114	0.114	0.151063	0.439	0.95 (0.9 - 1.01)
cg27227317	TANK	0.009	0.025	0.39316	0.126	0.95 (0.92 - 0.99)
cg24964215	TANK	0.804	0.631	0.0364187	0.944	1.01 (0.94 - 1.08)
cg10857341	TANK	0.225	0.458	0.0764291	0.588	0.98 (0.95 - 1.01)
cg03757501	GCG	0.129	0.129	0.24795	0.461	0.97 (0.94 - 1.01)
cg10165864	PDK1	0.021	0.069	0.0172316	0.194	0.96 (0.93 - 0.99)
cg17679246	PDK1	0.053	0.043	0.000761841	0.307	0.97 (0.95 - 1)
cg04033559	PDK1	0.082	0.03	0.00875045	0.377	1.01 (1 - 1.02)
cg25053018	PDK1	0.249	0.5	0.307679	0.612	0.98 (0.94 - 1.02)
cg20348746	CALCRL	0.169	0.273	0.177484	0.523	1.01 (1 - 1.03)
cg00449067	CALCRL	0.126	0.126	0.123249	0.457	0.95 (0.9 - 1.01)
cg01158447	SLC40A1	0.259	0.259	0.508337	0.622	0.98 (0.93 - 1.02)
cg14499385	SLC40A1	0.221	0.221	0.366992	0.583	1.02 (0.99 - 1.05)
cg14898223	SLC40A1	0.078	0.078	0.495588	0.368	1.05 (0.99 - 1.1)
cg11255154	STAT1	0.189	0.292	0.656661	0.546	1.02 (0.99 - 1.06)
cg18766080	STAT1	0.449	0.449	0.807581	0.771	0.97 (0.9 - 1.05)
cg21154079	STAT1	0.859	0.789	0.124054	0.962	1 (0.98 - 1.02)
cg17648076	STAT1	0.4	0.644	0.625996	0.736	0.98 (0.95 - 1.02)
cg05364508	BMPR2	0.761	0.761	0.0311465	0.927	1.01 (0.95 - 1.08)
cg05092371	CTLA4	0.36	0.334	0.203019	0.71	1.01 (0.99 - 1.02)
cg19003183	NRP2	0.861	0.55	0.317136	0.963	1 (0.97 - 1.03)
cg08623277	NRP2	0.593	0.593	0.603174	0.851	0.98 (0.93 - 1.04)
cg00889363	NRP2	0.104	0.104	0.942602	0.42	1.03 (0.99 - 1.07)
cg01957712	NRP2	0.896	0.543	0.918531	0.974	1 (0.99 - 1.01)
cg04768970	NRP2	0.281	0.281	0.867382	0.643	1.01 (0.99 - 1.04)
cg01154445	NRP2	0.592	0.295	0.411804	0.85	0.99 (0.95 - 1.03)
cg19795793	NRP2	0.632	0.585	0.382626	0.871	0.99 (0.97 - 1.02)
cg02183001	NRP2	0.633	0.633	0.093915	0.871	1.01 (0.96 - 1.07)
cg09343667	NRP2	0.714	0.714	0.0848525	0.909	1.01 (0.94 - 1.09)
cg22308949	NRP2	0.302	0.615	0.50387	0.661	1.01 (0.99 - 1.04)
cg05348875	NRP2	0.591	0.541	0.462925	0.85	1.01 (0.98 - 1.03)
cg14157435	NRP2	0.296	0.692	0.48428	0.656	1.01 (0.99 - 1.04)
cg05025612	NRP2	0.297	0.297	0.429143	0.657	1.02 (0.98 - 1.06)
cg25320169	NRP2	0.929	0.929	0.614285	0.984	1 (0.94 - 1.07)
cg15900058	NRP2	0.886	0.275	0.0449341	0.971	1 (0.98 - 1.02)
cg14400541	NRP2	0.286	0.883	0.571292	0.647	1.01 (0.99 - 1.02)
cg00281776	PTH2R	0.548	0.548	0.385983	0.827	0.98 (0.91 - 1.05)
cg02296171	PTH2R	0.466	0.466	0.449522	0.78	0.98 (0.93 - 1.03)
cg18559579	PTH2R	0.466	0.466	0.491074	0.78	0.98 (0.93 - 1.04)
cg13257412	LANCL1	0.236	0.236	0.197378	0.599	1.04 (0.98 - 1.1)
cg06547715	CXCR2	0.057	0.044	0.055406	0.32	1.03 (1 - 1.06)
cg14150666	CXCR2	0.054	0.158	0.0364528	0.309	1.01 (1 - 1.03)
cg13048967	CXCR1	0.939	0.939	0.661321	0.987	1 (0.97 - 1.03)
cg18467756	CXCR1	0.922	0.922	0.995446	0.982	1 (0.96 - 1.04)
cg21004129	CXCR1	0.382	0.078	0.0952791	0.725	1.01 (0.98 - 1.05)
cg06683602	CXCR1	0.914	0.004	0.61468	0.98	1 (0.99 - 1.01)
cg15099037	SLC11A1	0.712	0.712	0.41295	0.908	0.99 (0.91 - 1.07)
cg07719512	SLC11A1	0.712	0.712	0.256242	0.908	0.99 (0.91 - 1.06)
cg18329052	SLC11A1	0.119	0.038	0.00207417	0.447	1.02 (1 - 1.04)
cg18854666	SLC11A1	0.032	0.032	0.146046	0.242	1.08 (1.01 - 1.15)
cg03291396	SLC11A1	0.02	0.02	0.707835	0.187	1.08 (1.01 - 1.16)
cg14645545	SLC11A1	0.018	0.018	0.753173	0.18	1.07 (1.01 - 1.14)
cg04656051	SLC11A1	0.006	0.006	0.896584	0.103	1.1 (1.03 - 1.17)
cg03037856	DES	0.559	0.559	0.339765	0.834	1.01 (0.97 - 1.06)
cg19286687	DES	0.952	0.952	0.0353612	0.988	1 (0.93 - 1.08)
cg23490796	DES	0.684	0.911	0.378186	0.895	1.01 (0.98 - 1.03)
cg13227481	DES	0.971	0.994	0.103804	0.993	1 (0.98 - 1.02)
cg15015639	DES	0.952	0.992	0.178002	0.988	1 (0.98 - 1.02)
cg20065463	DES	0.417	0.607	0.269814	0.749	0.97 (0.9 - 1.04)
cg18182399	DES	0.418	0.606	0.249557	0.749	0.96 (0.88 - 1.06)
cg24927800	DES	0.371	0.371	0.311626	0.718	0.95 (0.85 - 1.06)
cg00036871	INHA	0.569	0.764	0.919005	0.839	0.99 (0.97 - 1.02)
cg22065526	INHA	0.57	0.702	0.747471	0.839	0.98 (0.93 - 1.04)
cg08493959	INHA	0.569	0.702	0.788741	0.839	0.99 (0.95 - 1.03)
cg13858106	INHA	0.569	0.764	0.917553	0.839	0.99 (0.96 - 1.02)
cg21616047	SCG2	0.518	0.518	0.905045	0.81	1.02 (0.95 - 1.1)
cg05495011	SCG2	0.812	0.812	0.846762	0.947	0.99 (0.93 - 1.05)
cg21643045	CCL20	0.448	0.448	0.339064	0.771	0.98 (0.92 - 1.04)
cg14659771	PSMD1	0.953	0.953	0.757811	0.988	1 (0.93 - 1.08)
cg06819360	PSMD1	0.389	0.389	0.616626	0.729	1.02 (0.97 - 1.07)
cg19845136	NPPC	0.145	0.147	0.465176	0.488	1.01 (1 - 1.03)
cg14254918	NPPC	0.514	0.514	0.121263	0.808	0.99 (0.94 - 1.03)
cg07935340	NPPC	0.515	0.515	0.287585	0.809	0.98 (0.92 - 1.04)
cg16530165	NPPC	0.549	0.549	0.301129	0.828	1.02 (0.96 - 1.09)
cg22071015	NPPC	0.006	0.018	0.27595	0.096	1.06 (1.02 - 1.1)
cg02788013	INPP5D	0.615	0.002	0.113969	0.862	0.99 (0.97 - 1.02)
cg00438740	INPP5D	0.326	0.326	0.0220568	0.683	0.98 (0.93 - 1.02)
cg13434263	INPP5D	0.914	0.804	0.00298856	0.98	1 (0.99 - 1.01)
cg05208178	INPP5D	0.475	0.764	0.166408	0.785	0.98 (0.93 - 1.04)
cg01218053	INPP5D	0.557	0.557	0.346754	0.833	0.98 (0.9 - 1.06)
cg05299077	INPP5D	0.755	0.54	0.866773	0.924	1 (0.97 - 1.02)
cg21750428	PRLH	0.981	0.981	0.745147	0.996	1 (0.98 - 1.02)
cg11380128	PRLH	0.346	0.346	0.1472	0.701	0.97 (0.92 - 1.03)
cg20070985	PRLH	0.651	0.651	0.695193	0.88	1.01 (0.98 - 1.04)
cg14247008	PDCD1	0.258	0.526	0.251996	0.62	1.03 (0.98 - 1.09)
cg11503661	PDCD1	0.253	0.519	0.187541	0.617	0.99 (0.97 - 1.01)
cg25798782	PDCD1	0.256	0.256	0.213626	0.619	1.03 (0.98 - 1.07)
cg24984297	PDCD1	0.773	0.773	0.503545	0.931	1.01 (0.95 - 1.07)
cg21855211	PDCD1	0.26	0.26	0.466368	0.623	1.04 (0.97 - 1.11)
cg08457169	PDCD1	0.257	0.257	0.217492	0.62	1.03 (0.98 - 1.08)
cg14749590	IL5RA	0.307	0.307	0.600036	0.666	1.04 (0.96 - 1.13)
cg25381017	IL5RA	0.068	0.221	0.391645	0.345	1.03 (1 - 1.05)
cg21594961	IL5RA	0.819	0.86	0.568796	0.95	1 (0.99 - 1.01)
cg11589699	OXTR	0.507	0.186	0.732164	0.805	0.99 (0.96 - 1.02)
cg00385883	OXTR	0.765	0.86	0.926108	0.928	1.01 (0.96 - 1.06)
cg15317815	OXTR	0.315	0.593	0.0972191	0.673	1.03 (0.97 - 1.1)
cg04523291	OXTR	0.868	0.868	0.813519	0.965	0.99 (0.93 - 1.06)
cg02192228	OXTR	0.509	0.656	0.154009	0.806	0.98 (0.92 - 1.04)
cg12695586	OXTR	0.985	0.655	0.97419	0.996	1 (0.97 - 1.03)
cg19619174	OXTR	0.654	0.654	0.929031	0.882	0.99 (0.93 - 1.04)
cg03987506	OXTR	0.985	0.72	0.97284	0.996	1 (0.98 - 1.03)
cg00078085	OXTR	0.653	0.953	0.875575	0.882	1 (0.98 - 1.01)
cg08535600	OXTR	0.654	0.654	0.884695	0.882	0.99 (0.94 - 1.04)
cg15095327	IL17RE	0.893	0.893	0.139359	0.973	1 (0.93 - 1.07)
cg05253480	IL17RE	0.808	0.851	0.174281	0.945	0.99 (0.95 - 1.04)
cg02968508	IL17RC	0.863	0.863	0.190301	0.963	1 (0.96 - 1.03)
cg04768501	IL17RC	0.792	0.856	0.126783	0.939	1 (0.98 - 1.01)
cg19148440	IL17RC	0.808	0.808	0.177295	0.945	1 (0.96 - 1.03)
cg07705835	IL17RC	0.738	0.474	0.217391	0.92	0.99 (0.94 - 1.05)
cg04888849	IL17RC	0.17	0.17	0.0739089	0.525	1.1 (0.96 - 1.27)
cg21189321	IL17RC	0.22	0.242	0.208119	0.583	0.97 (0.93 - 1.02)
cg20626616	GHRL	0.908	0.908	0.614019	0.978	1 (0.96 - 1.04)
cg07348809	GHRL	0.563	0.563	0.871237	0.836	1.02 (0.96 - 1.07)
cg14886629	GHRL	0.742	0.742	0.845348	0.921	0.99 (0.94 - 1.05)
cg04399631	PPARG	0.288	0.332	0.061465	0.649	0.98 (0.95 - 1.01)
cg25929976	PPARG	2.72E-05	2.72E-05	3.46326e-06	0.003	0.78 (0.7 - 0.88)
cg23514324	PPARG	0.001	0.015	3.33123e-06	0.041	1.04 (1.02 - 1.07)
cg04632671	PPARG	2.92E-09	2.92E-09	0.105002	2.35E-06	1.32 (1.2 - 1.45)
cg04908300	PPARG	8.90E-06	2.42E-05	0.000461021	0.001	0.81 (0.74 - 0.89)
cg23332193	RAF1	0.988	0.976	0.000265883	0.997	1 (0.96 - 1.05)
cg09856107	RAF1	0.014	0.014	1.68143e-07	0.157	1.08 (1.02 - 1.14)
cg02420927	RAF1	0.041	0.122	0.00150982	0.273	1.1 (1 - 1.2)
cg26432171	RAF1	0.984	0.984	0.749926	0.996	1 (0.94 - 1.07)
cg12173506	RAF1	0.97	0.97	0.015556	0.993	1 (0.93 - 1.07)
cg13703021	RAF1	0.972	0.972	0.00010938	0.993	1 (0.95 - 1.05)
cg20675869	RAF1	0.004	0.004	3.41801e-05	0.085	1.1 (1.03 - 1.17)
cg20855344	NR1D2	0.821	0.942	0.158165	0.95	1 (0.97 - 1.04)
cg21069176	THRB	0.074	0.074	0.0736694	0.36	1.05 (1 - 1.11)
cg12405742	THRB	0.067	0.119	0.242965	0.342	1.02 (1 - 1.05)
cg24120841	THRB	0.002	0.002	0.397625	0.061	1.13 (1.04 - 1.22)
cg27622506	THRB	0.854	0.854		0.961	1.01 (0.94 - 1.07)
cg08123277	THRB	0.466	0.062	0.182265	0.78	0.96 (0.88 - 1.06)
cg22892432	THRB	0.069	0.003	0.0810446	0.347	1.03 (1 - 1.06)
cg13075600	THRB	0.003	0.003	0.0347353	0.063	0.9 (0.84 - 0.96)
cg26160218	THRB	7.81E-04	9.42E-05	0.0578559	0.03	0.97 (0.95 - 0.99)
cg18308031	TGFBR2	0.682	0.682	0.968061	0.894	0.99 (0.92 - 1.06)
cg19877064	TGFBR2	0.929	0.929	0.597035	0.984	1 (0.94 - 1.07)
cg17546721	TGFBR2	0.281	0.329	0.575559	0.643	0.98 (0.96 - 1.01)
cg05450916	TGFBR2	0.899	0.162	0.0438479	0.975	1 (0.98 - 1.03)
cg13724812	TGFBR2	0.065	0.12	0.730057	0.338	0.97 (0.93 - 1)
cg11944518	TGFBR2	0.283	0.283	0.461139	0.644	0.98 (0.93 - 1.02)
cg20932822	CMTM8	0.256	0.079	0.115635	0.619	1.01 (0.99 - 1.02)
cg01617750	CMTM8	0.257	0.469	0.14576	0.62	1.02 (0.99 - 1.04)
cg08196359	CMTM8	0.264	0.264	0.132689	0.626	1.04 (0.97 - 1.11)
cg25496930	CMTM8	0.463	0.386	0.0408475	0.778	1.02 (0.97 - 1.07)
cg19726630	CMTM7	0.504	0.339	0.681886	0.802	1 (0.98 - 1.01)
cg16277214	CMTM7	0.606	0.705	0.807432	0.858	0.99 (0.95 - 1.03)
cg15872079	CMTM7	0.714	0.986	0.551286	0.909	1.01 (0.98 - 1.04)
cg00797278	CMTM7	0.804	0.804	0.402042	0.944	0.99 (0.93 - 1.06)
cg25865542	CMTM6	0.912	0.777	0.110225	0.979	1 (0.96 - 1.05)
cg03827689	CMTM6	0.72	0.72	0.323457	0.911	0.99 (0.94 - 1.05)
cg00718400	CMTM6	0.066	0.285	0.381895	0.341	1.02 (1 - 1.03)
cg19459454	CMTM6	0.066	0.307	0.381346	0.341	1.01 (1 - 1.03)
cg13050802	CMTM6	0.066	0.247	0.382808	0.341	1.01 (1 - 1.03)
cg05625284	CMTM6	0.066	0.198	0.390698	0.341	1.02 (1 - 1.04)
cg16621749	CMTM6	0.069	0.173	0.280973	0.348	1.04 (1 - 1.09)
cg09329275	CMTM6	0.104	0.104	0.0463122	0.422	1.05 (0.99 - 1.12)
cg16496753	CMTM6	0.648	0.031	0.22102	0.879	1 (0.98 - 1.02)
cg19010777	CCR4	0.585	0.524	0.00510292	0.847	0.99 (0.96 - 1.02)
cg08969925	CCR4	0.873	0.016	0.144507	0.967	1 (0.97 - 1.03)
cg03341377	CX3CR1	0.898	0.898	0.686277	0.975	1 (0.93 - 1.06)
cg04569233	CX3CR1	0.24	0.13	0.542607	0.604	1.02 (0.99 - 1.05)
cg21031692	CX3CR1	0.138	0.175	0.934496	0.477	1.02 (0.99 - 1.06)
cg18565762	CX3CR1	0.43	0.342	0.269442	0.757	1.01 (0.99 - 1.02)
cg26162331	CX3CR1	0.783	0.983	0.798839	0.935	1 (0.97 - 1.03)
cg00262061	CX3CR1	0.702	0.543	0.555545	0.903	0.99 (0.96 - 1.03)
cg19806398	CX3CR1	0.702	0.739	0.759855	0.903	0.99 (0.95 - 1.04)
cg25784617	CX3CR1	0.702	0.702	0.471316	0.903	0.99 (0.94 - 1.04)
cg26647600	CCR8	0.019	0.019	0.955713	0.186	1.1 (1.02 - 1.19)
cg15778433	CCK	0.884	0.884	0.206195	0.97	1 (0.94 - 1.05)
cg13732201	CCK	0.923	0.923	0.177901	0.983	1 (0.95 - 1.06)
cg16864658	CCK	0.769	0.042	0.169218	0.929	0.99 (0.93 - 1.05)
cg22934295	CCK	0.02	0.02	0.0467393	0.19	0.92 (0.85 - 0.99)
cg07871202	CCK	0.769	0.769	0.132107	0.929	0.99 (0.94 - 1.04)
cg17621718	CCK	0.591	0.591	0.00150522	0.85	0.98 (0.91 - 1.06)
cg25516803	CCK	0.513	0.513	0.280082	0.808	1.02 (0.96 - 1.09)
cg10778780	CCK	0.908	0.908	0.304899	0.978	1 (0.93 - 1.07)
cg03333468	VIPR1	0.074	0.074	0.118532	0.359	1.02 (1 - 1.05)
cg23517013	VIPR1	0.074	0.193	0.0136009	0.359	1.03 (1 - 1.05)
cg09384400	VIPR1	0.004	0.004	0.265975	0.08	0.93 (0.89 - 0.98)
cg09996971	VIPR1	0.118	0.118	0.120556	0.445	0.93 (0.85 - 1.02)
cg15066503	VIPR1	0.167	0.167	0.180864	0.52	0.97 (0.94 - 1.01)
cg25686812	VIPR1	0.083	0.212	0.374766	0.378	1.05 (0.99 - 1.11)
cg03830490	CCR9	0.366	0.366	0.123266	0.714	1.02 (0.98 - 1.07)
cg22022041	CCR9	0.417	0.182	0.744883	0.748	0.99 (0.97 - 1.01)
cg06171971	CCR9	0.485	0.436	0.547508	0.791	0.99 (0.97 - 1.02)
cg16320329	CXCR6	0.485	0.029	0.264141	0.792	1.01 (0.98 - 1.03)
cg08033130	CXCR6	0.964	0.029	0.487278	0.992	1 (0.99 - 1.01)
cg19145607	CXCR6	0.892	0.01	0.257345	0.973	1 (0.99 - 1.01)
cg26466027	CXCR6	0.485	0.167	0.654695	0.791	0.99 (0.98 - 1.01)
cg10353683	XCR1	0.42	0.42	0.639535	0.75	0.98 (0.93 - 1.03)
cg24954967	XCR1	0.15	0.107	0.185996	0.496	0.97 (0.93 - 1.01)
cg10499974	CCR1	0.522	0.634	0.395524	0.813	1.02 (0.97 - 1.07)
cg12441928	CCR1	0.523	0.523	0.583654	0.813	0.98 (0.92 - 1.05)
cg11589536	CCR1	0.574	0.428	0.237364	0.841	1.01 (0.99 - 1.03)
cg18146398	CCR1	0.613	0.613	0.376831	0.861	1.02 (0.95 - 1.09)
cg04111761	CCR3	0.106	0.103	0.329766	0.425	0.97 (0.94 - 1.01)
cg25676156	CCR3	0.596	0.596	0.0294284	0.853	0.99 (0.96 - 1.02)
cg18052511	CCR5	0.634	0.318	0.13953	0.872	0.99 (0.96 - 1.02)
cg17786516	CCR5	0.148	0.148	0.440916	0.492	0.96 (0.91 - 1.01)
cg22984586	CCR5	0.581	0.008	0.0555168	0.845	1 (0.99 - 1.01)
cg18599081	CCRL2	0.018	0.018	0.0160998	0.178	0.94 (0.89 - 0.99)
cg04910591	LTF	0.884	0.884	0.715464	0.971	1 (0.95 - 1.06)
cg16975587	LTF	0.993	0.993	0.650571	0.998	1 (0.95 - 1.05)
cg25930780	LTF	0.989	0.989	0.687427	0.997	1 (0.95 - 1.05)
cg17527798	LTF	0.955	0.887	0.649035	0.989	1 (0.95 - 1.05)
cg27314002	LTF	0.955	0.969	0.573414	0.989	1 (0.95 - 1.06)
cg26307117	LTF	0.955	0.884	0.510502	0.989	1 (0.97 - 1.03)
cg00716083	LTF	0.955	0.994	0.711732	0.989	1 (0.97 - 1.04)
cg10749572	LTF	0.955	0.261	0.655207	0.989	1 (0.96 - 1.04)
cg25644478	LTF	0.223	0.223	0.435375	0.586	1.02 (0.99 - 1.06)
cg11798489	LTF	0.75	0.75	0.10891	0.923	1.01 (0.94 - 1.09)
cg10365562	TDGF1	0.749	0.164	0.220993	0.923	0.99 (0.96 - 1.03)
cg05226558	TDGF1	0.241	0.487	0.80074	0.604	1.02 (0.99 - 1.06)
cg16155393	TDGF1	0.223	0.223	0.791605	0.586	1.04 (0.98 - 1.1)
cg07225641	TDGF1	0.109	0.274	0.271902	0.431	1.03 (0.99 - 1.07)
cg04145539	TDGF1	0.902	0.076	0.577925	0.976	1 (0.99 - 1.01)
cg23009419	TDGF1	0.008	4.19E-05	0.632489	0.115	1.04 (1.01 - 1.06)
cg20941258	TDGF1	0.866	0.107	0.019668	0.964	1 (0.95 - 1.04)
cg21489266	TDGF1	0.701	0.745	0.0202171	0.903	0.99 (0.96 - 1.03)
cg07805345	PTH1R	0.264	0.252	0.820458	0.626	0.96 (0.9 - 1.03)
cg20202413	PTH1R	0.39	0.39	0.416132	0.73	0.97 (0.89 - 1.05)
cg08511440	PTH1R	0.189	0.189	0.183454	0.546	0.94 (0.86 - 1.03)
cg11640591	PTH1R	0.001	0.005	0.0196149	0.038	1.09 (1.04 - 1.15)
cg17378686	PTH1R	0.245	0.068	0.134515	0.609	1.02 (0.99 - 1.05)
cg23352942	PTH1R	4.29E-04	2.28E-04	0.00156662	0.021	0.98 (0.96 - 0.99)
cg04663057	PTH1R	1.35E-04	5.30E-04	0.00950226	0.01	1.06 (1.03 - 1.09)
cg24716125	PTH1R	0.001	0.001	0.175057	0.038	1.15 (1.06 - 1.25)
cg02527881	PTH1R	4.21E-04	1.05E-04	0.00331539	0.021	0.98 (0.97 - 0.99)
cg18707417	PTH1R	0.004	0.004	0.0111754	0.079	1.12 (1.04 - 1.2)
cg11594731	PTH1R	0.001	0.001	0.0244911	0.039	1.16 (1.06 - 1.27)
cg00242358	CSPG5	0.032	0.032	0.00531894	0.241	1.1 (1.01 - 1.19)
cg15988232	CSPG5	0.018	0.018	0.00526671	0.18	0.9 (0.83 - 0.98)
cg16330147	PLXNB1	0.843	0.843	0.000840797	0.958	0.99 (0.94 - 1.05)
cg22260625	PLXNB1	0.89	0.89	0.285171	0.973	1 (0.94 - 1.08)
cg16357930	PLXNB1	1.81E-04	1.16E-06		0.012	0.97 (0.95 - 0.98)
cg03459811	PLXNB1	9.50E-04	9.50E-04	0.0278841	0.034	1.19 (1.07 - 1.32)
cg00207352	PLXNB1	0.818	0.818	0.00561705	0.949	0.99 (0.95 - 1.04)
cg06066452	PLXNB1	0.867	6.24E-06	0.000240328	0.964	1 (0.98 - 1.02)
cg18094221	RHOA	5.43E-04	5.43E-04	0.249619	0.024	0.86 (0.79 - 0.94)
cg25920857	SEMA3F	0.008	0.008	0.0288526	0.121	0.94 (0.9 - 0.98)
cg12999941	SEMA3B	0.081	0.081	0.0699589	0.374	0.96 (0.91 - 1.01)
cg11039694	SEMA3B	0.084	0.084	0.0960746	0.382	0.95 (0.9 - 1.01)
cg12829455	MANF	0.228	0.218	0.118743	0.591	1.04 (0.98 - 1.11)
cg09456445	MANF	0.399	0.006	0.00555256	0.736	1.01 (0.99 - 1.02)
cg08058672	MANF	0.237	0.237	0.252658	0.6	0.96 (0.91 - 1.02)
cg16362603	SEMA3G	0.245	0.115	0.0119792	0.609	0.97 (0.93 - 1.02)
cg14762289	WNT5A	0.389	0.389	0.250022	0.729	0.97 (0.91 - 1.04)
cg24586685	WNT5A	0.6	0.6	0.810212	0.855	0.98 (0.92 - 1.05)
cg10701252	WNT5A	0.9	0.9	0.265176	0.976	1.01 (0.91 - 1.11)
cg03588998	WNT5A	0.297	0.297	0.151645	0.657	0.97 (0.93 - 1.02)
cg01777121	WNT5A	0.311	0.617	0.0960095	0.67	1.02 (0.99 - 1.05)
cg18010752	WNT5A	0.334	0.334	0.490011	0.69	0.97 (0.91 - 1.03)
cg04941246	WNT5A	0.825	0.825	0.299016	0.951	1.01 (0.95 - 1.06)
cg24216596	WNT5A	0.825	0.855	0.26229	0.951	1.01 (0.96 - 1.06)
cg08666668	WNT5A	0.798	0.964	0.411948	0.941	1.01 (0.96 - 1.06)
cg23456221	WNT5A	0.825	0.825	0.419418	0.951	1.01 (0.94 - 1.08)
cg06678678	WNT5A	0.057	0.144	0.0681776	0.319	1.07 (1 - 1.14)
cg07278054	WNT5A	0.832	0.812	0.122145	0.954	0.99 (0.94 - 1.05)
cg17701073	WNT5A	0.637	0.809	0.0766091	0.873	0.99 (0.95 - 1.03)
cg18766210	WNT5A	0.393	0.393	0.0101503	0.732	1.02 (0.97 - 1.08)
cg24158324	WNT5A	0.315	0.245	0.250503	0.673	0.98 (0.94 - 1.02)
cg10753966	WNT5A	0.366	0.909	0.302489	0.714	1.01 (0.99 - 1.03)
cg14671809	WNT5A	0.178	0.375	0.365379	0.532	1.02 (0.99 - 1.05)
cg22352371	IL17RD	0.751	0.751	0.782812	0.923	0.98 (0.87 - 1.1)
cg03745372	IL17RD	0.791	0.832	0.794279	0.939	1.01 (0.96 - 1.06)
cg13766687	IL17RD	0.263	0.263	0.307918	0.625	0.97 (0.93 - 1.02)
cg02131639	IL17RD	0.375	0.375	0.479537	0.72	1.02 (0.97 - 1.08)
cg01819572	IL17RD	0.127	0.033	0.325137	0.458	0.96 (0.9 - 1.01)
cg16704158	IL17RD	0.252	0.252	0.00789542	0.616	1.04 (0.97 - 1.11)
cg06689372	FAM3D	0.564	0.24	0.497713	0.836	1.02 (0.96 - 1.09)
cg24121168	FAM3D	0.186	0.531	0.144815	0.542	0.99 (0.98 - 1)
cg27418402	PSMD6	0.361	0.361	0.000417793	0.71	0.96 (0.88 - 1.05)
cg15316508	PSMD6	0.722	0.722	0.00174563	0.912	0.99 (0.94 - 1.05)
cg01380922	PSMD6	0.722	0.722	0.00680494	0.912	0.99 (0.93 - 1.05)
cg07123170	PSMD6	0.297	0.006	0.00235582	0.657	0.98 (0.93 - 1.02)
cg22264409	PROK2	0.67	0.045	0.114571	0.889	1 (0.98 - 1.03)
cg01904145	PROK2	0.669	0.181	0.0359828	0.889	1 (0.99 - 1.01)
cg09655952	PROK2	0.67	0.67	0.0699249	0.889	1.01 (0.97 - 1.05)
cg01025398	PROK2	0.67	0.423	0.0322073	0.889	1 (0.98 - 1.03)
cg15798455	PROK2	0.669	0.235	0.0428428	0.889	1 (0.98 - 1.02)
cg19822518	PROK2	0.67	0.67	0.0599056	0.889	0.99 (0.96 - 1.02)
cg19388776	PROK2	0.669	0.215	0.0511453	0.889	1 (0.98 - 1.01)
cg19459962	PROK2	0.67	0.67	0.0494186	0.889	1.01 (0.97 - 1.05)
cg16975095	PROK2	0.806	0.883	0.318635	0.945	1 (0.97 - 1.03)
cg22879292	PROK2	0.966	0.661	0.170626	0.992	1 (0.97 - 1.03)
cg11937849	ROBO2	0.344	0.161	0.0439343	0.698	1.01 (0.99 - 1.03)
cg13705076	ROBO2	0.898	0.898	0.40896	0.975	1 (0.94 - 1.07)
cg11370064	ROBO1	0.463	0.513	0.862077	0.778	1.01 (0.98 - 1.04)
cg24512093	ROBO1	0.332	0.332	0.121349	0.689	0.97 (0.92 - 1.03)
cg13300630	ROBO1	0.968	0.968	0.530358	0.993	1 (0.93 - 1.07)
cg27498364	ROBO1	0.063	0.063	0.775748	0.334	0.93 (0.87 - 1)
cg03515372	ROBO1	0.993	0.993	0.133487	0.998	1 (0.96 - 1.04)
cg01771416	NFKBIZ	0.396	0.396	0.561121	0.733	0.98 (0.92 - 1.03)
cg05980782	NFKBIZ	0.871	0.871	0.0664697	0.966	1 (0.95 - 1.06)
cg23719209	CBLB	0.088	0.088	0.0648841	0.39	1.07 (0.99 - 1.15)
cg14091595	CBLB	0.587	0.456	0.0322143	0.848	1 (0.99 - 1.02)
cg16975614	CBLB	0.823	0.174	0.0324468	0.951	1 (0.97 - 1.02)
cg23526329	CBLB	0.695	0.695	0.654441	0.9	0.99 (0.94 - 1.04)
cg13155421	CBLB	0.48	0.48	0.0541501	0.789	0.99 (0.95 - 1.02)
cg12021988	CBLB	0.148	0.533	0.0228759	0.492	1.03 (0.99 - 1.06)
cg14659547	RETNLB	0.897	0.897	0.0100447	0.975	1 (0.94 - 1.08)
cg20441894	RETNLB	0.611	0.611	0.150867	0.861	0.99 (0.93 - 1.04)
cg01287218	RETNLB	0.025	0.025	0.376753	0.211	0.94 (0.9 - 0.99)
cg05163071	RETNLB	0.011	0.089	0.251624	0.137	1.04 (1.01 - 1.07)
cg00003965	RETNLB	0.039	0.117	0.131507	0.266	1.05 (1 - 1.1)
cg06648029	NR1I2	0.968	0.346	0.851645	0.993	1 (0.99 - 1.01)
cg22276685	NR1I2	0.968	0.834	0.843096	0.993	1 (0.96 - 1.04)
cg25574175	NR1I2	0.968	0.834	0.764285	0.993	1 (0.96 - 1.04)
cg10589539	NR1I2	0.012	0.012	0.519903	0.147	1.05 (1.01 - 1.08)
cg16322565	NR1I2	0.198	0.091	0.940682	0.557	1.03 (0.98 - 1.09)
cg24846416	NR1I2	0.248	0.027	0.0235681	0.611	0.98 (0.95 - 1.01)
cg12414339	NR1I2	0.654	0.935	0.116085	0.882	1 (0.99 - 1.02)
cg04387658	CD86	0.24	0.12	0.432948	0.604	0.96 (0.89 - 1.03)
cg01436254	CD86	0.181	0.539	0.311269	0.535	0.98 (0.96 - 1.01)
cg13069531	CD86	0.535	0.619	0.143968	0.82	1.01 (0.99 - 1.02)
cg12323361	CD86	0.13	0.13	0.630597	0.463	1.04 (0.99 - 1.09)
cg09410271	CD86	0.181	0.042	0.338757	0.536	1.02 (0.99 - 1.04)
cg05481879	SEMA5B	0.972	0.243	0.0635657	0.993	1 (0.99 - 1.01)
cg02464608	SEMA5B	0.469	0.166	0.0134654	0.782	0.99 (0.97 - 1.01)
cg08468913	SEMA5B	0.447	0.447	0.0183856	0.77	0.99 (0.96 - 1.02)
cg15230931	SEMA5B	0.11	0.11	0.0226228	0.433	0.96 (0.91 - 1.01)
cg00108098	SEMA5B	0.174	0.239	0.184912	0.528	1.03 (0.99 - 1.08)
cg10783060	SEMA5B	0.505	0.505	0.0555484	0.803	0.98 (0.93 - 1.04)
cg25439655	SEMA5B	0.239	0.387	0.112813	0.602	1.03 (0.98 - 1.07)
cg19141448	SEMA5B	0.503	0.37	0.0528441	0.802	0.99 (0.95 - 1.03)
cg15475502	SEMA5B	0.025	0.141	0.105404	0.21	0.97 (0.95 - 1)
cg08476485	SEMA5B	0.005	2.13E-04	0.65304	0.086	0.98 (0.97 - 1)
cg24034357	SEMA5B	0.542	0.542	0.0101939	0.824	0.99 (0.96 - 1.02)
cg07733481	SEMA5B	0.541	0.011	0.00516231	0.823	1 (0.99 - 1.02)
cg02934082	SEMA5B	0.274	0.274	0.121404	0.636	1.03 (0.98 - 1.09)
cg17633431	SEMA5B	0.27	0.059	0.0200654	0.631	1.01 (0.99 - 1.04)
cg04830808	SEMA5B	0.371	0.309	0.0215658	0.718	1.01 (0.98 - 1.05)
cg11160908	SEMA5B	0.372	0.019	0.0311095	0.718	1.02 (0.98 - 1.06)
cg02726018	SEMA5B	0.371	0.371	0.0877704	0.718	1.02 (0.98 - 1.05)
cg03931661	SEMA5B	0.086	0.086	0.0390927	0.385	0.96 (0.92 - 1.01)
cg02505099	SEMA5B	0.072	0.072	0.00121256	0.355	1.07 (0.99 - 1.15)
cg20738719	SEMA5B	0.006	0.006	0.141152	0.098	1.04 (1.01 - 1.07)
cg06656414	SEMA5B	0.373	0.249	0.103916	0.719	1.02 (0.97 - 1.08)
cg21395519	SEMA5B	0.58	0.58	0.246716	0.844	1.02 (0.95 - 1.1)
cg13428477	SEMA5B	0.419	0.419	0.02312	0.75	1.01 (0.98 - 1.05)
cg11014960	SEMA5B	0.054	0.025	0.0405502	0.309	0.99 (0.98 - 1)
cg21394171	SEMA5B	0.081	0.081	0.00684525	0.375	0.93 (0.86 - 1.01)
cg20381140	PLXNA1	0.88	0.88	0.550279	0.969	1.01 (0.94 - 1.08)
cg05977955	PLXNA1	0.424	0.424	0.767259	0.753	0.98 (0.93 - 1.03)
cg24448870	PLXNA1	0.374	0.374	0.305152	0.72	1.03 (0.97 - 1.09)
cg20284508	PLXNA1	0.901	0.435	0.343022	0.976	1 (0.99 - 1.01)
cg12386049	PLXNA1	0.736	0.736	0.872861	0.918	0.99 (0.94 - 1.05)
cg15124820	PLXNA1	0.674	0.674	0.813863	0.891	0.99 (0.93 - 1.05)
cg19222574	PLXNA1	0.652	0.652	0.84209	0.881	0.99 (0.93 - 1.05)
cg00307254	PLXNA1	0.926	0.592	0.420325	0.983	1 (0.98 - 1.02)
cg00638210	PLXNA1	0.781	0.781	0.761336	0.934	0.99 (0.93 - 1.05)
cg09524658	PLXND1	0.589	0.589	0.225014	0.849	1.01 (0.97 - 1.06)
cg10943921	PLXND1	0.983	0.983	0.467716	0.996	1 (0.89 - 1.12)
cg18548199	PLXND1	0.135	0.135	0.338123	0.471	1.04 (0.99 - 1.1)
cg08471739	PLXND1	0.158	0.238	0.0123454	0.507	1.02 (0.99 - 1.06)
cg15504747	PLXND1	0.118	0.552	0.331229	0.444	1.01 (1 - 1.02)
cg02544002	PLXND1	0.475	0.028	0.0137428	0.785	1.02 (0.97 - 1.06)
cg04506190	PLXND1	0.475	0.034	0.119444	0.785	1.01 (0.98 - 1.05)
cg03849731	PLXND1	0.014	0.014	0.00897227	0.158	0.96 (0.92 - 0.99)
cg02814858	TRH	0.213	0.213	0.0343423	0.575	1.04 (0.98 - 1.12)
cg05835982	TRH	0.926	0.926	0.00770411	0.984	1 (0.94 - 1.07)
cg00414292	TRH	0.09	0.09	0.206609	0.393	1.03 (1 - 1.07)
cg21217577	TRH	0.099	0.099	0.371796	0.412	0.95 (0.89 - 1.01)
cg00658740	NCK1	0.481	0.481	0.985717	0.789	0.96 (0.85 - 1.08)
cg16523115	IL20RB	0.749	0.749	0.14493	0.923	1.01 (0.95 - 1.08)
cg22746584	IL20RB	0.143	0.143	0.172704	0.485	0.95 (0.88 - 1.02)
cg12615535	RBP1	0.084	0.084	0.105656	0.382	0.96 (0.93 - 1)
cg15288618	RBP1	0.089	0.089	0.149771	0.391	0.95 (0.9 - 1.01)
cg12298268	RBP1	0.09	0.09	0.184238	0.395	0.95 (0.89 - 1.01)
cg23448348	RBP1	0.271	0.271	0.363627	0.632	0.96 (0.89 - 1.03)
cg02925229	RBP1	0.263	0.494	0.0490559	0.625	0.98 (0.96 - 1.01)
cg08972081	RBP1	0.301	0.307	0.188089	0.661	1.02 (0.98 - 1.05)
cg06726820	RBP1	0.311	0.316	0.166481	0.67	0.99 (0.98 - 1.01)
cg21476463	RBP1	0.312	0.399	0.144383	0.671	1.01 (0.99 - 1.04)
cg25780109	RBP1	0.624	0.624	0.983334	0.867	1.02 (0.94 - 1.11)
cg18686270	PLSCR1	0.641	0.648	0.061997	0.875	0.99 (0.96 - 1.02)
cg06981309	PLSCR1	0.666	0.222	0.0262195	0.887	0.99 (0.97 - 1.02)
cg05710753	AGTR1	0.362	0.362	0.200958	0.711	0.97 (0.91 - 1.04)
cg20906621	AGTR1	0.741	0.591	0.680911	0.921	1.01 (0.96 - 1.06)
cg10784511	AGTR1	0.069	0.069	0.110098	0.347	1.04 (1 - 1.09)
cg15463966	AGTR1	0.732	0.732	0.241416	0.917	0.99 (0.94 - 1.04)
cg26187205	IL12A	0.176	0.312	0.188286	0.531	1.01 (1 - 1.02)
cg03759346	IL12A	0.799	0.799	0.129399	0.941	1 (0.97 - 1.04)
cg12197470	IL12A	0.219	0.219	0.83424	0.581	1.02 (0.99 - 1.06)
cg06737494	GHSR	0.43	0.43	0.233922	0.757	0.98 (0.93 - 1.03)
cg23411103	GHSR	0.134	0.134	0.71583	0.47	1.05 (0.99 - 1.11)
cg01059398	TNFSF10	0.88	0.88	0.0873408	0.969	1 (0.93 - 1.06)
cg22572614	TNFSF10	0.013	0.047	0.328352	0.152	0.92 (0.87 - 0.98)
cg24272902	PIK3CA	0.957	0.957	0.576256	0.99	1 (0.87 - 1.15)
cg13435326	PIK3CA	0.409	0.409	0.0264023	0.743	0.98 (0.93 - 1.03)
cg14483391	HTR3D	0.004	0.004	0.0702592	0.079	0.89 (0.82 - 0.96)
cg20387954	HTR3D	5.30E-04	0.001	0.125934	0.024	0.97 (0.95 - 0.99)
cg19233761	HTR3C	0.148	0.148	0.11649	0.493	1.05 (0.98 - 1.11)
cg18271969	HTR3C	0.273	0.273	0.672463	0.635	0.96 (0.89 - 1.03)
cg25782665	HTR3C	0.162	0.162	0.0895381	0.513	1.03 (0.99 - 1.08)
cg18236734	HTR3E	0.892	0.844	0.527878	0.973	1 (0.97 - 1.03)
cg01953456	HTR3E	0.089	0.234	0.468551	0.392	0.94 (0.87 - 1.01)
cg00306249	PSMD2	0.035	0.077	0.0173463	0.251	0.95 (0.91 - 1)
cg09736922	THPO	0.974	0.999	0.659892	0.994	1 (0.99 - 1.01)
cg13908232	HRG	0.829	0.946	0.208376	0.953	1 (0.97 - 1.04)
cg00100948	HRG	0.617	0.617	0.255152	0.863	0.99 (0.97 - 1.02)
cg04611788	KNG1	0.171	0.287	0.182566	0.525	0.97 (0.94 - 1.01)
cg12454167	KNG1	0.635	0.188	0.0325388	0.872	1 (0.99 - 1.02)
cg05578595	ADIPOQ	0.208	0.305	0.217335	0.569	1.02 (0.99 - 1.05)
cg09516202	ADIPOQ	0.437	0.437	0.300664	0.763	1.03 (0.96 - 1.1)
cg10681525	ADIPOQ	0.127	0.127	0.0478565	0.459	1.07 (0.98 - 1.17)
cg25513924	MASP1	0.346	0.579	0.632634	0.701	0.99 (0.96 - 1.01)
cg20725021	MASP1	0.36	0.36	0.634141	0.71	0.98 (0.94 - 1.02)
cg18140824	MASP1	0.36	0.36	0.485162	0.71	1.04 (0.96 - 1.13)
cg21380740	SST	0.004	0.004	0.0975907	0.081	1.04 (1.01 - 1.07)
cg12146673	SST	0.208	0.208	0.389372	0.569	1.03 (0.98 - 1.09)
cg05121480	SST	0.454	0.454		0.773	1.02 (0.97 - 1.07)
cg00481951	SST	0.446	0.737	0.358725	0.77	1.01 (0.99 - 1.03)
cg00457403	SST	0.418	0.418		0.749	1.02 (0.97 - 1.07)
cg25478614	SST	0.132	0.132	0.217224	0.466	1.02 (0.99 - 1.05)
cg15347189	SST	0.449	0.449	0.292365	0.771	1.02 (0.97 - 1.07)
cg01353941	FGF12	0.202	0.552	0.812487	0.561	0.99 (0.97 - 1.01)
cg27236146	FGF12	0.791	0.914	0.173617	0.939	1 (0.98 - 1.02)
cg01526748	FGF12	0.813	0.812	0.74154	0.947	1 (0.98 - 1.02)
cg24346204	FGF12	0.178	0.178	0.0292623	0.532	0.95 (0.89 - 1.02)
cg17198994	FGF12	0.174	0.242	0.0254604	0.529	0.96 (0.9 - 1.02)
cg09639890	FGF12	0.203	0.203	0.604247	0.563	0.98 (0.94 - 1.01)
cg17611045	FGF12	0.143	0.381	0.563393	0.484	1.02 (0.99 - 1.05)
cg14463292	FGF12	0.143	0.381	0.611721	0.484	1.02 (0.99 - 1.05)
cg07620573	FGF12	0.143	0.382	0.647806	0.484	1.02 (0.99 - 1.05)
cg04988476	FGF12	0.091	0.091	0.0170955	0.395	1.04 (0.99 - 1.08)
cg15543551	FGF12	0.079	0.442	0.00746452	0.371	1.01 (1 - 1.03)
cg06374165	FGF12	0.256	0.256	0.0815551	0.619	1.04 (0.97 - 1.13)
cg21762680	APOD	0.208	0.208	0.568398	0.569	0.95 (0.88 - 1.03)
cg02975922	MUC4	0.757	0.179	0.0598409	0.925	1.01 (0.97 - 1.04)
cg19984853	MUC4	0.077	0.248	0.103706	0.367	1.03 (1 - 1.07)
cg08223984	MUC4	0.009	0.009	0.176097	0.126	0.94 (0.89 - 0.98)
cg01889684	MUC4	0.676	0.131	0.826724	0.892	1 (0.98 - 1.01)
cg15952060	MUC4	0.074	0.193	0.298414	0.36	0.96 (0.92 - 1)
cg01784063	MUC4	0.341	0.341	0.388609	0.696	0.98 (0.94 - 1.02)
cg03309251	MUC4	0.685	0.625	0.353293	0.896	0.99 (0.97 - 1.02)
cg00789671	MUC4	0.507	0.507	0.0240917	0.804	0.99 (0.94 - 1.03)
cg08521684	MUC4	0.233	0.302	0.115712	0.597	1.03 (0.98 - 1.09)
cg27353899	MUC4	0.34	0.262	0.267682	0.696	1.01 (0.99 - 1.04)
cg05834845	MUC4	0.34	0.209	0.228193	0.695	1.01 (0.99 - 1.02)
cg13752114	MUC4	0.34	0.011	0.216744	0.695	1.01 (0.99 - 1.02)
cg18918831	MUC4	0.337	0.095	0.216078	0.693	1.01 (0.99 - 1.02)
cg18713687	MUC4	0.337	0.132	0.219464	0.693	1.01 (0.99 - 1.02)
cg07341007	MUC4	0.337	0.092	0.234311	0.693	1.01 (0.99 - 1.02)
cg01310397	MUC4	0.338	0.07	0.209937	0.693	1.01 (0.99 - 1.02)
cg23170091	MUC4	0.338	0.239	0.224116	0.693	1.01 (0.99 - 1.02)
cg16358155	MUC4	0.34	0.06	0.219242	0.695	1.01 (0.99 - 1.02)
cg16034541	MUC4	0.34	0.263	0.239359	0.695	1.01 (0.99 - 1.02)
cg02570646	MUC4	0.18	0.597	0.333505	0.534	1.04 (0.98 - 1.1)
cg20440093	MUC4	0.98	0.98	0.337858	0.995	1 (0.95 - 1.06)
cg12869262	MUC4	0.953	0.953	0.92263	0.988	1 (0.95 - 1.05)
cg03390449	MUC4	0.239	0.133	0.00427583	0.602	0.99 (0.96 - 1.01)
cg16566943	MUC4	0.142	0.12	0.464889	0.484	1.02 (0.99 - 1.04)
cg06175912	MUC4	0.144	0.084	0.429957	0.486	1.02 (0.99 - 1.06)
cg19478698	MUC4	0.079	0.164	0.164844	0.37	1.02 (1 - 1.04)
cg01563973	MUC4	0.147	0.147	0.435623	0.49	1.04 (0.99 - 1.09)
cg18513344	MUC4	0.091	0.091	0.254233	0.395	0.96 (0.91 - 1.01)
cg08120226	MUC4	0.105	0.105	0.318191	0.422	0.97 (0.93 - 1.01)
cg05480110	MUC4	0.149	0.149	0.593629	0.494	1.05 (0.98 - 1.11)
cg07622222	MUC4	0.093	0.093	0.292203	0.399	1.05 (0.99 - 1.11)
cg07399928	MUC4	0.069	0.302	0.650049	0.348	1.02 (1 - 1.04)
cg19983801	MUC4	0.01	0.025	0.283008	0.132	1.04 (1.01 - 1.08)
cg08493265	MUC4	0.908	0.506	0.0827104	0.978	1 (0.96 - 1.04)
cg13002712	MUC4	0.254	0.743	0.00326173	0.617	0.97 (0.92 - 1.02)
cg05659262	MUC4	0.085	0.029	0.584556	0.383	1.02 (1 - 1.04)
cg10237854	MUC4	0.832	0.222	0.292524	0.954	1 (0.96 - 1.04)
cg04060456	TFRC	0.745	0.949	0.0440051	0.922	1 (0.98 - 1.03)
cg16311045	TFRC	0.344	0.344	0.0897348	0.699	0.97 (0.92 - 1.03)
cg12930392	PAK2	0.694	0.694	0.924296	0.9	0.99 (0.94 - 1.04)
cg21104449	PAK2	0.91	0.763	0.669304	0.979	1 (0.97 - 1.03)
cg06034459	PAK2	0.71	0.71	0.0265954	0.907	1.01 (0.96 - 1.07)
cg00187933	FGFRL1	0.042	0.003	0.158219	0.277	1.04 (1 - 1.07)
cg08332990	FGFRL1	0.045	0.045	0.0594085	0.284	1.05 (1 - 1.1)
cg27494429	FGFRL1	0.687	0.219	0.39217	0.896	0.99 (0.94 - 1.04)
cg26814241	FGFRL1	0.444	0.444	0.00449377	0.768	0.99 (0.95 - 1.02)
cg06393290	FGFRL1	0.054	0.054	0.0194708	0.309	0.95 (0.89 - 1)
cg06222114	FGFRL1	0.444	0.475	0.00846909	0.769	0.99 (0.95 - 1.02)
cg25932599	FGFRL1	0.443	0.008	0.00479711	0.768	1.01 (0.99 - 1.02)
cg03414932	FGFRL1	0.042	0.481	0.000255126	0.275	0.98 (0.95 - 1)
cg16185996	FGFRL1	0.446	0.009	0.00039273	0.769	1.01 (0.98 - 1.04)
cg22873167	FGFRL1	0.048	0.048	0.00928937	0.294	1.06 (1 - 1.12)
cg03446427	FGFRL1	0.052	0.118	0.0910849	0.306	1.03 (1 - 1.06)
cg09887251	FGFRL1	0.047	0.028	0.0574441	0.29	0.99 (0.97 - 1)
cg09223687	FGFRL1	0.154	0.154	0.106712	0.501	0.97 (0.92 - 1.01)
cg03357952	FGFRL1	0.17	0.17	0.0837302	0.525	0.96 (0.9 - 1.02)
cg14532755	FGFR3	0.224	0.087	0.00363034	0.587	0.96 (0.9 - 1.02)
cg20727637	FGFR3	0.052	0.003	0.223129	0.305	1.04 (1 - 1.09)
cg07041428	FGFR3	0.223	0.223	0.00210258	0.586	0.96 (0.89 - 1.03)
cg05874882	FGFR3	0.212	0.075	4.20256e-05	0.573	1.01 (0.99 - 1.04)
cg01141413	FGFR3	0.052	0.052	0.558565	0.304	1.07 (1 - 1.15)
cg09363342	FGFR3	0.123	0.123	0.00655813	0.453	0.97 (0.93 - 1.01)
cg13283739	FGFR3	0.193	0.193	0.0775487	0.55	0.96 (0.9 - 1.02)
cg25342568	FGFR3	0.225	0.225	0.00150626	0.588	1.02 (0.99 - 1.07)
cg00006948	FGFR3	0.214	0.031	3.93104e-05	0.575	1.01 (0.99 - 1.03)
cg01464969	FGFR3	0.235	0.235	0.000638075	0.599	1.03 (0.98 - 1.07)
cg14661159	FGFR3	0.214	0.214	0.000354186	0.575	0.98 (0.95 - 1.01)
cg14101193	FGFR3	0.217	0.217	0.000148842	0.579	0.98 (0.94 - 1.01)
cg07458712	FGFR3	0.221	0.221	0.00287718	0.584	0.96 (0.9 - 1.02)
cg07360076	FGFR3	0.074	0.074	0.564553	0.359	0.94 (0.89 - 1.01)
cg00077738	FGFR3	0.521	0.435	0.0238546	0.813	0.98 (0.94 - 1.03)
cg03032552	SH3BP2	0.253	0.253	0.406763	0.617	0.98 (0.94 - 1.02)
cg08320703	SH3BP2	0.366	0.841	0.321179	0.714	1.01 (0.99 - 1.04)
cg15869071	SH3BP2	0.514	0.514	0.758577	0.808	0.97 (0.9 - 1.05)
cg24492202	SH3BP2	0.418	0.391	0.0566335	0.749	0.99 (0.96 - 1.02)
cg03443467	SH3BP2	0.179	0.179	0.744683	0.534	1.05 (0.98 - 1.12)
cg10511758	SH3BP2	0.324	0.244	0.534517	0.681	1.02 (0.98 - 1.05)
cg00231918	SH3BP2	0.541	0.561	0.646317	0.823	1.01 (0.99 - 1.02)
cg22198044	SH3BP2	0.541	0.877	0.625086	0.823	1 (0.99 - 1.02)
cg01710886	SH3BP2	0.538	0.871	0.629344	0.822	1 (0.99 - 1.02)
cg10745272	SH3BP2	0.538	0.884	0.268099	0.822	1 (0.99 - 1.02)
cg08822227	SH3BP2	0.538	0.867	0.408564	0.822	1 (0.99 - 1.02)
cg07991621	SH3BP2	0.538	0.823	0.308137	0.822	1 (0.99 - 1.02)
cg18403548	SH3BP2	0.325	0.589	0.762355	0.682	1.02 (0.98 - 1.07)
cg13609167	SH3BP2	0.01	0.01	0.0647158	0.132	1.18 (1.04 - 1.33)
cg15293827	SH3BP2	0.346	0.028	0.0925351	0.7	1.01 (0.99 - 1.03)
cg26759036	SH3BP2	0.243	0.243	0.161871	0.607	1.02 (0.99 - 1.06)
cg02853152	S100P	0.356	0.356	0.973571	0.707	1.03 (0.96 - 1.11)
cg22077313	S100P	0.493	0.535	0.636197	0.796	1.02 (0.97 - 1.06)
cg14323984	S100P	0.949	0.949	0.466176	0.988	1 (0.91 - 1.09)
cg27027375	S100P	0.953	0.953	0.37112	0.989	1 (0.93 - 1.08)
cg14900031	S100P	0.949	0.285	0.413683	0.988	1 (0.92 - 1.08)
cg14140379	S100P	0.949	0.54	0.37487	0.988	1 (0.94 - 1.06)
cg25083732	S100P	0.309	0.309	0.872161	0.668	1.02 (0.98 - 1.06)
cg07210669	S100P	0.353	0.353	0.892787	0.705	1.02 (0.97 - 1.08)
cg12253071	SLIT2	0.362	0.778	0.235604	0.711	0.99 (0.97 - 1.01)
cg16924102	SLIT2	9.32E-04	0.002	0.383082	0.034	0.89 (0.82 - 0.95)
cg13974313	TXK	0.665	0.166	0.444124	0.886	1 (0.98 - 1.02)
cg17841452	TXK	0.666	0.633	0.0633536	0.886	0.99 (0.96 - 1.02)
cg09183840	TXK	0.335	0.335	0.0344928	0.691	1.03 (0.97 - 1.1)
cg07278705	TEC	0.57	0.57	0.387193	0.839	1.01 (0.97 - 1.06)
cg07026107	TEC	0.58	0.096	0.0677893	0.845	0.99 (0.94 - 1.04)
cg26306052	TEC	0.004	0.004	0.343825	0.079	0.92 (0.87 - 0.97)
cg11143953	PDGFRA	0.205	0.07	0.515937	0.566	1.01 (0.99 - 1.03)
cg02987906	PDGFRA	0.366	0.516	0.734032	0.714	1.01 (0.99 - 1.04)
cg19408398	PDGFRA	0.366	0.086	0.73051	0.714	1.01 (0.99 - 1.03)
cg27468224	PDGFRA	0.969	0.969	0.177575	0.993	1 (0.95 - 1.06)
cg02525826	PDGFRA	0.489	0.489	0.180109	0.794	0.98 (0.92 - 1.04)
cg17187183	PDGFRA	0.601	0.008	0.268132	0.856	1 (0.99 - 1.02)
cg00691999	PDGFRA	0.193	0.193	0.0708443	0.55	1.03 (0.98 - 1.09)
cg04448477	PDGFRA	0.603	0.603	0.453459	0.857	1.02 (0.95 - 1.1)
cg23550826	PDGFRA	0.471	0.471	0.233186	0.783	1.02 (0.97 - 1.06)
cg22736323	PDGFRA	0.806	0.806	0.372624	0.945	1.01 (0.96 - 1.06)
cg00022858	PDGFRA	0.605	0.605	0.238918	0.858	0.98 (0.93 - 1.05)
cg02273436	PDGFRA	0.522	0.248	0.829421	0.813	1.01 (0.98 - 1.03)
cg21309167	PDGFRA	0.271	0.004	0.350703	0.633	1.01 (0.99 - 1.02)
cg25064395	PDGFRA	0.523	0.68	0.639823	0.813	1.02 (0.97 - 1.06)
cg01340163	KDR	0.53	0.53	0.751662	0.817	1.02 (0.96 - 1.08)
cg20092376	KDR	0.264	0.198	0.40528	0.626	1.01 (0.99 - 1.04)
cg10360906	KDR	0.252	0.169	0.406977	0.615	1.01 (1 - 1.02)
cg01777861	KDR	0.245	0.216	0.411776	0.608	1.01 (0.99 - 1.02)
cg09978860	KDR	0.252	0.223	0.397715	0.615	1.01 (0.99 - 1.02)
cg16572876	KDR	0.252	0.491	0.415231	0.616	1.01 (0.99 - 1.04)
cg07123701	KDR	0.253	0.491	0.400359	0.616	1.01 (0.99 - 1.04)
cg27219973	GNRHR	0.774	0.774	0.117873	0.931	1.01 (0.94 - 1.09)
cg18003698	GNRHR	0.666	0.048	0.0299294	0.887	1.01 (0.98 - 1.04)
cg03461399	DCK	0.418	0.215	0.633986	0.749	1.03 (0.95 - 1.12)
cg06016427	DCK	0.346	0.346	0.596838	0.701	0.91 (0.74 - 1.11)
cg12271022	PF4V1	0.108	0.18	0.0433735	0.428	1.04 (0.99 - 1.1)
cg19170015	CXCL1	0.457	0.457	0.00988069	0.775	1.03 (0.95 - 1.12)
cg10350689	CXCL1	0.714	0.714	0.147624	0.909	0.99 (0.92 - 1.06)
cg22725685	PF4	0.117	0.117	0.0826497	0.443	0.97 (0.93 - 1.01)
cg01447579	PF4	0.092	0.032	0.44451	0.398	0.99 (0.97 - 1)
cg15158783	PF4	0.001	0.013	1.04218e-06	0.044	1.05 (1.02 - 1.08)
cg21043213	PF4	0.001	0.013	8.14028e-07	0.043	1.05 (1.02 - 1.07)
cg16072462	PF4	0.002	0.019	1.90392e-06	0.049	1.05 (1.02 - 1.08)
cg15398841	PF4	0.001	0.013	1.07504e-06	0.043	1.05 (1.02 - 1.07)
cg02530824	PF4	0.001	0.012	4.72988e-07	0.043	1.04 (1.02 - 1.07)
cg06834998	PF4	0.002	0.019	5.38777e-07	0.048	1.04 (1.02 - 1.07)
cg05509609	PF4	0.002	0.035	1.01261e-06	0.049	1.04 (1.02 - 1.07)
cg13126871	PF4	0.001	0.013	5.06696e-07	0.044	1.05 (1.02 - 1.08)
cg20357806	PPBP	0.015	0.015	0.00346161	0.164	1.1 (1.02 - 1.19)
cg16055869	CXCL5	0.25	0.201	0.149339	0.613	0.97 (0.91 - 1.03)
cg07868155	CXCL5	0.173	0.116	0.140913	0.528	0.99 (0.96 - 1.01)
cg04559909	CXCL5	0.174	0.196	0.153727	0.528	0.98 (0.96 - 1.01)
cg01897562	CXCL3	0.127	0.127	0.402213	0.458	0.94 (0.86 - 1.02)
cg01470535	CXCL2	0.551	0.551	0.303734	0.829	0.98 (0.91 - 1.05)
cg10420517	CXCL2	0.498	0.498	0.326253	0.8	1.02 (0.95 - 1.1)
cg19747465	EPGN	0.49	0.49	0.974426	0.795	1.03 (0.95 - 1.12)
cg03303585	BTC	0.225	0.089	0.142364	0.588	0.99 (0.96 - 1.01)
cg18720803	BTC	0.426	0.426	0.876839	0.755	0.98 (0.93 - 1.03)
cg11617821	BTC	0.841	0.841	0.406165	0.957	0.99 (0.94 - 1.05)
cg02847703	BTC	0.026	0.026	0.708063	0.214	0.96 (0.92 - 0.99)
cg20122727	BTC	0.058	0.058	0.159123	0.32	0.93 (0.87 - 1)
cg14143172	BTC	0.89	0.22	0.26516	0.972	1 (0.98 - 1.02)
cg09053907	BTC	0.898	0.248	0.266497	0.975	1 (0.98 - 1.02)
cg01891925	BTC	0.046	0.046	0.816208	0.286	0.92 (0.86 - 1)
cg04038163	CXCL9	0.951	0.951	0.0505457	0.988	1 (0.93 - 1.07)
cg24176760	CXCL11	0.052	0.052	0.552073	0.305	0.95 (0.89 - 1)
cg27655299	CXCL13	0.192	0.144	0.444546	0.549	0.99 (0.97 - 1.01)
cg16361705	CXCL13	0.335	0.335	0.441566	0.691	0.98 (0.94 - 1.02)
cg12635937	FGF5	0.384	0.553	0.560431	0.726	1.02 (0.98 - 1.06)
cg10752158	FGF5	0.384	0.384	0.602327	0.726	1.02 (0.98 - 1.07)
cg12337525	FGF5	0.384	0.571	0.545059	0.726	1.02 (0.98 - 1.06)
cg21477508	FGF5	0.53	0.53	0.719052	0.818	0.98 (0.9 - 1.05)
cg17080423	FGF5	0.274	0.274	0.220763	0.636	0.96 (0.9 - 1.03)
cg12579198	BMP3	0.627	0.857	0.878891	0.868	0.99 (0.95 - 1.03)
cg18235255	BMP3	0.493	0.493	0.0273445	0.796	0.99 (0.95 - 1.02)
cg05069909	BMP3	0.535	0.535	0.343923	0.82	0.98 (0.94 - 1.04)
cg07321467	BMP3	0.593	0.593	0.658552	0.852	1.02 (0.94 - 1.11)
cg02549628	SPP1	0.369	0.369	0.124903	0.716	0.97 (0.92 - 1.03)
cg00088885	SPP1	0.401	0.693	0.201153	0.737	0.99 (0.95 - 1.02)
cg18722790	BMPR1B	0.447	0.447	0.460727	0.77	0.97 (0.91 - 1.04)
cg06896534	BMPR1B	0.812	0.14	0.489231	0.947	1.01 (0.96 - 1.05)
cg27391693	BMPR1B	0.747	0.988	0.329507	0.922	1 (0.98 - 1.01)
cg23210521	BMPR1B	0.747	0.747	0.642104	0.922	0.99 (0.95 - 1.04)
cg17337917	BMPR1B	0.046	0.046	0.0374773	0.287	1.07 (1 - 1.15)
cg16215913	PPP3CA	0.607	0.607	0.895065	0.859	0.98 (0.92 - 1.05)
cg07830103	NFKB1	0.093	0.093	0.0240138	0.4	0.94 (0.87 - 1.01)
cg09390974	NFKB1	0.047	0.004	0.00201781	0.289	0.98 (0.96 - 1)
cg15409712	NFKB1	0.041	5.44E-04	0.0018648	0.273	0.98 (0.96 - 1)
cg00790535	NFKB1	0.026	0.046	0.679597	0.215	0.94 (0.88 - 0.99)
cg25905215	NFKB1	0.009	0.009	0.0691815	0.121	0.92 (0.87 - 0.98)
cg24491749	AIMP1	0.946	0.967	0.131987	0.988	1 (0.97 - 1.03)
cg01818594	AIMP1	0.85	0.213	0.192259	0.96	1 (0.97 - 1.04)
cg13379236	EGF	0.488	0.488	0.663934	0.793	0.97 (0.91 - 1.05)
cg10269431	EGF	0.155	0.581	0.0680208	0.502	0.99 (0.97 - 1.01)
cg06981781	EGF	0.155	0.143	0.088983	0.503	0.98 (0.96 - 1.01)
cg21550024	FGF2	0.366	0.366	0.159757	0.714	0.97 (0.89 - 1.04)
cg11327857	FGF2	0.008	0.008	0.0395154	0.116	0.85 (0.76 - 0.96)
cg15128226	FGF2	0.878	0.878	0.00693138	0.969	1 (0.94 - 1.05)
cg19576738	FGF2	0.727	0.92	0.0255856	0.915	1.01 (0.97 - 1.04)
cg02096220	PGRMC2	0.021	0.072	0.497821	0.192	0.99 (0.97 - 1)
cg03580568	EDNRA	0.67	0.67	0.0777521	0.889	1.01 (0.97 - 1.05)
cg03573792	EDNRA	0.127	0.127	0.342261	0.459	0.95 (0.88 - 1.02)
cg24450582	NR3C2	0.004	0.002	0.567431	0.081	0.95 (0.92 - 0.98)
cg10002915	NR3C2	0.196	0.196	0.101984	0.555	0.95 (0.88 - 1.03)
cg06618866	TLR2	0.341	0.341	0.662796	0.696	0.97 (0.9 - 1.04)
cg03918433	FGA	0.001	0.001	0.302972	0.041	1.11 (1.04 - 1.19)
cg06908352	PDGFC	0.267	0.704	0.646152	0.629	0.99 (0.97 - 1.01)
cg19518666	PDGFC	1.44E-05	1.44E-05	0.0735245	0.002	0.9 (0.86 - 0.95)
cg01590753	VEGFC	0.102	0.102	0.0984937	0.417	1.07 (0.99 - 1.16)
cg17177660	VEGFC	0.063	0.063	0.0273973	0.333	1.05 (1 - 1.11)
cg10606620	VEGFC	0.792	0.792	0.384945	0.939	0.99 (0.93 - 1.06)
cg02249911	CASP3	0.042	3.28E-05	0.00651811	0.277	0.98 (0.97 - 1)
cg06796944	CASP3	0.096	0.096	0.00201345	0.405	1.04 (0.99 - 1.1)
cg27581592	CASP3	0.209	0.216	0.0528204	0.57	1.01 (0.99 - 1.03)
cg00306510	TLR3	0.885	0.382	0.457444	0.971	1 (0.93 - 1.06)
cg17081048	TLR3	0.753	0.753	0.097418	0.923	1.01 (0.95 - 1.07)
cg12612137	TLR3	0.878	0.139	0.109149	0.969	1 (0.97 - 1.03)
cg21437561	TLR3	0.39	0.345	0.206904	0.73	1.03 (0.97 - 1.09)
cg27652893	TLR3	0.388	0.329	0.147184	0.729	1.02 (0.98 - 1.06)
cg02658551	KLKB1	0.813	0.317	0.0520135	0.948	1.01 (0.96 - 1.06)
cg11597515	KLKB1	0.097	0.066	0.410168	0.409	0.96 (0.91 - 1.01)
cg08453458	MTNR1A	0.127	0.127	0.323354	0.459	1.03 (0.99 - 1.08)
cg09699193	SEMA5A	0.163	0.163	0.237293	0.515	1.03 (0.99 - 1.08)
cg10525432	SEMA5A	0.292	0.292	0.0312088	0.653	1.02 (0.98 - 1.06)
cg00855685	SEMA5A	0.321	0.321	0.0407964	0.678	1.04 (0.96 - 1.12)
cg17520550	SEMA5A	0.317	0.209	0.0389625	0.675	0.98 (0.94 - 1.02)
cg15198736	NPR3	0.856	0.856	0.980927	0.961	1.01 (0.93 - 1.09)
cg16267343	NPR3	0.87	0.87	0.679039	0.966	1 (0.96 - 1.03)
cg21579912	NPR3	0.524	0.524	0.88495	0.814	0.98 (0.91 - 1.05)
cg22571664	NPR3	0.379	0.379	0.852664	0.723	1.03 (0.96 - 1.1)
cg03651493	NPR3	0.376	0.376	0.69517	0.721	1.02 (0.97 - 1.08)
cg13299698	NPR3	0.259	0.634	0.822319	0.622	0.98 (0.94 - 1.02)
cg10350492	RXFP3	0.27	0.518	0.149098	0.632	1.03 (0.98 - 1.08)
cg18294646	RXFP3	0.845	0.845	0.813808	0.958	0.99 (0.94 - 1.06)
cg05574272	RXFP3	0.27	0.517	0.153584	0.631	1.03 (0.98 - 1.07)
cg07917609	RXFP3	0.798	0.525	0.500605	0.941	0.99 (0.93 - 1.06)
cg18921954	RXFP3	0.778	0.778	0.441089	0.933	0.99 (0.94 - 1.05)
cg23013687	PRLR	0.246	0.246	0.409183	0.609	0.97 (0.92 - 1.02)
cg27046335	PRLR	0.964	0.809	0.85598	0.992	1 (0.97 - 1.03)
cg17333292	PRLR	0.987	0.987	0.952818	0.997	1 (0.93 - 1.07)
cg04977602	PRLR	0.98	0.98	0.984201	0.995	1 (0.94 - 1.06)
cg00220677	PRLR	0.809	0.809	0.99583	0.946	1.01 (0.95 - 1.07)
cg06875707	PRLR	0.594	0.641	0.835463	0.852	1.01 (0.99 - 1.03)
cg04312209	IL7R	0.026	0.026	0.676077	0.214	0.93 (0.88 - 0.99)
cg25450819	GDNF	0.525	0.525	0.288529	0.815	0.99 (0.96 - 1.02)
cg06846895	GDNF	0.143	0.666	0.719036	0.485	0.99 (0.98 - 1)
cg05330056	GDNF	0.319	0.319	0.137664	0.677	1.03 (0.97 - 1.11)
cg26559974	GDNF	0.285	0.285	0.311855	0.646	1.03 (0.98 - 1.08)
cg00712841	GDNF	0.216	0.216	0.574799	0.578	1.03 (0.98 - 1.09)
cg02331025	GDNF	0.56	0.56	0.928576	0.834	0.98 (0.93 - 1.04)
cg24813562	GDNF	0.905	0.905	0.107065	0.977	1 (0.97 - 1.04)
cg08392199	LIFR	0.648	0.648	0.235511	0.879	1.01 (0.96 - 1.07)
cg03138091	OSMR	0.556	0.556	0.00570221	0.832	1.01 (0.97 - 1.06)
cg05955210	OSMR	0.605	0.646	0.0757197	0.858	1.01 (0.97 - 1.06)
cg23192749	PTGER4	0.888	0.888	0.686605	0.972	1 (0.96 - 1.04)
cg15599437	PTGER4	0.992	0.992	0.669957	0.998	1 (0.93 - 1.07)
cg04727116	PTGER4	0.279	0.279	0.230375	0.64	0.97 (0.92 - 1.02)
cg04092800	PTGER4	0.999	0.999	0.311405	0.999	1 (0.96 - 1.05)
cg11821200	PTGER4	0.783	0.783	0.423968	0.935	1.01 (0.95 - 1.06)
cg10912806	GHR	0.495	0.81	0.932584	0.798	0.99 (0.97 - 1.02)
cg12181407	ESM1	0.251	0.251	0.014266	0.615	0.98 (0.95 - 1.01)
cg16662570	ESM1	0.014	0.014	0.0973199	0.158	1.1 (1.02 - 1.2)
cg06536806	ESM1	0.194	0.194	0.0668491	0.551	0.97 (0.92 - 1.02)
cg22421804	ESM1	0.011	0.011	0.329846	0.138	1.1 (1.02 - 1.18)
cg25997988	ESM1	0.24	0.002	0.00381686	0.604	0.99 (0.99 - 1)
cg14972155	ESM1	0.288	0.288	0.469747	0.649	1.04 (0.97 - 1.12)
cg09165004	IL31RA	0.079	0.079	0.243157	0.37	0.96 (0.92 - 1)
cg05603546	IL31RA	0.081	0.081	0.293782	0.376	1.06 (0.99 - 1.14)
cg11182518	IL31RA	0.081	0.081	0.708815	0.375	1.06 (0.99 - 1.13)
cg22883486	IL31RA	0.064	0.062	0.00208907	0.337	1.02 (1 - 1.04)
cg01096487	IL31RA	0.061	0.061	0.202295	0.329	1.07 (1 - 1.14)
cg22917366	PIK3R1	0.292	0.45	0.256529	0.653	1.01 (1 - 1.02)
cg03871267	PIK3R1	0.329	0.147	0.49452	0.686	1.01 (0.99 - 1.05)
cg17780731	PIK3R1	0.686	0.294	0.711971	0.896	1.01 (0.96 - 1.06)
cg15611809	PIK3R1	0.764	0.764	0.879264	0.928	1.01 (0.95 - 1.08)
cg15021292	PIK3R1	0.431	0.581	0.301244	0.758	1 (1 - 1.01)
cg00559992	PIK3R1	0.353	0.353	0.233665	0.705	0.97 (0.92 - 1.03)
cg07208333	PIK3R1	0.172	0.172	0.354268	0.526	0.95 (0.88 - 1.02)
cg18405544	PIK3R1	0.216	0.627	0.429818	0.578	0.99 (0.98 - 1)
cg27081745	PIK3R1	0.345	0.345	0.134461	0.7	0.97 (0.91 - 1.03)
cg26183504	PIK3R1	0.43	0.43	0.0150938	0.757	0.98 (0.94 - 1.03)
cg06433467	PIK3R1	3.17E-04	5.41E-04	0.0194549	0.017	1.03 (1.01 - 1.04)
cg14714391	F2R	0.152	0.567	0.578216	0.499	0.99 (0.97 - 1)
cg26594335	F2R	0.15	0.306	0.529821	0.495	0.98 (0.96 - 1.01)
cg19735421	F2R	0.14	0.15	0.492038	0.479	0.98 (0.95 - 1.01)
cg03043127	F2R	0.154	0.227	0.461314	0.501	0.98 (0.95 - 1.01)
cg26997028	F2R	0.153	0.664	0.542985	0.499	0.99 (0.97 - 1.01)
cg24722577	F2R	0.392	0.618	0.209441	0.731	1.01 (0.99 - 1.02)
cg11300810	F2RL1	0.036	0.087	0.280792	0.254	0.95 (0.91 - 1)
cg12407462	F2RL1	0.043	0.043	0.103162	0.279	0.93 (0.86 - 1)
cg01183017	F2RL1	0.943	0.27	0.241205	0.988	1 (0.97 - 1.03)
cg14543764	F2RL1	0.479	0.479	0.0986418	0.788	0.99 (0.96 - 1.02)
cg23516824	S100Z	0.483	0.483	0.140876	0.79	0.98 (0.94 - 1.03)
cg20664638	S100Z	0.261	0.261	0.01985	0.624	0.97 (0.91 - 1.03)
cg11100795	AP3B1	0.011	0.002	0.00568932	0.137	1.02 (1 - 1.04)
cg05620865	AP3B1	0.002	0.002	0.610486	0.051	1.15 (1.05 - 1.25)
cg06472439	NR2F1	0.628	0.628	0.586009	0.869	1.03 (0.91 - 1.18)
cg07875786	NR2F1	0.474	0.474	0.375629	0.784	0.97 (0.9 - 1.05)
cg08690999	NR2F1	0.026	0.026	0.167751	0.216	0.95 (0.92 - 0.99)
cg14613508	NR2F1	0.79	0.79	0.000278065	0.938	0.99 (0.93 - 1.05)
cg16499097	PCSK1	0.893	0.542	0.456122	0.973	1 (0.93 - 1.07)
cg25232719	ERAP1	0.049	0.071	0.244539	0.295	0.98 (0.96 - 1)
cg00188032	ERAP1	0.873	0.873	0.01256	0.967	0.99 (0.93 - 1.07)
cg17522249	ERAP1	0.179	0.179	0.455065	0.533	1.04 (0.98 - 1.09)
cg01142811	ERAP1	0.962	0.003	0.0184387	0.991	1 (0.96 - 1.04)
cg03819227	TSLP	0.933	0.933	0.93837	0.985	1 (0.95 - 1.06)
cg18049164	TSLP	0.527	0.527	0.498784	0.816	0.98 (0.92 - 1.05)
cg15739437	TSLP	0.543	0.543	0.669626	0.824	0.99 (0.96 - 1.02)
cg04022379	TSLP	0.525	0.525	0.82371	0.815	0.99 (0.96 - 1.02)
cg04450332	TSLP	0.542	0.667	0.891983	0.824	0.99 (0.97 - 1.02)
cg17157872	TSLP	0.542	0.419	0.894832	0.824	0.99 (0.97 - 1.02)
cg08354104	TSLP	0.721	0.721	0.581661	0.912	0.99 (0.94 - 1.04)
cg21145140	TSLP	0.772	0.043	0.726808	0.931	0.99 (0.95 - 1.04)
cg08558478	SEMA6A	0.92	0.92	0.355241	0.982	1 (0.92 - 1.08)
cg01419670	SEMA6A	0.804	0.804	0.967903	0.944	1.01 (0.95 - 1.06)
cg11312495	SEMA6A	0.153	0.138	0.0339055	0.5	1.02 (0.99 - 1.06)
cg01145903	SEMA6A	0.153	0.037	0.0316399	0.5	1.02 (0.99 - 1.06)
cg14720024	SEMA6A	0.153	0.295	0.0276595	0.5	1.02 (0.99 - 1.06)
cg01139493	SEMA6A	0.613	0.613	0.614783	0.861	1.01 (0.98 - 1.03)
cg17679604	SEMA6A	0.081	0.56	0.624478	0.374	0.98 (0.96 - 1)
cg23507211	SEMA6A	0.569	0.411	0.332842	0.839	0.99 (0.97 - 1.02)
cg23054188	SEMA6A	0.95	0.95	0.732342	0.988	1 (0.95 - 1.05)
cg18446578	SEMA6A	0.092	0.229	0.688489	0.398	1.06 (0.99 - 1.13)
cg00422935	SEMA6A	0.95	0.95	0.50542	0.988	1 (0.96 - 1.04)
cg11582456	SEMA6A	0.95	0.95	0.630141	0.988	1 (0.95 - 1.06)
cg08808402	SEMA6A	0.95	0.95	0.805079	0.988	1 (0.93 - 1.08)
cg25450450	SEMA6A	0.317	0.448	0.939127	0.675	1.02 (0.99 - 1.05)
cg11584098	SEMA6A	0.302	0.61	0.923233	0.662	0.99 (0.96 - 1.01)
cg16565692	CSF2	0.294	0.294	0.660611	0.654	0.96 (0.88 - 1.04)
cg16465129	CSF2	0.196	0.196	0.682813	0.554	0.95 (0.88 - 1.03)
cg13259290	CSF2	0.829	0.829	0.21634	0.953	1.01 (0.94 - 1.07)
cg08324925	CSF2	0.829	0.829	0.220016	0.953	1 (0.96 - 1.05)
cg17566874	CSF2	0.366	0.366		0.714	1.02 (0.98 - 1.06)
cg15375424	IRF1	0.009	0.009	0.830239	0.128	1.07 (1.02 - 1.13)
cg17394978	IRF1	0.008	0.064	0.80285	0.114	1.03 (1.01 - 1.05)
cg13907973	IRF1	0.017	0.025	0.604591	0.175	1.02 (1 - 1.03)
cg15421363	IRF1	0.01	0.01	0.677732	0.134	1.05 (1.01 - 1.09)
cg21138405	IRF1	0.007	0.135	0.877167	0.11	1.01 (1 - 1.02)
cg00255919	IRF1	0.007	0.061	0.850924	0.11	1.01 (1 - 1.03)
cg24749385	IRF1	0.007	0.05	0.906799	0.112	0.97 (0.95 - 0.99)
cg02551604	IRF1	0.008	0.185	0.909712	0.117	0.98 (0.97 - 1)
cg11548978	IRF1	0.048	0.048	0.250694	0.294	1.07 (1 - 1.14)
cg11797159	IL13	0.841	0.513	0.0584277	0.957	1 (0.98 - 1.03)
cg16097655	IL13	0.873	0.896	0.205377	0.967	1 (0.98 - 1.03)
cg23378989	IL13	0.841	0.841	0.151209	0.957	1.01 (0.95 - 1.07)
cg04303330	IL13	0.756	0.469	0.0813432	0.925	0.99 (0.96 - 1.03)
cg13566430	IL13	0.805	0.505	0.0953607	0.944	1 (0.97 - 1.03)
cg14825688	LEAP2	0.331	0.1	0.00480127	0.688	1.01 (0.99 - 1.03)
cg12607188	LEAP2	0.002	0.002	0.166038	0.054	1.1 (1.04 - 1.17)
cg02081065	LEAP2	0.868	0.868		0.965	0.99 (0.87 - 1.12)
cg11397957	LEAP2	0.004	0.004	0.128943	0.08	0.87 (0.8 - 0.96)
cg25011337	CXCL14	0.093	0.093	0.457019	0.4	0.96 (0.91 - 1.01)
cg07516956	CXCL14	0.095	0.095	0.299614	0.404	0.95 (0.89 - 1.01)
cg10179196	CXCL14	0.091	0.091	0.275047	0.395	0.97 (0.93 - 1.01)
cg19031085	IL9	0.71	0.418	0.819135	0.907	1 (0.99 - 1.01)
cg16092370	LECT2	0.604	0.604	0.554387	0.857	1.01 (0.97 - 1.05)
cg07143623	LECT2	0.271	0.29	0.132075	0.632	1.01 (0.99 - 1.02)
cg17472800	LECT2	0.772	0.332	0.289464	0.931	1 (0.98 - 1.01)
cg16373966	NRG2	0.799	0.9	0.885018	0.941	1 (0.97 - 1.02)
cg12192566	CD14	0.386	0.673	0.678661	0.727	1.01 (0.98 - 1.05)
cg14958663	CD14	0.386	0.327	0.64062	0.727	1.01 (0.99 - 1.03)
cg02343503	CD14	0.402	0.402	0.887406	0.738	1.03 (0.96 - 1.1)
cg12143439	CD14	0.386	0.273	0.885589	0.727	1.02 (0.98 - 1.05)
cg25358289	CD14	0.386	0.27	0.894854	0.727	1.01 (0.98 - 1.05)
cg20943084	CD14	0.621	0.497	0.684996	0.865	1.01 (0.97 - 1.05)
cg19008097	CD14	0.306	0.137	0.617761	0.665	1.02 (0.98 - 1.05)
cg01096381	FGF1	0.268	0.268	0.855906	0.629	0.97 (0.91 - 1.03)
cg04500312	FGF1	0.432	0.645	0.325296	0.759	0.99 (0.97 - 1.01)
cg19445684	FGF1	0.003	0.003	0.368254	0.071	1.07 (1.02 - 1.12)
cg11529236	FGF1	0.187	0.037	0.0351614	0.544	0.99 (0.98 - 1)
cg08845721	NR3C1	0.966	0.966	0.0596708	0.992	1 (0.97 - 1.04)
cg17878320	NR3C1	0.685	0.508	0.0108266	0.895	1.01 (0.97 - 1.05)
cg21580376	ADRB2	0.428	0.428	0.762222	0.756	1.01 (0.98 - 1.04)
cg21895377	ADRB2	0.753	0.902	0.992695	0.923	0.99 (0.93 - 1.05)
cg01579636	IL17B	0.002	0.002	0.364775	0.054	1.1 (1.03 - 1.16)
cg06024557	CSF1R	0.751	0.937	0.0406524	0.923	1 (0.98 - 1.03)
cg16492211	CSF1R	0.883	0.883	0.076102	0.97	1 (0.94 - 1.06)
cg07260017	CSF1R	0.831	0.631	0.220921	0.953	1 (0.98 - 1.02)
cg01875467	CSF1R	0.831	0.933	0.118952	0.953	1 (0.99 - 1.01)
cg12974258	CSF1R	0.831	0.979	0.123051	0.953	1 (0.99 - 1.01)
cg07284261	CSF1R	0.831	0.831	0.175546	0.953	1 (0.97 - 1.03)
cg03814957	CSF1R	0.831	0.971	0.118746	0.953	1 (0.99 - 1.01)
cg12958020	PDGFRB	0.949	0.949	0.0145588	0.988	1 (0.97 - 1.04)
cg01816748	PDGFRB	0.597	0.597	0.419255	0.854	0.99 (0.95 - 1.03)
cg15924831	PDGFRB	0.205	0.205	0.399854	0.566	1.04 (0.98 - 1.11)
cg11042320	PDGFRB	0.909	0.913	0.167912	0.978	1 (0.97 - 1.03)
cg16429070	PDGFRB	0.264	0.348	0.510842	0.626	1.02 (0.99 - 1.04)
cg25110734	PDGFRB	0.242	0.451	0.597703	0.606	1.02 (0.99 - 1.05)
cg12727795	PDGFRB	0.272	0.272	0.453506	0.634	1.04 (0.97 - 1.12)
cg16017303	PDGFRB	0.792	0.792	0.025108	0.939	0.99 (0.94 - 1.05)
cg04242245	CD74	0.709	0.646	0.205725	0.907	1 (0.98 - 1.01)
cg18065728	CD74	0.97	0.97	0.349213	0.993	1 (0.92 - 1.08)
cg22183016	CD74	0.865	0.865	0.596805	0.964	1.01 (0.93 - 1.09)
cg11619961	CD74	0.634	0.124	0.0158904	0.872	1.01 (0.97 - 1.05)
cg18643093	ANXA6	0.775	0.387	0.475908	0.931	1 (0.97 - 1.02)
cg15892650	ANXA6	0.22	0.22	0.596586	0.582	1.02 (0.99 - 1.06)
cg14870539	ANXA6	0.844	0.267	0.296307	0.958	1.01 (0.96 - 1.06)
cg18060909	ANXA6	0.193	0.364	0.928278	0.55	1.02 (0.99 - 1.04)
cg03208031	ANXA6	0.219	0.219	0.591405	0.581	1.02 (0.99 - 1.05)
cg19057001	ANXA6	0.219	0.181	0.567135	0.581	1.02 (0.99 - 1.05)
cg00407659	ANXA6	0.359	0.673	0.70156	0.709	1.02 (0.98 - 1.07)
cg07163668	ANXA6	0.225	0.225	0.359854	0.588	1.04 (0.98 - 1.1)
cg06900355	ANXA6	0.153	0.153	0.605428	0.5	0.97 (0.94 - 1.01)
cg18341960	FABP6	0.942	0.407	0.0943652	0.987	1 (0.96 - 1.04)
cg00259472	FABP6	0.335	0.335	0.145657	0.691	0.98 (0.93 - 1.03)
cg19889795	FABP6	0.22	0.472	0.537013	0.582	1.02 (0.99 - 1.06)
cg10431265	FABP6	0.429	0.429	0.0317989	0.756	1.03 (0.96 - 1.1)
cg16546054	FABP6	0.083	0.018	0.870538	0.379	1.07 (0.99 - 1.16)
cg15140323	FABP6	0.149	0.149	0.352944	0.494	1.05 (0.98 - 1.11)
cg27374026	FABP6	0.383	0.383	0.0517345	0.726	1.04 (0.95 - 1.13)
cg22861316	FABP6	0.057	0.057	0.502865	0.319	1.09 (1 - 1.18)
cg26104475	LCP2	0.471	0.471	0.875733	0.783	1.03 (0.96 - 1.1)
cg08748308	LCP2	0.468	0.365	0.757261	0.781	1.01 (0.99 - 1.02)
cg05265596	LCP2	0.488	0.441	0.9761	0.793	1.02 (0.96 - 1.08)
cg11528914	LCP2	0.504	0.504	0.183264	0.803	1.02 (0.97 - 1.07)
cg22794304	LCP2	0.499	0.499	0.348869	0.8	0.99 (0.95 - 1.03)
cg00546757	FGF18	0.993	0.844	0.203905	0.998	1 (0.99 - 1.01)
cg19613915	FGF18	0.291	0.228	0.0667581	0.652	0.99 (0.98 - 1.01)
cg22697108	FGF18	0.725	0.725	0.727719	0.914	0.99 (0.95 - 1.03)
cg02772171	FGF18	0.934	0.322	0.624619	0.985	1 (0.99 - 1.01)
cg02320083	FGF18	0.641	0.783	0.795617	0.875	1 (0.98 - 1.01)
cg11620716	FGF18	0.641	0.921	0.770991	0.875	1 (0.98 - 1.01)
cg10881242	FGF18	0.641	0.915	0.722364	0.875	1 (0.98 - 1.01)
cg01354046	FGF18	0.641	0.917	0.797713	0.875	1 (0.98 - 1.01)
cg05468458	FGF18	0.625	0.625	0.751923	0.867	0.99 (0.94 - 1.04)
cg20952257	FGF18	0.794	0.794	0.306273	0.939	0.99 (0.92 - 1.06)
cg06668976	FGF18	0.943	0.943	0.94935	0.987	1 (0.94 - 1.06)
cg12352302	STC2	0.428	0.428	0.34622	0.756	0.97 (0.92 - 1.04)
cg02784694	STC2	0.622	0.622	0.683698	0.866	0.99 (0.95 - 1.03)
cg22847391	STC2	0.427	0.427	0.332	0.756	0.98 (0.92 - 1.04)
cg23521468	STC2	0.853	0.853	0.944792	0.96	1 (0.98 - 1.02)
cg22185206	STC2	0.307	0.315	0.645911	0.666	0.99 (0.97 - 1.01)
cg04216235	STC2	0.51	0.51	0.853624	0.806	0.98 (0.93 - 1.04)
cg20977312	STC2	0.473	0.473	0.812384	0.784	1.02 (0.96 - 1.09)
cg19956155	FGFR4	0.234	0.003	0.00180183	0.598	0.98 (0.96 - 1.01)
cg17919667	FGFR4	0.848	0.848	0.0435857	0.959	1.01 (0.94 - 1.08)
cg23197992	FGFR4	0.24	0.24	0.314262	0.604	1.04 (0.98 - 1.1)
cg15442702	FGFR4	0.718	0.718	0.390452	0.911	1.01 (0.95 - 1.08)
cg26480626	FGFR4	0.227	0.227	0.270111	0.59	1.03 (0.98 - 1.08)
cg12033014	FGFR4	0.225	0.303	0.0454742	0.588	1.02 (0.99 - 1.07)
cg00618323	FGFR4	0.912	0.018	0.00661725	0.979	1 (0.96 - 1.03)
cg16326743	FGFR4	0.223	0.516	0.0505282	0.586	0.98 (0.96 - 1.01)
cg17386911	FGFR4	0.31	0.445	0.26669	0.669	0.98 (0.95 - 1.01)
cg12982374	FGFR4	0.847	0.222	0.0144704	0.958	1 (0.97 - 1.04)
cg04652522	CANX	0.689	0.689	0.0572061	0.898	1.01 (0.97 - 1.05)
cg03868400	CANX	0.688	0.777	0.0446014	0.897	1.01 (0.96 - 1.06)
cg14593053	CANX	0.019	0.019	0.124605	0.182	0.91 (0.84 - 0.98)
cg19053454	SCGB3A1	0.716	0.716	0.238897	0.91	0.99 (0.91 - 1.06)
cg26270345	SCGB3A1	0.079	0.193	0.144928	0.37	0.95 (0.91 - 1.01)
cg16585682	SCGB3A1	0.175	0.175	0.598612	0.529	0.95 (0.89 - 1.02)
cg07317366	SCGB3A1	0.177	0.177	0.549671	0.532	0.95 (0.88 - 1.02)
cg21919857	SCGB3A1	0.359	0.359	0.179834	0.709	1.03 (0.96 - 1.11)
cg09500443	SCGB3A1	0.172	0.172	0.240711	0.526	0.96 (0.91 - 1.02)
cg01174140	SCGB3A1	0.173	0.173	0.340352	0.527	0.96 (0.9 - 1.02)
cg21806139	SCGB3A1	0.37	0.37	0.829511	0.717	0.97 (0.91 - 1.04)
cg23490555	SCGB3A1	0.051	0.051	0.897506	0.301	1.07 (1 - 1.14)
cg25658276	FLT4	0.041	0.041	0.965492	0.271	0.94 (0.89 - 1)
cg16441550	FLT4	0.743	0.743	0.167059	0.922	0.99 (0.92 - 1.06)
cg00744924	FLT4	0.083	0.083	0.483512	0.378	1.05 (0.99 - 1.11)
cg11832309	FLT4	0.108	0.108	0.350488	0.429	1.06 (0.99 - 1.14)
cg06967124	FLT4	0.08	0.063	0.461918	0.373	1.03 (1 - 1.06)
cg18105979	FLT4	0.083	0.083	0.714962	0.38	1.04 (0.99 - 1.09)
cg00619978	FLT4	0.046	0.028	0.988958	0.287	1.05 (1 - 1.1)
cg07263853	FLT4	0.101	0.101	0.691611	0.417	1.06 (0.99 - 1.14)
cg00866500	FLT4	0.097	0.097	0.644066	0.409	1.05 (0.99 - 1.12)
cg03715413	FLT4	0.477	0.477	0.49611	0.787	0.97 (0.9 - 1.05)
cg24576804	FLT4	0.024	0.014	0.302894	0.206	0.97 (0.94 - 1)
cg07450671	FLT4	0.109	0.3	0.171852	0.431	1.03 (0.99 - 1.08)
cg05941904	FLT4	0.619	0.304		0.864	0.98 (0.9 - 1.07)
cg25935985	FLT4	0.905	0.905	0.0805938	0.977	1 (0.94 - 1.06)
cg09050461	FLT4	0.905	0.905	0.102686	0.977	1 (0.96 - 1.04)
cg07682600	FLT4	0.455	0.455	0.265177	0.774	0.97 (0.9 - 1.05)
cg13581752	FLT4	0.116	0.116	0.501576	0.441	0.97 (0.93 - 1.01)
cg23329272	FLT4	0.905	0.4	0.157701	0.977	1 (0.99 - 1.01)
cg03671052	FLT4	0.232	0.423	0.347147	0.596	0.99 (0.98 - 1.01)
cg25370658	BMP6	0.904	0.904	0.85896	0.976	1 (0.95 - 1.05)
cg09633081	BMP6	0.17	0.004	0.0017574	0.524	1.01 (0.99 - 1.03)
cg00359661	BMP6	4.38E-04	0.002	0.0108809	0.021	0.94 (0.91 - 0.97)
cg16392727	BMP6	0.003	0.003	0.241621	0.07	1.14 (1.05 - 1.24)
cg17617182	EDN1	0.028	0.028	0.851685	0.223	1.06 (1.01 - 1.12)
cg27565517	EDN1	0.11	0.162	0.511409	0.432	1.01 (1 - 1.03)
cg03519011	EDN1	0.555	0.419	0.666134	0.832	0.99 (0.96 - 1.02)
cg09853206	EDN1	0.051	0.051	0.140915	0.301	1.09 (1 - 1.19)
cg14868128	PRL	0.469	0.469	0.408547	0.782	1.02 (0.96 - 1.08)
cg11886965	TRIM27	0.009	0.003	0.116705	0.126	1.09 (1.02 - 1.17)
cg09409585	TRIM27	0.009	0.015	0.138434	0.122	1.08 (1.02 - 1.15)
cg18844029	TRIM27	0.006	0.016	0.12006	0.104	1.03 (1.01 - 1.06)
cg16061301	TRIM27	0.007	0.175	0.170866	0.109	1.05 (1.01 - 1.09)
cg10401017	TRIM27	0.007	0.099	0.121436	0.108	1.05 (1.01 - 1.08)
cg15613012	TRIM27	0.329	0.028	0.53508	0.686	1.03 (0.97 - 1.09)
cg05216056	TRIM27	0.008	0.024	0.148454	0.114	1.07 (1.02 - 1.12)
cg07162905	TRIM27	0.008	0.005	0.18073	0.119	1.08 (1.02 - 1.14)
cg16754082	TRIM27	0.009	0.032	0.288838	0.123	1.09 (1.02 - 1.16)
cg08125020	TRIM27	0.008	0.048	0.125748	0.12	1.08 (1.02 - 1.15)
cg18954047	TRIM27	0.01	0.025	0.120579	0.133	1.11 (1.02 - 1.2)
cg25525825	TRIM27	0.014	0.024	0.161837	0.155	1.14 (1.03 - 1.27)
cg19400926	TRIM27	0.008	0.002	0.227433	0.118	1.08 (1.02 - 1.14)
cg12896170	TRIM27	0.008	0.075	0.188769	0.114	1.07 (1.02 - 1.12)
cg03270340	TRIM27	0.463	0.341	0.568906	0.778	1.01 (0.99 - 1.03)
cg11073024	TRIM27	0.562	0.562	0.227607	0.835	1.02 (0.96 - 1.08)
cg09855662	TRIM27	0.114	0.268	0.299853	0.438	1.04 (0.99 - 1.09)
cg23756442	TRIM27	0.464	0.464	0.359907	0.779	1.02 (0.96 - 1.09)
cg15018934	HLA-F	0.965	0.042	2.12728e-05	0.992	1 (0.98 - 1.02)
cg08698936	HLA-F	0.059	0.005	0.155243	0.324	1.02 (1 - 1.05)
cg11201654	HLA-F	0.041	0.018	0.507014	0.273	1.02 (1 - 1.03)
cg22298860	HLA-F	0.045	0.139	0.355771	0.284	1.03 (1 - 1.06)
cg11768167	HLA-F	0.816	0.014	0.00663163	0.948	1 (0.97 - 1.03)
cg04186657	HLA-F	0.816	0.003	0.0072788	0.948	1 (0.97 - 1.03)
cg05219421	HLA-F	0.003	8.61E-04	0.00416737	0.068	0.97 (0.95 - 0.99)
cg11576659	HLA-F	0.003	0.003	0.00169541	0.069	0.89 (0.83 - 0.96)
cg02688650	HLA-F	0.962	0.003	5.55891e-06	0.991	1 (0.99 - 1.01)
cg09723088	HLA-F	0.965	0.006	3.0858e-06	0.992	1 (0.99 - 1.01)
cg23912231	HLA-F	0.072	0.101	0.253265	0.354	0.98 (0.96 - 1)
cg18676033	HLA-F	0.052	0.052	0.811552	0.303	1.07 (1 - 1.15)
cg26069562	HLA-F	0.041	0.064	0.257541	0.271	1.03 (1 - 1.05)
cg23892836	HLA-F	0.043	0.113	0.1571	0.277	1.02 (1 - 1.05)
cg24351901	HLA-F	0.043	0.004	0.106111	0.279	1.03 (1 - 1.06)
cg15331332	HLA-F	0.044	0.042	0.222083	0.281	1.03 (1 - 1.07)
cg00504902	HLA-F	0.044	0.001	0.086946	0.281	1.03 (1 - 1.06)
cg11617938	HLA-F	0.052	0.052	0.844632	0.304	1.07 (1 - 1.14)
cg05358170	HLA-F	0.048	0.048	0.430486	0.293	1.07 (1 - 1.14)
cg15584790	HLA-F	0.7	0.019	0.148695	0.903	0.99 (0.92 - 1.05)
cg10601943	HLA-F	0.459	0.459	0.691743	0.776	0.97 (0.91 - 1.05)
cg13040666	HLA-F	0.003	0.015	0.0575037	0.067	0.96 (0.93 - 0.99)
cg01393604	HLA-F	0.977	0.006	3.33959e-05	0.994	1 (0.98 - 1.02)
cg26987604	HLA-F	0.638	0.638	0.0240015	0.874	1.02 (0.95 - 1.09)
cg25252977	HLA-F	0.582	0.582	0.180917	0.846	1.02 (0.95 - 1.1)
cg03176423	HLA-F	0.075	0.006	0.537333	0.361	1.03 (1 - 1.07)
cg16655343	HLA-F	0.015	1.32E-04	0.148829	0.162	0.99 (0.98 - 1)
cg24177217	HLA-F	0.582	0.066	0.207814	0.845	1.01 (0.97 - 1.05)
cg23611220	HLA-G	0.003	0.005	0.126801	0.065	0.95 (0.92 - 0.98)
cg21727129	HLA-G	0.127	0.072	0.301857	0.458	1.06 (0.98 - 1.15)
cg03521696	HLA-H	0.118	0.006	0.00656182	0.444	0.98 (0.96 - 1)
cg21529533	HLA-H	0.126	0.061	0.0110446	0.457	0.95 (0.89 - 1.01)
cg12287358	HLA-H	0.421	0.421	0.35839	0.751	0.98 (0.95 - 1.02)
cg22257941	HLA-H	0.067	0.067	0.575698	0.342	0.95 (0.91 - 1)
cg00937691	HLA-H	0.119	0.028	0.0135763	0.446	0.98 (0.95 - 1.01)
cg11363230	HLA-H	0.126	0.265	0.0164321	0.457	0.95 (0.89 - 1.01)
cg15174396	HLA-H	0.174	0.082	0.00651429	0.529	1.06 (0.98 - 1.15)
cg13130352	HLA-H	0.126	0.126	0.0121436	0.457	0.95 (0.89 - 1.01)
cg23110482	HLA-H	0.022	0.022	0.030307	0.197	1.08 (1.01 - 1.14)
cg06316104	HLA-G	0.118	0.005	0.0130633	0.445	0.99 (0.97 - 1)
cg10807461	HLA-G	0.121	0.246	0.116979	0.45	1.04 (0.99 - 1.09)
cg01818016	HLA-G	0.015	0.084	0.0272972	0.16	1.05 (1.01 - 1.08)
cg21855392	HLA-G	0.314	0.072	0.00829558	0.672	0.98 (0.93 - 1.02)
cg15595495	HLA-G	0.077	0.077	0.262159	0.366	0.96 (0.92 - 1)
cg24955682	HLA-G	0.977	0.237	0.000372673	0.994	1 (0.96 - 1.04)
cg25701100	HLA-G	0.169	0.291	0.111373	0.523	1.04 (0.98 - 1.1)
cg05050652	HLA-G	0.46	0.18	0.824907	0.777	0.97 (0.9 - 1.05)
cg11862551	HLA-G	0.155	5.93E-06	0.0316067	0.503	1.01 (1 - 1.03)
cg22425474	HLA-G	0.157	0.025	0.0790722	0.506	1.02 (0.99 - 1.05)
cg23376846	HLA-G	0.158	0.023	0.0284144	0.508	1.03 (0.99 - 1.06)
cg07480090	HLA-G	0.017	9.55E-04	0.110439	0.171	1.04 (1.01 - 1.07)
cg10181330	HLA-G	0.155	9.85E-06	0.20217	0.503	1.01 (1 - 1.03)
cg10821226	HLA-G	0.156	0.003	0.0443036	0.505	1.02 (0.99 - 1.04)
cg23480697	HLA-G	0.003	0.013	0.203108	0.064	0.97 (0.94 - 0.99)
cg22473097	HLA-G	0.003	0.011	0.0941346	0.064	0.96 (0.94 - 0.99)
cg08460078	HLA-H	0.567	0.015	0.0192983	0.838	0.99 (0.96 - 1.02)
cg27632493	HLA-H	0.016	4.11E-04	0.152642	0.168	1.03 (1.01 - 1.06)
cg13266242	HLA-H	0.004	0.009	0.345399	0.079	0.96 (0.94 - 0.99)
cg24389386	HLA-H	0.119	0.011	0.070796	0.446	1.02 (0.99 - 1.05)
cg20198242	HLA-H	0.951	0.077	0.292728	0.988	1 (0.97 - 1.04)
cg01062395	HLA-H	0.005	0.019	0.0523557	0.091	0.92 (0.87 - 0.98)
cg01723291	HLA-H	0.003	0.008	0.123532	0.074	0.95 (0.91 - 0.98)
cg06503981	HLA-H	0.001	8.55E-05	0.000601574	0.043	1.02 (1.01 - 1.03)
cg26739327	HLA-A	0.005	7.25E-04	0.155856	0.093	1.03 (1.01 - 1.05)
cg19151378	HLA-A	0.119	0.021	0.0719641	0.447	1.02 (0.99 - 1.05)
cg15319255	HLA-A	0.044	0.014	0.275993	0.28	0.97 (0.94 - 1)
cg17678719	HLA-A	0.048	0.048	0.794193	0.294	1.07 (1 - 1.13)
cg11808100	HLA-A	0.117	3.33E-04	0.249423	0.443	1.02 (1 - 1.03)
cg11722179	HLA-A	0.01	0.035	0.0130496	0.13	0.89 (0.82 - 0.97)
cg19045970	HLA-A	0.236	0.004	0.532221	0.6	1.07 (0.96 - 1.19)
cg05839762	HLA-A	0.159	0.055	0.188446	0.508	1.03 (0.99 - 1.06)
cg22117666	HLA-A	0.069	0.116	0.108086	0.349	1.05 (1 - 1.12)
cg11817057	HLA-A	0.161	0.26	0.712135	0.511	1.03 (0.99 - 1.09)
cg18516125	HLA-A	0.045	4.24E-04	0.173906	0.284	1.04 (1 - 1.08)
cg03977339	HLA-A	0.457	2.60E-05	0.933781	0.775	0.99 (0.96 - 1.02)
cg25423002	HLA-A	0.457	0.954	0.909705	0.775	0.99 (0.96 - 1.02)
cg10533397	HLA-A	0.46	0.46	0.960971	0.776	0.97 (0.9 - 1.05)
cg26510738	HLA-A	0.166	0.03	0.690185	0.518	1.03 (0.99 - 1.06)
cg22721256	HLA-A	0.402	0.014	0.271777	0.738	1.02 (0.97 - 1.08)
cg09721423	HLA-A	0.16	0.054	0.690168	0.51	1.03 (0.99 - 1.08)
cg03833046	HLA-E	0.598	0.071	0.242975	0.854	0.99 (0.96 - 1.03)
cg01824410	HLA-E	0.598	0.135	0.249568	0.854	0.99 (0.96 - 1.02)
cg04679849	HLA-E	0.597	0.045	0.208924	0.854	0.99 (0.97 - 1.02)
cg25532292	HLA-E	0.598	0.598	0.129476	0.854	0.98 (0.92 - 1.05)
cg01316659	HLA-E	0.599	0.599	0.13919	0.854	0.98 (0.91 - 1.06)
cg13398947	HLA-E	0.598	0.598	0.441244	0.854	1.01 (0.97 - 1.06)
cg11731221	HLA-E	0.598	0.598	0.368259	0.854	1.01 (0.97 - 1.06)
cg04170192	HLA-E	0.389	0.676	0.083129	0.729	1.02 (0.97 - 1.08)
cg11491998	HLA-E	0.598	0.598	0.427272	0.854	0.99 (0.95 - 1.03)
cg12078775	HLA-E	0.598	0.598	0.346299	0.854	0.99 (0.94 - 1.04)
cg27572120	HLA-E	0.598	0.598	0.20328	0.854	0.99 (0.94 - 1.03)
cg20795372	HLA-E	0.598	0.033	0.0794091	0.854	0.98 (0.93 - 1.04)
cg26922678	HLA-E	0.189	6.14E-05	0.00304799	0.546	1.04 (0.98 - 1.09)
cg15946590	HLA-E	0.19	0.005	0.00440055	0.547	1.04 (0.98 - 1.11)
cg05685892	HLA-E	0.327	2.75E-07	0.0842602	0.684	1.02 (0.98 - 1.05)
cg08710841	HLA-E	0.202	0.054	0.665501	0.562	1.04 (0.98 - 1.11)
cg23778943	HLA-E	0.598	0.179	0.256785	0.854	0.99 (0.94 - 1.03)
cg26690915	HLA-E	0.08	0.08	0.00159282	0.373	1.1 (0.99 - 1.23)
cg09289820	HLA-E	0.597	0.007	0.18553	0.854	0.99 (0.98 - 1.01)
cg26310483	HLA-E	0.598	0.598	0.829103	0.854	1.02 (0.95 - 1.09)
cg21619846	HLA-E	0.599	0.599	0.59674	0.854	1.02 (0.94 - 1.11)
cg12044060	HLA-E	0.598	0.065	0.338387	0.854	0.99 (0.95 - 1.03)
cg13903409	HLA-E	0.598	0.941	0.228786	0.854	0.99 (0.95 - 1.03)
cg18766170	HLA-E	0.14	0.14	0.155889	0.48	1.08 (0.98 - 1.19)
cg10498083	HLA-E	0.599	0.599	0.898491	0.854	0.98 (0.91 - 1.06)
cg03926025	HLA-E	0.599	0.599	0.0724443	0.854	0.98 (0.9 - 1.06)
cg17489597	HLA-E	0.599	0.599	0.196997	0.854	0.98 (0.91 - 1.06)
cg25580405	HLA-E	0.06	0.285	0.0680622	0.327	0.93 (0.86 - 1)
cg17333837	HLA-E	0.06	0.06	0.114714	0.326	0.93 (0.86 - 1)
cg23658834	HLA-E	0.06	0.06	0.199094	0.325	0.93 (0.86 - 1)
cg15660768	HLA-E	0.054	0.261	0.116335	0.309	0.95 (0.91 - 1)
cg26786029	HLA-E	0.278	0.536	0.414891	0.64	0.97 (0.92 - 1.02)
cg18804722	HLA-E	0.054	0.255	0.19531	0.311	0.95 (0.9 - 1)
cg03126547	HLA-E	0.052	0.1	0.187338	0.305	0.96 (0.93 - 1)
cg02994187	HLA-E	0.598	0.598	0.272615	0.854	0.99 (0.94 - 1.04)
cg16459276	HLA-E	0.598	0.742	0.251501	0.854	0.99 (0.95 - 1.03)
cg07017214	HLA-E	0.598	0.218	0.36751	0.854	0.99 (0.95 - 1.03)
cg13518670	HLA-E	0.598	0.527	0.303714	0.854	0.99 (0.94 - 1.04)
cg25716514	HLA-E	0.599	0.599	0.925581	0.854	0.98 (0.9 - 1.06)
cg11192541	HLA-E	0.125	0.259	0.352538	0.455	1.04 (0.99 - 1.1)
cg27535757	HLA-E	0.095	0.067	0.343322	0.404	1.04 (0.99 - 1.1)
cg04293259	HLA-E	0.105	0.156	0.0763368	0.423	1.05 (0.99 - 1.12)
cg21740359	HLA-E	0.098	0.019	0.0227004	0.411	1.04 (0.99 - 1.08)
cg00012701	HLA-E	0.099	0.068	0.0969811	0.413	1.04 (0.99 - 1.09)
cg15174951	HLA-E	0.1	0.017	0.321859	0.414	1.04 (0.99 - 1.09)
cg09364338	HLA-E	0.087	0.008	0.0128259	0.388	1.02 (1 - 1.05)
cg15265458	HLA-E	0.088	0.005	0.0099305	0.389	1.02 (1 - 1.05)
cg09002049	HLA-E	0.087	2.93E-05	0.00679723	0.387	1.02 (1 - 1.04)
cg04324498	HLA-E	0.106	0.106	0.0620218	0.424	0.95 (0.89 - 1.01)
cg07590002	HLA-E	0.099	0.125	0.0499822	0.413	1.04 (0.99 - 1.09)
cg15717225	HLA-E	0.599	0.223	0.561821	0.854	1.02 (0.94 - 1.1)
cg20649689	HLA-E	0.106	0.002	0.309896	0.425	1.01 (1 - 1.01)
cg15816267	HLA-E	0.054	0.054	0.322486	0.311	1.07 (1 - 1.15)
cg09620840	HLA-E	0.172	0.046	0.387202	0.527	1.05 (0.98 - 1.13)
cg09326440	HLA-E	0.034	0.034	0.0125461	0.248	1.08 (1.01 - 1.16)
cg12700271	HLA-E	0.07	7.15E-04	0.433374	0.35	1.04 (1 - 1.08)
cg18410316	HLA-C	0.003	0.003	0.0117773	0.069	0.93 (0.88 - 0.98)
cg09382842	HLA-C	0.002	1.82E-10	0.210985	0.046	0.98 (0.97 - 0.99)
cg01521131	HLA-C	0.002	1.03E-10	0.157336	0.046	0.98 (0.97 - 0.99)
cg11247343	HLA-C	0.187	0.02	0.012949	0.544	0.98 (0.95 - 1.01)
cg13872627	HLA-C	0.109	2.20E-06	0.000913059	0.43	0.98 (0.96 - 1)
cg01064373	HLA-C	0.002	3.93E-06	0.0958783	0.049	0.97 (0.94 - 0.99)
cg18511546	HLA-C	0.022	2.99E-07	0.0184263	0.197	0.98 (0.96 - 1)
cg26392102	HLA-C	0.799	1.61E-04	0.0228693	0.941	1 (0.98 - 1.02)
cg10409680	HLA-C	0.002	3.50E-08	0.133744	0.047	1.03 (1.01 - 1.04)
cg17974398	HLA-C	0.024	3.97E-06	0.154007	0.207	1.04 (1 - 1.07)
cg14972843	HLA-C	0.257	0.156	0.211343	0.62	1.03 (0.98 - 1.08)
cg05619024	HLA-C	0.74	8.58E-04	0.000982775	0.921	0.99 (0.96 - 1.03)
cg25355501	HLA-C	0.809	6.64E-04	0.0394743	0.946	1 (0.97 - 1.05)
cg16097079	HLA-C	0.851	0.394	0.247544	0.96	1.01 (0.94 - 1.07)
cg18785300	HLA-C	0.002	0.006	0.248675	0.061	1.07 (1.02 - 1.12)
cg08309069	HLA-C	0.02	6.65E-06	0.00707793	0.188	0.97 (0.95 - 1)
cg05030953	HLA-C	0.02	5.35E-10	0.131216	0.186	0.98 (0.96 - 1)
cg01035869	HLA-C	1.46E-04	1.56E-04	6.02784e-05	0.01	0.95 (0.93 - 0.98)
cg01413481	HLA-C	0.168	0.293	0.14318	0.522	0.95 (0.87 - 1.02)
cg01830271	HLA-C	0.001	0.001	2.58539e-05	0.044	0.94 (0.91 - 0.98)
cg11794033	HLA-C	0.748	0.002	0.00870886	0.923	0.99 (0.96 - 1.03)
cg03555881	HLA-C	0.001	1.41E-04	0.00307938	0.042	0.97 (0.95 - 0.99)
cg25107000	HLA-C	0.74	2.63E-06	0.0057204	0.921	1 (0.98 - 1.03)
cg14801238	HLA-C	0.022	6.47E-06	0.000147698	0.2	1.03 (1 - 1.06)
cg26343358	HLA-C	0.005	1.50E-06	3.47421e-06	0.091	1.03 (1.01 - 1.05)
cg27071793	HLA-C	0.748	3.21E-05	0.00651065	0.923	1 (0.97 - 1.02)
cg03709428	HLA-C	0.748	1.43E-04	0.0051075	0.923	1 (0.98 - 1.02)
cg27258561	HLA-C	0.022	1.92E-05	0.000176617	0.199	1.03 (1 - 1.05)
cg12076350	HLA-C	0.006	3.40E-07	0.00115532	0.1	0.97 (0.96 - 0.99)
cg02446475	HLA-C	0.74	7.34E-06	0.000767732	0.921	1 (0.98 - 1.03)
cg17250082	HLA-C	0.133	1.39E-04	0.0112816	0.469	0.99 (0.98 - 1)
cg08762424	HLA-C	0.133	1.26E-05	0.0109763	0.468	0.99 (0.98 - 1)
cg12846737	HLA-C	0.006	0.001	1.57708e-05	0.099	1.06 (1.02 - 1.1)
cg23536255	HLA-C	0.716	2.91E-04	0.000720676	0.91	1.01 (0.97 - 1.04)
cg00648423	HLA-C	0.023	2.79E-05	0.00049868	0.201	1.03 (1 - 1.06)
cg15225267	HLA-C	0.006	7.50E-04	2.35091e-05	0.099	1.05 (1.01 - 1.09)
cg04953552	HLA-C	0.504	8.43E-06	0.0022725	0.803	0.99 (0.97 - 1.02)
cg02145102	HLA-C	0.01	0.033	0.00875633	0.134	1.1 (1.02 - 1.19)
cg06414921	HLA-C	0.111	0.012	0.000129044	0.434	1.03 (0.99 - 1.07)
cg22993154	HLA-C	0.505	0.037	0.0115452	0.803	0.99 (0.95 - 1.02)
cg20412244	HLA-C	0.002	0.019	0.0435429	0.054	1.06 (1.02 - 1.1)
cg13429614	HLA-C	0.008	2.06E-04	0.0122781	0.118	1.09 (1.02 - 1.16)
cg03634778	HLA-C	0.326	1.71E-04	0.0298599	0.683	1.03 (0.97 - 1.09)
cg23533285	HLA-B	5.80E-04	5.90E-07	0.000542736	0.025	0.95 (0.93 - 0.98)
cg06422189	HLA-B	0.021	0.021	0.000457592	0.194	1.04 (1.01 - 1.08)
cg23923934	HLA-B	0.133	2.03E-04	0.0122649	0.468	0.98 (0.95 - 1.01)
cg27529346	HLA-B	0.799	0.006	0.00665177	0.941	1 (0.96 - 1.03)
cg11187245	HLA-B	0.256	7.75E-06	7.61032e-05	0.619	1.03 (0.98 - 1.07)
cg22731440	HLA-B	0.048	6.55E-07	0.0763594	0.292	1.01 (1 - 1.03)
cg25954539	HLA-B	0.158	5.51E-05	0.450008	0.507	1.02 (0.99 - 1.04)
cg17159161	HLA-B	0.075	2.34E-04	0.00769099	0.361	0.99 (0.98 - 1)
cg01517384	HLA-B	0.075	5.31E-05	0.00358345	0.362	0.99 (0.97 - 1)
cg21279459	HLA-B	0.716	4.78E-07	0.000119798	0.91	1 (0.99 - 1.02)
cg18996202	HLA-B	0.016	8.57E-04	0.184386	0.168	0.97 (0.94 - 0.99)
cg17554194	HLA-B	0.005	5.34E-05	0.012035	0.094	1.04 (1.01 - 1.06)
cg26706521	HLA-B	0.005	1.76E-07	0.00198306	0.092	0.97 (0.96 - 0.99)
cg04981410	HLA-B	0.005	9.87E-04	0.000347755	0.092	1.03 (1.01 - 1.06)
cg15454374	HLA-B	0.759	0.001	5.43282e-05	0.926	1.01 (0.97 - 1.04)
cg16655385	HLA-B	0.164	0.03	0.133893	0.517	0.98 (0.96 - 1.01)
cg00054409	MICA	0.179	3.10E-04	0.220946	0.533	1.01 (0.99 - 1.03)
cg04581938	MICA	0.02	0.034	0.166529	0.186	0.92 (0.86 - 0.99)
cg04405704	MICA	0.056	7.55E-06	0.000628898	0.316	1.02 (1 - 1.04)
cg07103722	MICA	0.122	8.56E-04	0.113686	0.45	0.99 (0.97 - 1)
cg26846810	MICA	0.012	0.048	0.00693258	0.148	1.08 (1.02 - 1.14)
cg08575621	MICA	0.019	0.019	0.0505053	0.182	1.15 (1.02 - 1.29)
cg26990733	MICA	0.407	0.008	2.26793e-06	0.742	1.02 (0.97 - 1.08)
cg13829635	MICA	0.072	0.02	0.100523	0.355	0.96 (0.91 - 1)
cg08866144	MICA	0.471	0.471	0.260766	0.783	1.02 (0.96 - 1.08)
cg25583983	MICA	0.457	8.47E-05	0.157608	0.775	1.01 (0.99 - 1.02)
cg27144224	MICA	0.457	5.98E-05	0.167869	0.775	1.01 (0.99 - 1.02)
cg07603941	MICA	0.567	0.004	0.0297237	0.838	0.98 (0.9 - 1.06)
cg23715728	MICA	0.038	0.004	0.0656187	0.264	0.96 (0.92 - 1)
cg22099241	MICA	0.163	0.163	0.145826	0.515	0.97 (0.92 - 1.01)
cg11268327	MICA	0.269	9.32E-08	0.00707609	0.63	1.01 (1 - 1.01)
cg25285646	MICA	3.30E-04	7.39E-06	0.141264	0.018	1.05 (1.02 - 1.08)
cg04188764	MICA	0.034	0.034	0.00300098	0.247	1.1 (1.01 - 1.2)
cg12182649	MICA	0.033	3.18E-06	0.0679955	0.244	0.99 (0.97 - 1)
cg04985482	MICA	2.08E-04	5.00E-08	0.1573	0.013	1.02 (1.01 - 1.03)
cg26504614	MICA	0.04	0.04	0.0074928	0.268	0.95 (0.91 - 1)
cg13139838	MICA	0.279	0.279	0.0911378	0.641	0.97 (0.93 - 1.02)
cg09210225	MICA	0.034	0.096	0.00979564	0.249	0.98 (0.95 - 1)
cg23080546	MICA	0.985	0.187	0.189927	0.996	1 (0.98 - 1.02)
cg07899532	MICB	0.022	0.074	0.000153986	0.199	0.95 (0.92 - 0.99)
cg12170654	MICB	0.037	4.50E-04	0.000557116	0.26	1.02 (1 - 1.03)
cg00629289	MICB	3.13E-04	0.002	0.000752356	0.017	0.94 (0.9 - 0.97)
cg06245776	MICB	0.027	7.68E-05	0.000149232	0.221	1.02 (1 - 1.03)
cg15067619	MICB	0.021	0.026	0.00011868	0.193	1.03 (1 - 1.06)
cg14379630	MICB	0.002	7.37E-05	0.0738554	0.06	1.03 (1.01 - 1.06)
cg14030282	MICB	0.23	1.10E-05	0.0306875	0.594	1.01 (0.99 - 1.04)
cg03027379	MICB	0.044	0.002	0.114311	0.282	1.04 (1 - 1.07)
cg08009669	MICB	0.058	2.57E-08	1.97425e-07	0.32	0.98 (0.97 - 1)
cg09121623	MICB	0.059	0.056	0.000799576	0.323	0.97 (0.93 - 1)
cg04019983	MICB	9.78E-04	9.78E-04	0.00142227	0.035	1.18 (1.07 - 1.29)
cg02248037	MICB	3.10E-04	9.56E-05	0.000259843	0.017	0.94 (0.9 - 0.97)
cg20113277	MICB	0.012	0.055	0.142192	0.147	0.95 (0.91 - 0.99)
cg04394691	MICB	0.056	5.04E-04	0.000144822	0.317	1.02 (1 - 1.04)
cg23003117	MICB	0.057	1.50E-06	0.00018854	0.32	1.01 (1 - 1.03)
cg12094174	MICB	0.057	2.07E-06	0.000388011	0.319	1.01 (1 - 1.02)
cg00429767	MICB	0.801	2.22E-04	0.00106942	0.942	1 (0.98 - 1.01)
cg10942339	MICB	0.598	0.598	0.260003	0.854	1.02 (0.95 - 1.09)
cg20417529	MICB	0.185	0.414	0.268918	0.541	0.96 (0.91 - 1.02)
cg26330577	MICB	0.018	0.001	0.116276	0.177	0.97 (0.95 - 1)
cg03693925	MICB	0.005	0.006	0.00944629	0.086	0.95 (0.92 - 0.98)
cg22202357	MICB	0.003	2.18E-04	0.00202734	0.062	1.08 (1.03 - 1.14)
cg13531176	MICB	0.08	0.08	0.000462029	0.373	1.04 (1 - 1.09)
cg06667961	LTA	0.296	0.014	0.00326423	0.656	1.02 (0.99 - 1.05)
cg16044050	LTA	0.296	0.023	0.00102859	0.656	1.02 (0.99 - 1.05)
cg16224951	LTA	0.275	0.275	0.00465689	0.637	1.03 (0.98 - 1.08)
cg15852826	LTA	0.35	0.35	0.137175	0.703	1.03 (0.97 - 1.1)
cg19367859	LTA	0.593	2.15E-06	0.16113	0.852	1 (0.99 - 1.01)
cg06632549	LTA	0.488	0.488	0.00143618	0.793	1.02 (0.97 - 1.07)
cg09621572	LTA	0.948	0.019	0.0279718	0.988	1 (0.96 - 1.04)
cg14437551	LTA	0.948	0.001	0.0148179	0.988	1 (0.96 - 1.04)
cg14597739	LTA	0.948	0.948	0.0739141	0.988	1 (0.93 - 1.07)
cg21999229	LTA	0.948	0.971	0.0195748	0.988	1 (0.96 - 1.04)
cg02402436	LTA	0.948	4.25E-05	0.0210504	0.988	1 (0.97 - 1.02)
cg09736959	LTA	0.276	0.004	0.00186461	0.638	1.02 (0.99 - 1.05)
cg24216966	LTA	0.347	0.347	0.0693298	0.702	1.03 (0.97 - 1.1)
cg11586857	LTA	0.346	0.346	0.0319977	0.7	1.03 (0.97 - 1.08)
cg10476003	LTA	0.948	5.05E-04	0.0172356	0.988	1 (0.98 - 1.02)
cg01157951	LTA	0.948	6.82E-05	0.00815329	0.988	1 (0.97 - 1.02)
cg22318806	LTA	0.948	0.948	0.00953522	0.988	1 (0.94 - 1.06)
cg13815684	LTA	0.302	0.302	0.0283617	0.662	0.96 (0.9 - 1.03)
cg17709873	LTA	0.275	0.003	0.00070144	0.637	1.01 (0.99 - 1.04)
cg16280132	LTA	0.277	0.025	0.00105578	0.639	1.02 (0.98 - 1.06)
cg26348243	LTA	0.279	0.067	0.00129037	0.641	1.03 (0.98 - 1.08)
cg00501919	LTA	0.948	1.59E-04	0.0124139	0.988	1 (0.97 - 1.03)
cg14910524	LTA	0.005	0.005	0.38629	0.09	0.94 (0.91 - 0.98)
cg27531490	TNF	0.048	0.046	0.0262035	0.294	1.02 (1 - 1.05)
cg11484872	TNF	0.54	0.533	0.0626635	0.823	0.98 (0.92 - 1.05)
cg12681001	TNF	0.654	0.654	0.807508	0.882	0.95 (0.76 - 1.18)
cg21222743	TNF	0.653	0.653	0.866432	0.882	0.95 (0.78 - 1.17)
cg10717214	TNF	0.283	0.283	0.0672156	0.644	1.04 (0.97 - 1.11)
cg26729380	TNF	0.594	0.594	0.117745	0.852	0.99 (0.95 - 1.03)
cg10650821	TNF	0.595	0.595	0.0816914	0.852	0.98 (0.91 - 1.06)
cg23204396	LTB	0.54	0.54	0.0765609	0.823	0.98 (0.91 - 1.05)
cg23330450	LTB	0.54	0.54	0.0729015	0.823	0.98 (0.92 - 1.05)
cg00900444	LTB	0.367	0.367	0.026844	0.714	1.03 (0.96 - 1.11)
cg14868222	LTB	0.365	0.365	0.0158098	0.713	1.03 (0.97 - 1.09)
cg21055528	LTB	8.94E-04	8.94E-04	0.00339381	0.033	0.83 (0.74 - 0.93)
cg12573002	NCR3	0.053	5.66E-04	0.034495	0.307	0.95 (0.91 - 1)
cg06217303	NCR3	0.463	0.002	0.0778784	0.778	1.03 (0.95 - 1.13)
cg08610982	NCR3	0.057	0.057	0.0218916	0.317	0.94 (0.89 - 1)
cg04528801	APOM	0.093	0.006	0.0677368	0.4	1.02 (1 - 1.04)
cg15665090	HSPA1L	0.041	0.041	0.0697229	0.273	0.93 (0.87 - 1)
cg26502817	HSPA1L	0.782	0.019	0.396934	0.935	0.99 (0.9 - 1.08)
cg08373989	HSPA1L	5.81E-05	2.12E-10	0.000148802	0.005	0.98 (0.97 - 0.99)
cg18424091	HSPA1L	2.50E-04	2.50E-04	0.00212946	0.014	1.13 (1.06 - 1.2)
cg21467935	HSPA1L	8.39E-05	6.66E-04	0.14141	0.007	1.09 (1.04 - 1.14)
cg24631716	HSPA1L	2.09E-04	1.74E-04	0.134191	0.013	1.12 (1.06 - 1.19)
cg19850535	HSPA1L	0.609	0.609		0.86	1.03 (0.91 - 1.18)
cg13024590	HSPA1L	0.872	0.872	0.380868	0.966	0.99 (0.93 - 1.06)
cg22847691	HSPA1B	0.634	0.634	0.744241	0.872	1.03 (0.91 - 1.16)
cg17494781	HSPA1L	9.14E-04	3.34E-04	0.611791	0.033	1.05 (1.02 - 1.09)
cg18466674	HSPA1L	0.664	0.664	0.0275751	0.886	1.03 (0.89 - 1.2)
cg16372051	HSPA1B	0.002	0.002	0.0290193	0.052	0.92 (0.88 - 0.97)
cg24239961	HSPA1B	0.002	0.004	0.12564	0.049	0.96 (0.93 - 0.98)
cg04835051	HSPA1B	0.002	0.001	0.256966	0.052	0.92 (0.88 - 0.97)
cg19860840	HSPA1B	0.097	0.004	0.0876119	0.409	0.97 (0.95 - 1)
cg06804823	HSPA1B	0.004	5.55E-05	0.075761	0.081	0.95 (0.92 - 0.99)
cg09782889	HSPA1B	0.242	7.76E-04	0.594135	0.606	1.02 (0.99 - 1.06)
[truncated: 3,444 more rows]

## Sheet: S5
Supplementary Table S5. SMR analysis for association between immune-related gene expression and T2DM in discovery cohort
probeID	Gene_symbol	p_SMR	p_SMR_multi	p_HEIDI	p_FDR	OR SMR 95% CI	PP.H4.abf p12 = 5e-05	PP.H3.abf p12 = 1e-05
ENSG00000187608	ISG15	0.474877	0.201012	0.916208	0.802093	0.98 (0.91 - 1.04)
ENSG00000186891	TNFRSF18	0.21465	0.225728	0.154096	0.580376	0.97 (0.92 - 1.02)
ENSG00000186827	TNFRSF4	0.0337049	0.143658	0.606497	0.237238	0.94 (0.89 - 1)
ENSG00000157873	TNFRSF14	0.926454	0.492033	0.75813	0.97808	1 (0.97 - 1.04)
ENSG00000215788	TNFRSF25	0.614585	0.0944252	0.12696	0.87282	0.98 (0.89 - 1.07)
ENSG00000049247	UTS2	0.960481	0.106972	0.22318	0.98842	1 (0.97 - 1.03)
ENSG00000049249	TNFRSF9	0.720358	0.0796559	0.763104	0.912781	1.02 (0.91 - 1.14)
ENSG00000171608	PIK3CD	0.182026	0.182026	0.747297	0.540542	1.16 (0.93 - 1.45)
ENSG00000162444	RBP7	0.219111	0.011233	0.0390252	0.58362	1.03 (0.98 - 1.09)
ENSG00000009724	MASP2	0.0185578	0.0185578	0.0205489	0.165867	0.82 (0.7 - 0.97)
ENSG00000175206	NPPA	0.0650982	0.284375	0.743913	0.336749	0.94 (0.88 - 1)
ENSG00000120949	TNFRSF8	0.200864	0.11206	0.67308	0.566176	1.12 (0.94 - 1.35)
ENSG00000028137	TNFRSF1B	0.789747	0.442096	0.442547	0.936588	0.99 (0.91 - 1.07)
ENSG00000070831	CDC42	0.00162616	0.306291	0.000825544	0.0356707	1.07 (1.03 - 1.12)
ENSG00000185436	IFNLR1	0.467338	0.571456	0.524265	0.798635	0.97 (0.91 - 1.04)
ENSG00000142765	SYTL1	0.0652129	0.0976016	0.000815919	0.336855	0.94 (0.89 - 1)
ENSG00000000938	FGR	0.128226	0.2025	0.956213	0.467247	0.9 (0.8 - 1.03)
ENSG00000169403	PTAFR	0.919785	0.919785	0.836565	0.975862	0.99 (0.77 - 1.27)
ENSG00000162512	SDC3	0.000314632	0.00184817	0.0165397	0.0112088	0.81 (0.72 - 0.91)	0.79	0.476
ENSG00000121769	FABP3	0.135847	0.111691	0.0107856	0.476817	0.92 (0.83 - 1.03)
ENSG00000084652	TXLNA	0.889886	0.884212	0.895399	0.966568	0.99 (0.84 - 1.17)
ENSG00000116478	HDAC1	0.272072	0.272072	0.164692	0.644801	0.93 (0.82 - 1.06)
ENSG00000119535	CSF3R	0.229475	0.0634324	0.941828	0.596109	0.93 (0.83 - 1.04)
ENSG00000183682	BMP8A	0.869363	3.97096e-12	0.000894927	0.961549	1 (0.97 - 1.04)
ENSG00000116985	BMP8B	0.833849	0.906296	0.567935	0.950735	1.01 (0.91 - 1.12)
ENSG00000066136	NFYC	0.822859	0.701631	0.792148	0.947047	1.01 (0.94 - 1.08)
ENSG00000066056	TIE1	0.495211	0.495211	0.868875	0.815012	0.91 (0.7 - 1.19)
ENSG00000117400	MPL	0.149322	0.308273	0.967164	0.497575	1.05 (0.98 - 1.13)
ENSG00000117450	PRDX1	0.401537	0.597839	0.0259172	0.750938	1.03 (0.97 - 1.09)
ENSG00000117461	PIK3R3	0.052873	0.0326717	0.000649473	0.303092	1.05 (1 - 1.11)
ENSG00000177606	JUN	0.0428068	0.538348	0.936956	0.27009	1.06 (1 - 1.12)
ENSG00000162434	JAK1	0.071916	0.071916	0.402308	0.35315	1.23 (0.98 - 1.53)
ENSG00000116678	LEPR	0.00542198	0.0228895	0.00142353	0.0791295	0.96 (0.93 - 0.99)
ENSG00000162594	IL23R	0.40101	0.238939	0.438105	0.750938	1.03 (0.96 - 1.12)
ENSG00000081985	IL12RB2	0.804866	0.28308	0.40424	0.940636	1 (0.96 - 1.03)
ENSG00000122420	PTGFR	0.472882	0.161818	0.825227	0.800862	0.97 (0.89 - 1.05)
ENSG00000142867	BCL10	0.00825088	0.00697208	0.0353107	0.104031	1.07 (1.02 - 1.13)
ENSG00000162645	GBP2	0.97311	0.775713	0.228681	0.991847	1 (0.8 - 1.24)
ENSG00000069702	TGFBR3	0.058158	0.107276	0.370371	0.319562	0.88 (0.76 - 1)
ENSG00000162692	VCAM1	0.887993	0.743	0.686595	0.966226	1 (0.95 - 1.05)
ENSG00000170989	S1PR1	0.499121	0.54404	0.224615	0.817171	1.04 (0.93 - 1.17)
ENSG00000134215	VAV3	0.118663	0.733921	0.465995	0.450807	0.99 (0.97 - 1)
ENSG00000134243	SORT1	0.585972	0.0137596	0.0114543	0.860072	1.04 (0.89 - 1.22)
ENSG00000184371	CSF1	0.531907	0.384732	0.585429	0.831908	1.04 (0.91 - 1.2)
ENSG00000213281	NRAS	0.0234948	0.0234948	0.618154	0.190909	0.71 (0.53 - 0.95)
ENSG00000163131	CTSS	0.14415	5.1854e-05	0.00747657	0.489962	0.97 (0.94 - 1.01)
ENSG00000143434	SEMA6C	0.0844097	0.0584259	0.00175334	0.382767	1.11 (0.99 - 1.25)
ENSG00000159352	PSMD4	0.140017	0.466285	0.0312889	0.48321	1.06 (0.98 - 1.14)
ENSG00000143390	RFX5	0.0995535	0.00667449	0.238904	0.412771	1.1 (0.98 - 1.22)
ENSG00000143365	RORC	0.812614	0.90706	0.621395	0.942651	1.02 (0.87 - 1.19)
ENSG00000197747	S100A10	0.0374274	0.52473	0.280555	0.250483	0.93 (0.86 - 1)
ENSG00000163191	S100A11	0.114792	0.343917	0.494046	0.44199	0.94 (0.86 - 1.02)
ENSG00000163220	S100A9	0.537872	0.774736	0.564776	0.835245	0.98 (0.94 - 1.03)
ENSG00000163221	S100A12	0.524552	0.0675248	0.512012	0.829376	0.99 (0.97 - 1.01)
ENSG00000143546	S100A8	0.524113	0.646782	0.54432	0.828976	0.98 (0.92 - 1.05)
ENSG00000197956	S100A6	0.75476	0.75476	0.0164772	0.925603	1.02 (0.89 - 1.18)
ENSG00000188015	S100A3	0.435918	0.748308	0.406752	0.774015	0.97 (0.91 - 1.04)
ENSG00000189171	S100A13	0.542321	0.119851	0.903655	0.836429	0.99 (0.95 - 1.03)
ENSG00000160678	S100A1	0.778543	0.834741	0.932315	0.933854	0.99 (0.92 - 1.07)
ENSG00000160712	IL6R	0.478126	0.346631	0.0937266	0.803791	1.05 (0.92 - 1.2)
ENSG00000160710	ADAR	0.288576	0.0301046	0.0513187	0.659305	1.04 (0.97 - 1.12)
ENSG00000160691	SHC1	0.0981365	0.242499	0.313597	0.409544	0.96 (0.92 - 1.01)
ENSG00000196189	SEMA4A	0.0926777	0.149747	0.320811	0.400445	1.02 (1 - 1.04)
ENSG00000143320	CRABP2	0.356308	0.190103	0.0013152	0.720422	1.03 (0.97 - 1.09)
ENSG00000143319	ISG20L2	0.417152	0.0360347	0.00583788	0.762734	0.96 (0.86 - 1.06)
ENSG00000143321	HDGF	0.642992	0.135432	0.010867	0.884686	0.97 (0.87 - 1.09)
ENSG00000158473	CD1D	0.61747	0.195918	0.0792199	0.874057	1.04 (0.89 - 1.21)
ENSG00000158477	CD1A	0.806107	0.324134	0.716783	0.94105	1 (0.96 - 1.03)
ENSG00000158481	CD1C	0.904959	0.710298	0.745549	0.971192	0.99 (0.89 - 1.11)
ENSG00000158485	CD1B	0.904957	0.775787	0.852722	0.971192	1 (0.93 - 1.07)
ENSG00000158488	CD1E	0.916791	0.230486	0.508298	0.974682	1 (0.95 - 1.05)
ENSG00000213088	ACKR1	0.160069	0.622351	0.364639	0.512906	1.03 (0.99 - 1.08)
ENSG00000117091	CD48	0.625942	0.687999	0.969203	0.877643	1.01 (0.96 - 1.06)
ENSG00000122223	CD244	0.920345	0.602284	0.694895	0.97591	1 (0.96 - 1.04)
ENSG00000158869	FCER1G	0.671092	0.81761	0.430032	0.894648	1 (0.98 - 1.01)
ENSG00000143257	NR1I3	0.764433	0.764433	0.928556	0.929018	0.97 (0.77 - 1.21)
ENSG00000173110	HSPA6	0.0276486	0.155592	0.280828	0.211251	0.92 (0.85 - 0.99)
ENSG00000203747	FCGR3A	0.678326	0.183555	0.398179	0.898813	0.98 (0.88 - 1.08)
ENSG00000162747	FCGR3B	0.602393	0.158609	0.244229	0.866915	0.98 (0.92 - 1.05)
ENSG00000072694	FCGR2B	0.0380583	0.276681	0.50064	0.252907	1.02 (1 - 1.04)
ENSG00000198574	SH2D1B	0.477959	0.308218	0.849931	0.803791	0.97 (0.89 - 1.06)
ENSG00000198821	CD247	0.430897	0.816286	0.450013	0.771888	0.98 (0.94 - 1.03)
ENSG00000143185	XCL2	0.870684	0.678387	0.51805	0.962087	1 (0.98 - 1.01)
ENSG00000143184	XCL1	0.870684	0.619446	0.487325	0.962087	1 (0.97 - 1.03)
ENSG00000117560	FASLG	0.219727	0.445461	0.979398	0.584636	1.06 (0.97 - 1.15)
ENSG00000117586	TNFSF4	0.821982	0.726882	0.850314	0.946674	1 (0.96 - 1.04)
ENSG00000116161	CACYBP	0.124513	0.124513	0.0382552	0.461314	0.83 (0.66 - 1.05)
ENSG00000153029	MR1	0.0782469	0.10479	0.0316027	0.369581	0.95 (0.91 - 1.01)
ENSG00000135828	RNASEL	0.819208	0.36176	0.234633	0.945201	0.99 (0.94 - 1.05)
ENSG00000073756	PTGS2	0.283991	0.820773	0.501618	0.655711	0.97 (0.92 - 1.02)
ENSG00000081237	PTPRC	0.838278	0.827161	0.651964	0.952639	0.98 (0.83 - 1.16)
ENSG00000159176	CSRP1	0.558228	0.26777	0.346066	0.845886	1.02 (0.95 - 1.11)
ENSG00000133067	LGR6	0.642846	0.513888	0.214899	0.884686	0.99 (0.94 - 1.04)
ENSG00000159346	ADIPOR1	0.0972737	0.0975197	0.149345	0.408766	1.08 (0.99 - 1.19)
ENSG00000133063	CHIT1	0.446371	0.0226474	0.191433	0.782336	1.04 (0.94 - 1.15)
ENSG00000196188	CTSE	0.11035	0.11035	0.337593	0.433395	1.05 (0.99 - 1.11)
ENSG00000136634	IL10	0.726375	0.397762	0.365428	0.915455	1.01 (0.94 - 1.1)
ENSG00000162892	IL24	0.102534	0.676283	0.703877	0.419416	1.08 (0.99 - 1.17)
ENSG00000117322	CR2	0.213507	0.756443	0.397069	0.579569	0.93 (0.82 - 1.04)
ENSG00000076356	PLXNA2	0.622661	0.0916984	0.60511	0.875596	0.97 (0.85 - 1.1)
ENSG00000117691	NENF	0.310389	0.361286	0.0360483	0.68066	1.04 (0.97 - 1.11)
ENSG00000092969	TGFB2	0.0262978	0.0262978	0.75868	0.20518	1.32 (1.03 - 1.7)
ENSG00000243709	LEFTY1	0.846199	0.807125	0.871793	0.954951	0.98 (0.8 - 1.2)
ENSG00000180875	GREM2	0.0315026	0.117933	0.828523	0.227678	0.9 (0.81 - 0.99)
ENSG00000117020	AKT3	0.103131	0.249712	0.137715	0.420177	0.9 (0.79 - 1.02)
ENSG00000134321	RSAD2	0.540146	0.540146	0.987782	0.836296	1.05 (0.91 - 1.21)
ENSG00000143869	GDF7	0.742717	0.932207	0.413599	0.921358	0.98 (0.88 - 1.09)
ENSG00000115138	POMC	2.43915e-05	5.45393e-05	0.0997475	0.00154156	1.1 (1.05 - 1.14)	0.577	0.782
ENSG00000152689	RASGRP3	0.324616	0.382909	0.997622	0.692556	0.97 (0.93 - 1.03)
ENSG00000150938	CRIM1	0.212424	0.8009	0.500162	0.578033	0.95 (0.87 - 1.03)
ENSG00000055332	EIF2AK2	0.287088	0.0149606	0.36835	0.658337	1.04 (0.97 - 1.12)
ENSG00000115904	SOS1	0.154835	0.115248	0.651694	0.503399	0.96 (0.91 - 1.01)
ENSG00000221823	PPP3R1	0.16882	0.123551	0.508584	0.524562	0.97 (0.93 - 1.01)
ENSG00000163235	TGFA	0.0454364	0.295502	0.232262	0.27899	1.08 (1 - 1.17)
ENSG00000135622	SEMA4F	0.0220543	0.0220543	0.173748	0.18324	1.42 (1.05 - 1.92)
ENSG00000034510	TMSB10	0.351154	0.137739	0.30452	0.716104	0.96 (0.87 - 1.05)
ENSG00000115523	GNLY	0.422201	0.228256	0.425754	0.766256	0.99 (0.98 - 1.01)
ENSG00000153563	CD8A	0.00248751	0.00463231	0.0635126	0.0470115	1.12 (1.04 - 1.21)	0.46	0.53
ENSG00000172116	CD8B	0.232443	0.232443	0.155563	0.598852	1.16 (0.91 - 1.47)
ENSG00000211593	IGKJ5	0.768342	0.768342	0.957267	0.929686	1.01 (0.93 - 1.1)
ENSG00000243466	IGKV1-5	0.783369	0.928022	0.950406	0.934291	1.01 (0.91 - 1.13)
ENSG00000239855	IGKV1-6	0.897217	0.897217	0.881751	0.96928	0.99 (0.87 - 1.13)
ENSG00000243063	IGKV3-7	0.847764	0.847764	0.991674	0.955798	1.01 (0.89 - 1.14)
ENSG00000241755	IGKV1-9	0.989218	0.956565	0.458917	0.994684	1 (0.95 - 1.06)
ENSG00000243290	IGKV1-12	0.867673	0.867673	0.974404	0.961288	1.01 (0.91 - 1.12)
ENSG00000240864	IGKV1-16	0.852125	0.852125	0.732722	0.956907	1.01 (0.93 - 1.09)
ENSG00000240382	IGKV1-17	0.824734	0.808651	0.729949	0.947708	1 (0.96 - 1.03)
ENSG00000241294	IGKV2-24	0.682021	0.682021	0.854428	0.899284	0.98 (0.92 - 1.06)
ENSG00000244575	IGKV1-27	0.836216	0.836216	0.667321	0.951777	0.99 (0.92 - 1.07)
ENSG00000243238	IGKV2-30	0.681906	0.681906	0.579715	0.899284	1.01 (0.95 - 1.08)
ENSG00000251039	IGKV2D-40	0.857354	0.857354	0.854733	0.95861	1.01 (0.93 - 1.09)
ENSG00000239571	IGKV2D-30	0.682352	0.682352	0.9987	0.899284	1.02 (0.92 - 1.13)
ENSG00000243264	IGKV2D-29	0.870209	0.924397	0.342504	0.962051	1 (0.96 - 1.03)
ENSG00000241566	IGKV2D-24	0.682308	0.682308	0.334012	0.899284	1.02 (0.93 - 1.12)
ENSG00000225523	IGKV6D-21	0.694304	0.850439	0.972115	0.903546	0.99 (0.92 - 1.06)
ENSG00000211625	IGKV3D-20	0.768377	0.768377	0.989464	0.929686	1.01 (0.92 - 1.12)
ENSG00000242766	IGKV1D-17	0.562734	0.989487	0.853613	0.848838	1.01 (0.98 - 1.03)
ENSG00000241244	IGKV1D-16	0.88104	0.88104	0.175324	0.965023	1 (0.95 - 1.05)
ENSG00000224041	IGKV3D-15	0.590748	0.590748	0.474774	0.862453	0.98 (0.9 - 1.06)
ENSG00000242580	IGKV1D-43	0.826721	0.826721	0.892227	0.947817	1.01 (0.92 - 1.11)
ENSG00000239819	IGKV1D-8	0.104562	0.104562	0.773738	0.422753	1.05 (0.99 - 1.11)
ENSG00000115085	ZAP70	0.766574	0.0811649	0.547989	0.929472	0.99 (0.94 - 1.05)
ENSG00000115590	IL1R2	0.756677	0.666303	0.764751	0.926263	1.01 (0.96 - 1.05)
ENSG00000115594	IL1R1	0.301982	0.653571	0.880437	0.672581	0.95 (0.85 - 1.05)
ENSG00000115602	IL1RL1	0.121174	0.813883	0.0463116	0.45474	0.95 (0.89 - 1.01)
ENSG00000115604	IL18R1	0.761874	0.933235	0.628326	0.928115	0.99 (0.95 - 1.04)
ENSG00000115607	IL18RAP	0.425534	0.936073	0.479198	0.7687	0.99 (0.98 - 1.01)
ENSG00000071051	NCK2	0.185136	0.719926	0.408663	0.54516	0.95 (0.88 - 1.03)
ENSG00000125538	IL1B	0.401337	0.465814	0.251339	0.750938	1.09 (0.9 - 1.32)
ENSG00000136689	IL1RN	0.87536	0.973583	0.0994393	0.963912	0.99 (0.88 - 1.11)
ENSG00000019169	MARCO	0.115678	0.554134	0.694625	0.444429	1.01 (1 - 1.03)
ENSG00000163083	INHBB	0.738898	0.683329	0.0367832	0.919935	1.01 (0.96 - 1.06)
ENSG00000115718	PROC	0.324925	0.0883761	0.110194	0.692556	0.96 (0.89 - 1.04)
ENSG00000144230	GPR17	0.480715	0.731821	0.535789	0.804922	1.06 (0.9 - 1.24)
ENSG00000121966	CXCR4	0.389603	0.389603	0.156854	0.742104	1.12 (0.87 - 1.44)
ENSG00000121989	ACVR2A	0.779939	0.00942688	0.00464083	0.934135	0.99 (0.94 - 1.05)
ENSG00000153234	NR4A2	0.0122258	0.0248122	0.449826	0.12896	0.82 (0.7 - 0.96)
ENSG00000123612	ACVR1C	0.810638	0.810638	0.0603653	0.942651	1.02 (0.89 - 1.16)
ENSG00000136560	TANK	0.0131656	0.00138321	0.0390419	0.134916	0.95 (0.91 - 0.99)
ENSG00000115267	IFIH1	0.707027	0.253479	0.711759	0.90791	0.98 (0.86 - 1.1)
ENSG00000152256	PDK1	0.61712	0.490432	0.32244	0.874057	1.01 (0.96 - 1.07)
ENSG00000138448	ITGAV	0.768685	0.114689	0.827275	0.929686	0.99 (0.92 - 1.06)
ENSG00000064989	CALCRL	0.331902	0.0483799	0.0364101	0.698876	1.03 (0.97 - 1.1)
ENSG00000138449	SLC40A1	0.514318	0.747519	0.815367	0.825702	0.99 (0.96 - 1.02)
ENSG00000115415	STAT1	0.572972	0.146726	0.762927	0.854451	0.94 (0.77 - 1.16)
ENSG00000204217	BMPR2	0.0142034	0.000391209	0.010616	0.141512	1.06 (1.01 - 1.11)
ENSG00000178562	CD28	0.452972	0.600163	0.74626	0.788509	0.95 (0.85 - 1.08)
ENSG00000163599	CTLA4	0.367027	0.340458	0.956469	0.728075	0.96 (0.88 - 1.05)
ENSG00000163600	ICOS	0.665851	0.469931	0.696391	0.892271	1.03 (0.91 - 1.17)
ENSG00000118257	NRP2	0.749616	0.13466	0.225384	0.924574	0.97 (0.78 - 1.19)
ENSG00000118260	CREB1	0.475512	0.453787	0.153391	0.8027	0.97 (0.88 - 1.06)
ENSG00000144407	PTH2R	0.585174	0.245005	0.226761	0.859997	1.05 (0.88 - 1.25)
ENSG00000115365	LANCL1	0.617156	0.988118	0.427971	0.874057	0.98 (0.92 - 1.05)
ENSG00000180871	CXCR2	0.160083	0.104281	0.000263004	0.512906	0.97 (0.92 - 1.01)
ENSG00000163464	CXCR1	0.0777333	0.00883099	0.00191494	0.368223	0.97 (0.93 - 1)
ENSG00000018280	SLC11A1	0.0562196	0.0251562	0.274283	0.31301	1.03 (1 - 1.06)
ENSG00000175084	DES	0.271253	0.534205	0.556837	0.644125	1.06 (0.96 - 1.17)
ENSG00000173692	PSMD1	0.303747	0.593036	0.326302	0.673433	0.96 (0.9 - 1.03)
ENSG00000168918	INPP5D	0.175554	0.0465519	0.934353	0.533596	1.05 (0.98 - 1.13)
ENSG00000144476	ACKR3	0.892678	0.319431	0.321483	0.967697	1.01 (0.93 - 1.09)
ENSG00000188389	PDCD1	0.749882	0.927829	0.687605	0.924574	0.99 (0.92 - 1.06)
ENSG00000180914	OXTR	0.0711608	0.373901	0.217537	0.352204	1.17 (0.99 - 1.4)
ENSG00000163701	IL17RE	0.960482	0.985112	0.990986	0.98842	1 (0.89 - 1.14)
ENSG00000163702	IL17RC	0.501837	0.190403	0.379237	0.818521	1.02 (0.96 - 1.09)
ENSG00000157017	GHRL	0.805257	0.360879	0.672656	0.940636	1.01 (0.95 - 1.08)
ENSG00000132170	PPARG	0.0129662	1.30249e-12	0.114917	0.133416	1.07 (1.01 - 1.12)
ENSG00000132155	RAF1	0.104222	0.000479745	0.0259621	0.422482	0.93 (0.86 - 1.01)
ENSG00000177463	NR2C2	0.628085	0.00994754	0.372155	0.878255	1.03 (0.9 - 1.18)
ENSG00000174738	NR1D2	0.651696	0.477821	0.486583	0.887635	1.02 (0.92 - 1.14)
ENSG00000151090	THRB	0.550178	0.550178	0.518802	0.841962	1.08 (0.85 - 1.37)
ENSG00000077092	RARB	0.301573	0.301573	0.689914	0.672413	0.9 (0.73 - 1.1)
ENSG00000163513	TGFBR2	0.813003	0.387051	0.668222	0.942651	1.01 (0.96 - 1.05)
ENSG00000170293	CMTM8	0.14658	0.386168	0.371227	0.493445	0.99 (0.97 - 1.01)
ENSG00000153551	CMTM7	0.642863	0.874015	0.967497	0.884686	1.01 (0.96 - 1.07)
ENSG00000091317	CMTM6	0.180072	0.480245	0.193191	0.537986	1.05 (0.98 - 1.14)
ENSG00000183813	CCR4	0.287	0.670888	0.642174	0.658337	0.96 (0.9 - 1.03)
ENSG00000114739	ACVR2B	0.498829	0.36193	0.93111	0.817163	0.99 (0.96 - 1.02)
ENSG00000168329	CX3CR1	0.521292	0.739004	0.0666125	0.827545	1.02 (0.95 - 1.1)
ENSG00000179934	CCR8	0.966254	0.124917	0.873437	0.988682	1 (0.92 - 1.08)
ENSG00000114812	VIPR1	0.665145	0.457485	0.290737	0.891882	0.99 (0.96 - 1.03)
ENSG00000144648	ACKR2	0.273527	0.696535	0.185292	0.646317	0.92 (0.78 - 1.07)
ENSG00000173585	CCR9	0.251835	0.0741041	0.270017	0.621361	0.94 (0.84 - 1.05)
ENSG00000172215	CXCR6	0.163811	0.72426	0.187382	0.518907	1.05 (0.98 - 1.13)
ENSG00000173578	XCR1	0.471279	0.809673	0.682839	0.800402	1.03 (0.94 - 1.14)
ENSG00000163823	CCR1	0.428584	0.00284385	0.884043	0.770656	0.99 (0.97 - 1.01)
ENSG00000183625	CCR3	0.21678	0.00343536	0.923126	0.581756	1.01 (0.99 - 1.04)
ENSG00000160791	CCR5	0.579774	0.00360036	0.686651	0.856734	1.02 (0.96 - 1.08)
ENSG00000121797	CCRL2	0.149464	0.163648	0.0386509	0.497611	1.07 (0.98 - 1.18)
ENSG00000012223	LTF	0.926834	0.926834	0.334859	0.97808	0.99 (0.84 - 1.17)
ENSG00000164050	PLXNB1	0.0769157	0.0718835	0.100813	0.36604	1.19 (0.98 - 1.44)
ENSG00000145050	MANF	0.825637	0.240354	0.55183	0.947817	0.97 (0.72 - 1.29)
ENSG00000056736	IL17RB	0.0058589	0.0112775	0.978885	0.0831755	0.91 (0.84 - 0.97)
ENSG00000198643	FAM3D	0.371387	0.864517	0.762468	0.732247	1.04 (0.96 - 1.12)
ENSG00000163636	PSMD6	0.117795	0.011049	0.0567729	0.448638	0.84 (0.67 - 1.05)
ENSG00000183662	TAFA1	0.356027	0.0344657	0.0580671	0.720422	0.99 (0.96 - 1.02)
ENSG00000163421	PROK2	0.976876	0.965938	0.271794	0.991847	1 (0.97 - 1.03)
ENSG00000169855	ROBO1	0.125303	0.303571	0.729727	0.462423	1.12 (0.97 - 1.28)
ENSG00000144802	NFKBIZ	0.900525	0.734206	0.280707	0.970227	1 (0.95 - 1.06)
ENSG00000114423	CBLB	0.0557546	0.286696	0.958403	0.31157	1.04 (1 - 1.09)
ENSG00000144852	NR1I2	0.186052	0.186052	0.0124372	0.545522	1.2 (0.92 - 1.58)
ENSG00000082701	GSK3B	0.702792	0.195538	0.137394	0.907089	1.01 (0.96 - 1.06)
ENSG00000114013	CD86	0.298888	0.467062	0.129187	0.668152	0.96 (0.89 - 1.04)
ENSG00000114554	PLXNA1	0.500463	0.244953	0.122095	0.817584	1.07 (0.87 - 1.32)
ENSG00000004399	PLXND1	0.000267804	0.000195189	0.00287168	0.00991465	1.25 (1.11 - 1.4)
ENSG00000158092	NCK1	0.00221913	0.00544654	0.00494627	0.0433075	1.22 (1.07 - 1.39)
ENSG00000174564	IL20RB	0.00460242	0.00460242	0.0539817	0.0707938	1.46 (1.12 - 1.89)
ENSG00000051382	PIK3CB	0.447676	0.447676	0.00710478	0.783473	1.11 (0.85 - 1.45)
ENSG00000188313	PLSCR1	0.532028	0.0457624	0.219516	0.831908	1.01 (0.98 - 1.04)
ENSG00000163661	PTX3	0.86948	0.86948	0.873499	0.961549	1.02 (0.79 - 1.33)
ENSG00000168811	IL12A	0.329005	0.329005	0.913122	0.695977	1.11 (0.9 - 1.38)
ENSG00000121858	TNFSF10	0.660441	0.713717	0.252366	0.890154	0.98 (0.92 - 1.06)
ENSG00000121879	PIK3CA	0.0803045	0.118481	0.0249776	0.374267	0.88 (0.77 - 1.02)
ENSG00000175166	PSMD2	0.853535	0.115452	0.0663043	0.957186	1 (0.95 - 1.04)
ENSG00000196083	IL1RAP	0.516852	0.444793	0.33816	0.826742	0.98 (0.92 - 1.04)
ENSG00000188958	UTS2B	0.0294223	0.0110839	0.311813	0.219252	1.1 (1.01 - 1.2)
ENSG00000189058	APOD	0.511299	0.370812	0.147972	0.823753	0.97 (0.88 - 1.06)
ENSG00000145113	MUC4	0.168517	0.0120231	0.728436	0.523971	1.05 (0.98 - 1.13)
ENSG00000072274	TFRC	0.779111	0.00838943	0.513403	0.934006	1.01 (0.96 - 1.06)
ENSG00000180370	PAK2	0.843126	0.410708	0.837901	0.953906	0.99 (0.89 - 1.1)
ENSG00000127418	FGFRL1	0.000574272	0.0129504	0.00197954	0.0173504	0.88 (0.82 - 0.95)
ENSG00000087266	SH3BP2	0.870693	0.055659	0.519208	0.962087	1.01 (0.9 - 1.13)
ENSG00000163993	S100P	0.594974	0.842155	0.583897	0.863999	1 (0.99 - 1.02)
ENSG00000174125	TLR1	0.983145	0.912142	0.764302	0.99373	1 (0.87 - 1.15)
ENSG00000074966	TXK	0.526359	0.218836	0.11321	0.83019	1.01 (0.97 - 1.06)
ENSG00000135605	TEC	0.0562989	0.126665	0.00665065	0.313336	0.83 (0.69 - 1)
ENSG00000156136	DCK	0.0525914	0.0878169	0.0217566	0.302569	0.93 (0.86 - 1)
ENSG00000163631	ALB	0.883903	0.883903	0.42145	0.965872	0.99 (0.84 - 1.16)
ENSG00000169429	CXCL8	0.582124	0.994758	0.631219	0.858068	0.99 (0.93 - 1.04)
ENSG00000124875	CXCL6	0.889887	0.910393	0.976569	0.966568	1.01 (0.86 - 1.19)
ENSG00000109272	PF4V1	0.139219	0.87993	0.881966	0.482493	1.01 (1 - 1.03)
ENSG00000163739	CXCL1	0.882228	0.871593	0.510102	0.965516	0.99 (0.93 - 1.07)
ENSG00000163737	PF4	0.926685	0.926685	0.984961	0.97808	1.01 (0.82 - 1.25)
ENSG00000163735	CXCL5	0.284033	0.569129	0.796557	0.655711	1.01 (0.99 - 1.04)
ENSG00000124882	EREG	0.797386	0.977584	0.671022	0.938194	0.99 (0.91 - 1.08)
ENSG00000138755	CXCL9	0.041869	0.0406074	0.536283	0.266511	1.13 (1 - 1.26)
ENSG00000169245	CXCL10	0.536029	0.0329587	0.0155018	0.834456	1.02 (0.96 - 1.09)
ENSG00000118785	SPP1	0.548528	0.733069	0.630203	0.840621	0.99 (0.96 - 1.02)
ENSG00000138814	PPP3CA	0.00414987	0.00411604	0.375883	0.0661222	0.88 (0.81 - 0.96)
ENSG00000109320	NFKB1	0.0109634	0.00059532	0.0473033	0.121626	0.91 (0.85 - 0.98)
ENSG00000164022	AIMP1	0.0231203	0.0349537	0.782809	0.188729	0.86 (0.75 - 0.98)
ENSG00000138798	EGF	0.0417643	0.0563838	0.0719461	0.266086	1.08 (1 - 1.17)
ENSG00000138685	FGF2	0.00832533	0.0648404	0.490059	0.104449	1.15 (1.04 - 1.27)
ENSG00000170917	NUDT6	0.0339621	0.00654054	0.000887544	0.238345	0.93 (0.87 - 0.99)
ENSG00000164136	IL15	0.0335051	0.291618	0.42513	0.236349	1.08 (1.01 - 1.17)
ENSG00000151623	NR3C2	0.853559	0.831993	0.307637	0.957186	0.98 (0.83 - 1.16)
ENSG00000137462	TLR2	0.216169	0.462722	0.123764	0.58146	0.94 (0.84 - 1.04)
ENSG00000145431	PDGFC	2.9423e-07	2.13092e-05	0.127916	3.86464e-05	1.22 (1.13 - 1.32)	0.989	0.051
ENSG00000164305	CASP3	0.0113635	5.84604e-06	0.000204549	0.123922	1.05 (1.01 - 1.09)
ENSG00000164342	TLR3	0.869596	0.269493	0.735954	0.961549	1.01 (0.92 - 1.11)
ENSG00000164344	KLKB1	0.502506	0.284631	0.980354	0.818521	1.01 (0.98 - 1.03)
ENSG00000112902	SEMA5A	0.431104	0.949867	0.627105	0.771888	0.98 (0.93 - 1.03)
ENSG00000113494	PRLR	0.176749	0.908705	0.704206	0.535136	1.06 (0.98 - 1.14)
ENSG00000168685	IL7R	0.444556	0.160268	0.209604	0.780425	1.02 (0.97 - 1.07)
ENSG00000171522	PTGER4	0.104742	0.668561	0.437801	0.42285	0.95 (0.9 - 1.01)
ENSG00000151882	CCL28	0.0624775	0.298147	0.184017	0.330316	1.1 (1 - 1.21)
ENSG00000164283	ESM1	0.700565	0.366957	0.173475	0.905726	0.99 (0.92 - 1.06)
ENSG00000164509	IL31RA	0.219891	0.219891	0.845517	0.584807	1.05 (0.97 - 1.15)
ENSG00000134352	IL6ST	0.940513	0.690011	0.204118	0.981442	1 (0.89 - 1.13)
ENSG00000145675	PIK3R1	0.819783	0.283288	0.361108	0.945395	0.99 (0.89 - 1.1)
ENSG00000181104	F2R	0.831069	0.771265	0.123303	0.949907	1 (0.97 - 1.04)
ENSG00000164251	F2RL1	0.0749461	0.358248	0.121968	0.360334	0.99 (0.97 - 1)
ENSG00000171643	S100Z	0.880226	0.015258	0.375503	0.964569	1 (0.94 - 1.05)
ENSG00000132842	AP3B1	0.448993	0.155507	0.20128	0.785412	0.99 (0.97 - 1.02)
ENSG00000164307	ERAP1	0.0708232	0.123113	0.300277	0.351325	0.94 (0.87 - 1.01)
ENSG00000164308	ERAP2	0.0915245	0.725966	0.734834	0.398638	1.01 (1 - 1.02)
ENSG00000092421	SEMA6A	0.0574832	0.0289262	0.465649	0.317565	1.1 (1 - 1.22)
ENSG00000125347	IRF1	0.265326	0.604867	0.178944	0.636992	0.91 (0.78 - 1.07)
ENSG00000113520	IL4	0.96455	0.485298	0.153015	0.98842	1 (0.9 - 1.11)
ENSG00000164404	GDF9	0.925311	0.316722	0.0478619	0.97808	0.99 (0.85 - 1.16)
ENSG00000164406	LEAP2	0.742728	0.0718812	0.0978012	0.921358	0.98 (0.86 - 1.11)
ENSG00000170606	HSPA4	0.0063693	0.424634	0.465758	0.0873506	1.06 (1.02 - 1.1)
ENSG00000184584	STING1	0.684591	0.74972	0.392917	0.900262	0.99 (0.93 - 1.05)
ENSG00000113070	HBEGF	0.957466	0.0500973	0.0829745	0.987271	1 (0.91 - 1.09)
ENSG00000170458	CD14	0.00694391	0.0101818	0.0703554	0.0930682	1.06 (1.02 - 1.11)
ENSG00000113580	NR3C1	0.116124	0.28068	0.961278	0.445532	0.84 (0.68 - 1.04)
ENSG00000169252	ADRB2	0.129517	0.126497	0.077544	0.469149	1.08 (0.98 - 1.2)
ENSG00000182578	CSF1R	1	0.0410646	0.372759	1	1 (0.95 - 1.05)
ENSG00000197043	ANXA6	0.640127	0.181786	0.451439	0.883193	0.99 (0.97 - 1.02)
ENSG00000113263	ITK	0.706484	0.480959	0.20627	0.907775	1.01 (0.95 - 1.08)
ENSG00000170231	FABP6	0.85999	0.85999	0.930003	0.959603	1.02 (0.79 - 1.33)
ENSG00000043462	LCP2	0.579487	0.917467	0.796377	0.856734	0.98 (0.9 - 1.06)
ENSG00000160867	FGFR4	0.358485	0.29535	0.489073	0.721977	0.95 (0.86 - 1.06)
ENSG00000127022	CANX	0.174875	0.204992	0.719979	0.532773	0.97 (0.92 - 1.02)
ENSG00000161055	SCGB3A1	0.655165	0.0456974	0.829062	0.888814	1 (0.98 - 1.01)
ENSG00000037280	FLT4	0.655228	0.957414	0.640332	0.888814	0.99 (0.92 - 1.05)
ENSG00000137274	BPHL	0.305535	0.568005	0.806369	0.675414	0.95 (0.86 - 1.05)
ENSG00000153162	BMP6	0.841494	0.224484	0.148694	0.952639	0.99 (0.89 - 1.1)
ENSG00000078401	EDN1	0.0136898	0.124464	0.00596683	0.138109	0.87 (0.79 - 0.97)
ENSG00000010704	HFE	0.441626	0.441626	0.00459231	0.778203	0.9 (0.69 - 1.18)
ENSG00000204713	TRIM27	0.0966147	0.189949	0.474768	0.40753	0.97 (0.94 - 1)
ENSG00000204642	HLA-F	0.814694	0.158188	0.219889	0.942651	1 (0.98 - 1.02)
ENSG00000204632	HLA-G	0.401938	0.00738474	0.00822737	0.750978	1.01 (0.99 - 1.03)
ENSG00000206341	HLA-H	0.104925	0.644788	0.0309123	0.4232	0.98 (0.95 - 1.01)
ENSG00000206503	HLA-A	0.401995	0.00660324	0.00521496	0.750978	1.01 (0.98 - 1.05)
ENSG00000204592	HLA-E	0.00418139	7.40216e-07	0.0104588	0.0664242	1.14 (1.04 - 1.24)
ENSG00000204525	HLA-C	3.21548e-08	6.29741e-12	0.000813851	6.47597e-06	0.94 (0.92 - 0.96)
ENSG00000234745	HLA-B	0.00443172	9.21049e-11	7.39524e-07	0.069369	0.97 (0.95 - 0.99)
ENSG00000204520	MICA	0.352783	7.85974e-15	0.00352428	0.717779	0.99 (0.97 - 1.01)
ENSG00000204516	MICB	0.143147	1.37016e-08	1.16615e-11	0.487935	0.98 (0.95 - 1.01)
ENSG00000226979	LTA	2.37867e-07	1.78071e-10	0.00158172	3.26634e-05	0.81 (0.75 - 0.88)
ENSG00000232810	TNF	3.64114e-10	1.23264e-13	0.000844224	1.44735e-07	0.87 (0.83 - 0.91)
ENSG00000227507	LTB	0.234779	4.56422e-05	1.1397e-05	0.6015	1.08 (0.95 - 1.23)
ENSG00000204475	NCR3	0.273545	6.76855e-09	0.0271049	0.646317	1.02 (0.98 - 1.06)
ENSG00000204444	APOM	0.0031971	0.0031971	0.112568	0.0558937	0.85 (0.76 - 0.95)
ENSG00000204390	HSPA1L	0.254797	0.0114265	0.0317757	0.626105	0.97 (0.92 - 1.02)
ENSG00000204388	HSPA1B	0.0635825	6.30274e-13	1.54234e-08	0.332553	0.94 (0.89 - 1)
ENSG00000204305	AGER	0.00138294	5.26447e-11	0.145301	0.0318815	1.17 (1.06 - 1.29)	1.21E-09	1
ENSG00000204287	HLA-DRA	4.93975e-10	6.68726e-08	4.36256e-06	1.9132e-07	1.33 (1.22 - 1.46)
ENSG00000198502	HLA-DRB5	3.55581e-15	1.28563e-21	3.82007e-05	4.13158e-12	0.94 (0.93 - 0.96)
ENSG00000196126	HLA-DRB1	5.57899e-16	4.38207e-22	0.499766	7.66096e-13	0.94 (0.93 - 0.96)	5.80E-04	1
ENSG00000196735	HLA-DQA1	0.050259	8.42883e-18	3.28904e-12	0.294591	0.98 (0.96 - 1)
ENSG00000179344	HLA-DQB1	9.68033e-13	1.01133e-20	0.0221516	5.84886e-10	0.93 (0.91 - 0.95)	2.26E-07	1
ENSG00000237541	HLA-DQA2	4.20836e-16	5.29435e-23	0.179042	7.06303e-13	1.05 (1.04 - 1.07)	5.80E-04	1
ENSG00000241106	HLA-DOB	0.00118957	6.03554e-12	0.000418795	0.0288882	0.96 (0.94 - 0.98)
ENSG00000204267	TAP2	0.0598865	1.92095e-11	9.87716e-09	0.323701	0.98 (0.96 - 1)
ENSG00000204264	PSMB8	0.53157	5.1267e-07	0.120841	0.831908	1.01 (0.97 - 1.06)
ENSG00000168394	TAP1	0.101659	0.00120483	0.000449238	0.417044	1.1 (0.98 - 1.22)
ENSG00000242574	HLA-DMB	0.584737	0.0902863	0.0707443	0.85969	1.02 (0.95 - 1.09)
ENSG00000204257	HLA-DMA	0.104429	0.0523236	0.000914177	0.422498	0.95 (0.9 - 1.01)
ENSG00000204252	HLA-DOA	0.212149	8.7083e-07	0.00018195	0.5779	0.97 (0.92 - 1.02)
ENSG00000231389	HLA-DPA1	0.576776	6.42711e-05	0.0493833	0.855311	0.99 (0.97 - 1.02)
ENSG00000223865	HLA-DPB1	0.612568	1.85658e-05	0.414364	0.871533	0.99 (0.96 - 1.03)
ENSG00000231925	TAPBP	0.0177885	0.00141813	0.000906567	0.161577	0.93 (0.88 - 0.99)
ENSG00000204209	DAXX	0.0286243	0.00761375	0.00129474	0.215431	1.06 (1.01 - 1.12)
ENSG00000112033	PPARD	0.136645	0.202669	0.392296	0.478558	0.86 (0.7 - 1.05)
ENSG00000112062	MAPK14	0.0305428	0.117748	0.380573	0.223409	1.09 (1.01 - 1.18)
ENSG00000112164	GLP1R	0.69764	0.00118249	0.0041696	0.904455	0.97 (0.81 - 1.15)
ENSG00000001167	NFYA	0.431792	0.265554	0.00382824	0.772226	0.98 (0.93 - 1.03)
ENSG00000112715	VEGFA	0.467194	0.00151841	0.000645697	0.798635	0.98 (0.93 - 1.04)
ENSG00000096384	HSP90AB1	0.839144	0.839144	0.841824	0.952639	1.03 (0.78 - 1.36)
ENSG00000146232	NFKBIE	0.625644	0.384233	0.185156	0.87761	0.99 (0.93 - 1.04)
ENSG00000146072	TNFRSF21	0.0384276	0.0384276	0.362593	0.25364	0.78 (0.61 - 0.99)
ENSG00000112182	BACH2	0.972172	0.365572	0.355494	0.991847	1 (0.93 - 1.07)
ENSG00000010810	FYN	0.349928	0.359113	0.943836	0.715052	0.94 (0.83 - 1.07)
ENSG00000118523	CCN2	0.770067	0.110887	0.112204	0.930149	0.99 (0.93 - 1.06)
ENSG00000027697	IFNGR1	0.630638	0.110051	0.72734	0.879818	1.02 (0.93 - 1.12)
ENSG00000118503	TNFAIP3	0.735487	0.131476	0.861701	0.919296	0.96 (0.76 - 1.21)
ENSG00000131015	ULBP2	0.18769	0.18769	0.28711	0.54826	0.89 (0.75 - 1.06)
ENSG00000091831	ESR1	0.0823831	0.0458074	0.450122	0.379131	0.91 (0.82 - 1.01)
ENSG00000197081	IGF2R	0.292167	0.0926095	0.0144534	0.661746	1.09 (0.93 - 1.26)
ENSG00000112486	CCR6	0.0145979	0.0432693	0.11143	0.143486	1.08 (1.01 - 1.15)
ENSG00000197461	PDGFA	0.081472	0.189482	0.227719	0.377419	0.95 (0.89 - 1.01)
ENSG00000164850	GPER1	0.978438	0.263428	0.0614428	0.992033	1 (0.95 - 1.05)
ENSG00000198286	CARD11	0.201861	0.0848283	0.754153	0.56743	1.03 (0.99 - 1.07)
ENSG00000136238	RAC1	0.874543	0.655659	0.0662467	0.963912	1.01 (0.94 - 1.07)
ENSG00000136244	IL6	0.171598	0.520387	0.0950396	0.52772	0.89 (0.76 - 1.05)
ENSG00000106100	NOD1	0.677031	0.0911409	0.0671613	0.898683	0.98 (0.89 - 1.08)
ENSG00000106113	CRHR2	0.0142241	0.00600511	0.000325946	0.141538	0.87 (0.77 - 0.97)
ENSG00000227191	TRGC2	0.0627747	0.136204	0.448036	0.330428	0.98 (0.97 - 1)
ENSG00000211688	TRGJP2	0.034437	0.00771588	0.606365	0.239931	0.97 (0.95 - 1)
ENSG00000211689	TRGC1	0.130238	0.31123	0.033584	0.469176	1.02 (0.99 - 1.05)
ENSG00000211692	TRGJP1	0.984657	0.00623693	0.0750053	0.994684	1 (0.94 - 1.07)
ENSG00000211695	TRGV9	0.0647894	0.0460874	0.250124	0.33594	0.94 (0.88 - 1)
ENSG00000211696	TRGV8	0.0632297	0.012466	0.0807145	0.331511	0.97 (0.94 - 1)
ENSG00000211697	TRGV5	0.534215	0.024951	0.126231	0.833004	1 (0.99 - 1.02)
ENSG00000211698	TRGV4	0.0197215	0.0850906	0.654289	0.171353	1.02 (1 - 1.03)
ENSG00000211699	TRGV3	0.0101593	0.0667629	0.340127	0.116254	1.02 (1 - 1.04)
ENSG00000233306	TRGV2	0.0631049	0.00284096	0.29526	0.331216	0.98 (0.95 - 1)
ENSG00000196262	PPIA	0.295666	0.0250948	0.133386	0.665458	1.03 (0.97 - 1.1)
ENSG00000126524	SBDS	0.733278	0.125777	0.186242	0.918193	0.98 (0.86 - 1.11)
ENSG00000189143	CLDN4	0.494481	0.494481	0.536313	0.814327	1.04 (0.93 - 1.15)
ENSG00000127955	GNAI1	0.914123	0.888773	0.42949	0.973755	0.99 (0.88 - 1.12)
ENSG00000075223	SEMA3C	0.0762994	0.104017	0.782889	0.364485	0.94 (0.88 - 1.01)
ENSG00000019991	HGF	0.849995	0.849995	0.357466	0.95621	1.02 (0.83 - 1.26)
ENSG00000075213	SEMA3A	0.151307	0.111184	0.414126	0.499453	0.94 (0.87 - 1.02)
ENSG00000106327	TFR2	0.732656	0.270509	0.115189	0.917566	0.97 (0.84 - 1.13)
ENSG00000161057	PSMC2	0.336451	0.0516698	0.0288835	0.702821	0.87 (0.66 - 1.16)
ENSG00000105835	NAMPT	0.382244	0.603338	0.566005	0.73777	0.94 (0.8 - 1.09)
ENSG00000105851	PIK3CG	0.0289984	0.120165	0.641584	0.217429	1.15 (1.01 - 1.3)
ENSG00000196937	FAM3C	0.86445	0.86445	0.108412	0.961172	0.99 (0.93 - 1.06)
ENSG00000174697	LEP	0.612195	0.838791	0.291311	0.871533	0.96 (0.81 - 1.13)
ENSG00000128604	IRF5	0.0627567	0.0989442	0.057881	0.330428	1.02 (1 - 1.05)
ENSG00000221866	PLXNA4	0.0893297	0.234427	0.948672	0.393092	0.93 (0.85 - 1.01)
ENSG00000146858	ZC3HAV1L	0.851294	0.851294	0.592901	0.95621	0.99 (0.85 - 1.15)
ENSG00000105939	ZC3HAV1	0.327902	0.364864	0.44444	0.694665	1.04 (0.96 - 1.13)
ENSG00000157764	BRAF	0.67839	0.67839	0.00048652	0.898813	0.96 (0.81 - 1.14)
ENSG00000226660	TRBV2	0.632543	0.580755	0.711021	0.880155	0.99 (0.96 - 1.03)
ENSG00000237702	TRBV3-1	0.632523	0.66393	0.739325	0.880155	0.99 (0.96 - 1.02)
ENSG00000211710	TRBV4-1	0.236266	0.929601	0.350587	0.603059	1.01 (0.99 - 1.02)
ENSG00000211734	TRBV5-1	0.63251	0.737589	0.719289	0.880155	0.99 (0.97 - 1.02)
ENSG00000211706	TRBV6-1	0.632513	0.465333	0.724674	0.880155	0.99 (0.97 - 1.02)
ENSG00000211745	TRBV4-2	0.14568	0.0827072	0.469622	0.491846	1.03 (0.99 - 1.06)
ENSG00000211731	TRBV5-7	0.0318214	0.337041	0.986818	0.229261	0.96 (0.93 - 1)
ENSG00000253534	TRBV6-8	0.63253	0.213918	0.548724	0.880155	1.01 (0.98 - 1.04)
ENSG00000211728	TRBV5-6	0.871501	0.950663	0.542945	0.962087	1 (0.96 - 1.05)
ENSG00000211727	TRBV7-6	0.67618	0.636185	0.483224	0.898144	0.99 (0.95 - 1.04)
ENSG00000253188	TRBV6-7	0.632506	0.872614	0.472485	0.880155	1.01 (0.98 - 1.03)
ENSG00000211725	TRBV5-5	0.0344762	0.316263	0.689754	0.239983	1.03 (1 - 1.05)
ENSG00000211724	TRBV6-6	0.0601339	0.420708	0.0816595	0.324321	1.06 (1 - 1.12)
ENSG00000230099	TRBV5-4	0.130996	0.548711	0.542919	0.469889	1.03 (0.99 - 1.06)
ENSG00000253409	TRBV7-4	0.0819517	0.396171	0.624589	0.378577	0.98 (0.95 - 1)
ENSG00000211721	TRBV6-5	0.781554	0.655358	0.0436387	0.934222	1 (0.97 - 1.03)
ENSG00000241657	TRBV11-2	0.756674	0.139228	0.863592	0.926263	1 (0.98 - 1.02)
ENSG00000229769	TRBV10-2	0.581855	0.474048	0.898009	0.858042	0.99 (0.97 - 1.02)
ENSG00000211720	TRBV11-1	0.366025	0.443769	0.411231	0.727391	0.99 (0.97 - 1.01)
ENSG00000211717	TRBV10-1	0.794196	0.765054	0.764015	0.937115	1 (0.98 - 1.01)
ENSG00000211716	TRBV9	0.306848	0.297532	0.886605	0.677067	1.02 (0.99 - 1.05)
ENSG00000211714	TRBV7-3	0.654621	0.551985	0.721555	0.888814	1 (0.99 - 1.02)
ENSG00000211713	TRBV6-4	0.843579	0.759634	0.530225	0.953906	0.99 (0.92 - 1.07)
ENSG00000211746	TRBV19	0.310521	0.457055	0.815579	0.68066	1.02 (0.99 - 1.05)
ENSG00000211747	TRBV20-1	0.573987	0.128633	0.351195	0.854826	1.01 (0.97 - 1.05)
ENSG00000211750	TRBV24-1	0.765323	0.75818	0.551777	0.929438	1 (0.98 - 1.02)
ENSG00000211751	TRBC1	0.34975	0.230489	0.582656	0.714881	1.03 (0.97 - 1.09)
ENSG00000211753	TRBV28	0.508285	0.589881	0.60385	0.822247	1 (0.98 - 1.01)
ENSG00000232869	TRBV29-1	0.797073	0.123907	0.6606	0.938194	1 (0.98 - 1.02)
ENSG00000211764	TRBJ2-1	0.851315	0.285725	0.250833	0.95621	1.01 (0.93 - 1.09)
ENSG00000211765	TRBJ2-2	0.865629	0.398778	0.381529	0.961206	1 (0.95 - 1.06)
ENSG00000211767	TRBJ2-3	0.707691	0.111753	0.433133	0.90791	0.99 (0.97 - 1.02)
ENSG00000211768	TRBJ2-4	0.708205	0.708205	0.588845	0.908179	0.98 (0.88 - 1.09)
ENSG00000211770	TRBJ2-6	0.696389	0.260198	0.549419	0.904312	0.98 (0.91 - 1.06)
ENSG00000211771	TRBJ2-7	0.707747	0.749873	0.507372	0.90791	0.99 (0.95 - 1.04)
ENSG00000211772	TRBC2	0.877739	0.291894	0.36896	0.963912	1 (0.95 - 1.07)
ENSG00000237254	TRBV30	0.372497	0.311008	0.0386741	0.732931	1.01 (0.99 - 1.02)
ENSG00000159840	ZYX	0.0608748	0.158565	0.466182	0.326286	1.02 (1 - 1.05)
ENSG00000055118	KCNH2	0.0033574	1.96958e-06	0.120359	0.0579583	0.88 (0.81 - 0.96)
ENSG00000105983	LMBR1	0.0973872	0.0054285	0.160284	0.408766	1.03 (0.99 - 1.07)
ENSG00000106018	VIPR2	0.00280051	0.14209	0.0253245	0.0511509	0.89 (0.82 - 0.96)
ENSG00000164821	DEFA4	0.212062	0.251306	0.386923	0.577776	1.04 (0.98 - 1.1)
ENSG00000239839	DEFA3	0.317743	0.23877	0.457729	0.686454	0.99 (0.96 - 1.01)
ENSG00000164733	CTSB	0.00833819	1.35051e-06	0.513391	0.104449	0.95 (0.92 - 0.99)
ENSG00000038945	MSR1	0.573801	0.232745	0.551965	0.854826	0.99 (0.96 - 1.02)
ENSG00000158815	FGF17	0.400377	0.400377	0.435275	0.750335	1.12 (0.86 - 1.44)
ENSG00000168487	BMP1	0.455617	0.0857891	0.176511	0.789461	1.03 (0.96 - 1.1)
ENSG00000120910	PPP3CC	0.658099	0.351291	0.357778	0.889619	0.97 (0.83 - 1.12)
ENSG00000120889	TNFRSF10B	0.696833	0.164906	0.354152	0.904455	1.01 (0.98 - 1.04)
ENSG00000173535	TNFRSF10C	0.917252	0.253311	0.182062	0.974682	1 (0.95 - 1.05)
ENSG00000173530	TNFRSF10D	0.203021	0.135955	0.204091	0.568526	1.09 (0.96 - 1.24)
ENSG00000104689	TNFRSF10A	0.161216	0.223641	0.654054	0.515008	1.04 (0.99 - 1.09)
ENSG00000147437	GNRH1	0.808501	0.152716	0.221303	0.941553	0.98 (0.85 - 1.14)
ENSG00000120899	PTK2B	0.0507819	0.888622	0.789298	0.296277	0.97 (0.94 - 1)
ENSG00000157168	NRG1	0.133656	0.376195	0.0375924	0.474126	1.01 (1 - 1.03)
ENSG00000077782	FGFR1	0.0328163	0.0027834	0.0825878	0.233752	1.05 (1 - 1.1)
ENSG00000131203	IDO1	0.103046	0.524062	0.191267	0.420111	0.96 (0.92 - 1.01)
ENSG00000104365	IKBKB	0.698289	0.340788	0.2106	0.904455	1.02 (0.92 - 1.13)
ENSG00000254087	LYN	0.406513	0.486314	0.261582	0.755275	1.03 (0.96 - 1.12)
ENSG00000104432	IL7	0.334776	0.334776	0.519953	0.7006	0.9 (0.73 - 1.11)
ENSG00000164687	FABP5	0.801097	0.801097	0.994332	0.939709	0.99 (0.94 - 1.05)
ENSG00000169439	SDC2	0.454187	0.552299	0.109971	0.788782	1.05 (0.92 - 1.21)
ENSG00000154188	ANGPT1	0.677872	0.607324	0.219332	0.898683	0.99 (0.96 - 1.03)
ENSG00000136999	CCN3	0.785083	0.65232	0.705972	0.935314	1.01 (0.94 - 1.09)
ENSG00000042832	TG	0.738897	0.580244	0.726616	0.919935	1.01 (0.96 - 1.06)
ENSG00000104419	NDRG1	0.781189	0.748863	0.28811	0.934222	0.99 (0.95 - 1.04)
ENSG00000169398	PTK2	0.666705	0.176493	0.316649	0.892544	1.02 (0.94 - 1.1)
ENSG00000096968	JAK2	0.146856	0.387008	0.880956	0.493825	0.95 (0.9 - 1.02)
ENSG00000107014	RLN2	0.759183	0.18251	0.984695	0.927263	1.01 (0.92 - 1.11)
ENSG00000107018	RLN1	0.781864	0.696163	0.939644	0.934222	1.01 (0.93 - 1.1)
ENSG00000120156	TEK	0.715218	0.440663	0.770174	0.910628	1.01 (0.98 - 1.03)
ENSG00000122729	ACO1	0.180797	0.000604356	0.222211	0.539135	0.95 (0.88 - 1.02)
ENSG00000137070	IL11RA	0.891534	0.00451661	0.511026	0.966899	1 (0.97 - 1.03)
ENSG00000137101	CD72	0.0344232	0.0779093	0.0837586	0.239931	1.11 (1.01 - 1.22)
ENSG00000198467	TPM2	0.000225951	0.0140162	0.441311	0.00870661	0.97 (0.95 - 0.99)	0.931	0.04
ENSG00000135047	CTSL	0.30248	0.125083	0.668675	0.673094	1.01 (0.99 - 1.04)
ENSG00000187764	SEMA4D	0.0929073	0.299149	0.784695	0.400445	0.96 (0.93 - 1.01)
ENSG00000165025	SYK	0.443937	0.186638	0.0858097	0.780009	1.01 (0.98 - 1.04)
ENSG00000106799	TGFBR1	0.170034	0.669928	0.71322	0.525873	0.94 (0.86 - 1.03)
ENSG00000136813	ECPAS	0.591015	0.421276	0.787109	0.862453	0.98 (0.92 - 1.05)
ENSG00000229314	ORM1	0.514313	0.01386	0.00062246	0.825702	0.99 (0.97 - 1.01)
ENSG00000228278	ORM2	0.514342	0.0084734	0.00415889	0.825702	0.99 (0.95 - 1.03)
ENSG00000106952	TNFSF8	0.706329	0.396541	0.845719	0.907775	0.99 (0.95 - 1.04)
ENSG00000136869	TLR4	0.338232	0.0365418	0.55188	0.704787	0.99 (0.97 - 1.01)
ENSG00000095261	PSMD5	0.275114	0.253963	0.022337	0.64729	0.97 (0.91 - 1.03)
ENSG00000106804	C5	0.260641	0.0591613	0.041505	0.632854	0.99 (0.97 - 1.01)
ENSG00000148200	NR6A1	0.382051	0.382051	0.758369	0.737619	0.94 (0.81 - 1.08)
ENSG00000044574	HSPA5	0.702182	0.260753	0.309539	0.906791	0.98 (0.89 - 1.08)
ENSG00000148356	LRSAM1	0.0328228	0.0266401	0.712692	0.233752	0.88 (0.79 - 0.99)
ENSG00000160404	TOR2A	0.910546	0.294804	0.0246502	0.973755	1.01 (0.84 - 1.21)
ENSG00000106991	ENG	0.00367667	0.0147372	0.266089	0.0612982	0.94 (0.9 - 0.98)
ENSG00000148346	LCN2	0.138668	0.418752	0.0559034	0.481658	1.06 (0.98 - 1.14)
ENSG00000160293	VAV2	0.576353	0.328506	0.0551263	0.855292	1.01 (0.97 - 1.06)
ENSG00000186350	RXRA	0.964551	0.956568	0.902001	0.98842	1 (0.83 - 1.19)
ENSG00000187922	LCN10	0.179639	0.179639	0.932205	0.537482	1.14 (0.94 - 1.37)
ENSG00000204001	LCN8	0.824142	0.799945	0.789428	0.947308	1 (0.98 - 1.02)
ENSG00000176919	C8G	0.802611	0.90902	0.870236	0.939709	1.01 (0.94 - 1.08)
ENSG00000184925	LCN12	0.607296	0.607296	0.884069	0.869533	1.04 (0.9 - 1.21)
ENSG00000107317	PTGDS	0.713164	0.196	0.790207	0.910116	1.01 (0.96 - 1.05)
ENSG00000214402	LCNL1	0.802611	0.951119	0.35009	0.939709	1.01 (0.92 - 1.11)
ENSG00000134470	IL15RA	0.00434345	0.00655921	0.292465	0.0684127	1.06 (1.02 - 1.1)
ENSG00000134460	IL2RA	0.277523	0.205784	0.136296	0.648814	0.95 (0.86 - 1.04)
ENSG00000065675	PRKCQ	0.0310921	0.298017	0.687677	0.226227	1.1 (1.01 - 1.2)
ENSG00000026025	VIM	0.955696	0.700792	0.974291	0.986052	1 (0.94 - 1.06)
ENSG00000107968	MAP3K8	0.0589198	0.208704	0.872961	0.321526	0.94 (0.89 - 1)
ENSG00000099250	NRP1	0.477993	0.101427	0.764168	0.803791	0.98 (0.94 - 1.03)
ENSG00000107643	MAPK8	0.0460069	0.050681	0.170794	0.280103	1.06 (1 - 1.12)
ENSG00000156574	NODAL	0.17054	0.17054	0.299336	0.526684	0.85 (0.67 - 1.07)
ENSG00000180644	PRF1	0.660927	0.830824	0.495519	0.890154	0.98 (0.87 - 1.09)
ENSG00000198246	SLC29A3	0.56485	0.579093	0.302249	0.849472	0.98 (0.93 - 1.04)
ENSG00000122882	ECD	0.907432	0.102267	0.930924	0.972392	1 (0.95 - 1.04)
ENSG00000122861	PLAU	0.091604	0.172565	0.00129413	0.398755	0.95 (0.9 - 1.01)
ENSG00000133661	SFTPD	0.236406	0.0391058	0.31179	0.603059	1.02 (0.98 - 1.07)
ENSG00000107779	BMPR1A	0.0931752	0.247019	0.939212	0.400514	1.08 (0.99 - 1.17)
ENSG00000026103	FAS	0.169877	0.310223	0.251519	0.52571	1.02 (0.99 - 1.06)
ENSG00000213341	CHUK	0.946252	0.00345689	0.0776278	0.983969	1 (0.89 - 1.11)
ENSG00000095539	SEMA4G	0.273665	0.527667	0.779972	0.646497	1.08 (0.94 - 1.25)
ENSG00000148737	TCF7L2	0.0740587	2.22682e-19	5.0957e-31	0.35797	0.94 (0.88 - 1.01)
ENSG00000043591	ADRB1	0.106734	0.296412	0.0838085	0.426611	1.05 (0.99 - 1.11)
ENSG00000066468	FGFR2	0.650471	0.895284	0.887459	0.886986	0.99 (0.96 - 1.02)
ENSG00000185627	PSMD13	0.0994621	0.50636	0.362594	0.412627	0.97 (0.93 - 1.01)
ENSG00000185885	IFITM1	0.0458942	0.0241934	0.0411603	0.279912	0.96 (0.92 - 1)
ENSG00000174775	HRAS	0.499811	0.203936	0.870588	0.817278	1.02 (0.97 - 1.07)
ENSG00000185507	IRF7	0.229065	0.346821	0.552934	0.596041	0.96 (0.89 - 1.03)
ENSG00000167244	IGF2	0.000928557	0.00622148	6.38759e-05	0.0241409	1.29 (1.11 - 1.49)
ENSG00000110651	CD81	0.00589367	0.00288518	0.180495	0.0834987	0.92 (0.87 - 0.98)
ENSG00000132274	TRIM22	0.17564	0.628131	0.049966	0.533596	0.95 (0.88 - 1.02)
ENSG00000132256	TRIM5	0.235717	0.341546	0.226699	0.602863	0.98 (0.94 - 1.02)
ENSG00000166333	ILK	0.971845	0.595643	0.269504	0.991739	1 (0.85 - 1.17)
ENSG00000148926	ADM	0.018752	0.0182747	0.0803845	0.166874	1.05 (1.01 - 1.09)
ENSG00000205213	LGR4	0.172351	0.00470164	2.68501e-05	0.528817	1.08 (0.97 - 1.2)
ENSG00000121691	CAT	0.904956	0.375792	0.494513	0.971192	1 (0.98 - 1.02)
ENSG00000025434	NR1H3	0.459889	0.0432205	0.0101228	0.793306	1.01 (0.98 - 1.05)
ENSG00000165916	PSMC3	0.0404331	0.0151512	0.0191429	0.261224	1.12 (1.01 - 1.26)
ENSG00000183134	PTGDR2	0.85574	0.391869	0.357996	0.957954	1.01 (0.9 - 1.13)
ENSG00000124942	AHNAK	0.00123785	0.0200745	0.157852	0.0294451	1.17 (1.06 - 1.29)	0.527	0.584
ENSG00000133321	PLAAT4	0.380225	0.619812	0.438165	0.737619	0.94 (0.81 - 1.08)
ENSG00000173511	VEGFB	0.25406	0.912231	0.00764923	0.625013	1.07 (0.95 - 1.21)
ENSG00000173153	ESRRA	0.0244596	0.0244596	0.944922	0.195821	0.63 (0.43 - 0.94)
ENSG00000168056	LTBP3	3.31249e-13	1.96089e-12	0.227737	2.38263e-10	1.15 (1.11 - 1.2)	0.998	0.011
ENSG00000173039	RELA	0.000852426	0.000852426	0.234701	0.0230338	0.61 (0.45 - 0.81)	2.16E-04	0.998
ENSG00000175505	CLCF1	0.68116	0.280117	0.311811	0.898973	0.97 (0.83 - 1.13)
ENSG00000110057	UNC93B1	0.746869	0.109994	0.110519	0.922682	1.04 (0.83 - 1.3)
ENSG00000137486	ARRB1	0.529546	0.829168	0.587849	0.831562	1.02 (0.96 - 1.08)
ENSG00000149269	PAK1	0.825059	0.475199	0.948177	0.947708	1.01 (0.95 - 1.07)
ENSG00000074266	EED	0.101236	0.235552	0.951649	0.415761	1.08 (0.99 - 1.18)
ENSG00000170962	PDGFD	0.247332	0.455131	0.0024099	0.615477	1.04 (0.97 - 1.12)
ENSG00000150782	IL18	0.574474	0.506269	0.622852	0.854832	0.99 (0.94 - 1.03)
ENSG00000149305	HTR3B	0.622572	0.622572	0.0721883	0.875596	1.05 (0.87 - 1.27)
ENSG00000166736	HTR3A	0.0953003	0.0699207	0.0882802	0.404823	0.89 (0.77 - 1.02)
ENSG00000110324	IL10RA	0.839135	0.784895	0.119698	0.952639	0.99 (0.93 - 1.06)
ENSG00000198851	CD3E	0.222053	0.432352	0.0520036	0.586999	0.95 (0.87 - 1.03)
ENSG00000167286	CD3D	0.0863235	0.111374	0.0331716	0.387034	1.09 (0.99 - 1.21)
ENSG00000160654	CD3G	0.0961049	0.0336473	0.451815	0.405991	1.11 (0.98 - 1.26)
ENSG00000160683	CXCR5	0.669125	0.669125	0.496314	0.893962	0.95 (0.73 - 1.22)
ENSG00000160703	NLRX1	0.0518013	0.0958846	0.0567711	0.300276	0.85 (0.73 - 1)
ENSG00000110395	CBL	0.398347	0.0171214	0.0048874	0.749017	0.98 (0.94 - 1.03)
ENSG00000109971	HSPA8	0.621658	0.84534	0.144395	0.875596	0.96 (0.83 - 1.11)
ENSG00000154134	ROBO3	0.56923	0.100108	0.230191	0.852375	1.01 (0.98 - 1.03)
ENSG00000006831	ADIPOR2	0.632541	0.788045	0.836051	0.880155	1.02 (0.95 - 1.09)
ENSG00000067182	TNFRSF1A	0.177907	0.0898532	0.0805024	0.53617	0.97 (0.92 - 1.02)
ENSG00000111321	LTBR	0.204378	0.166752	0.359307	0.569791	1.03 (0.98 - 1.08)
ENSG00000139192	TAPBPL	0.577434	0.0546942	0.172413	0.855482	1 (0.99 - 1.02)
ENSG00000010610	CD4	0.26484	0.13256	0.057661	0.636703	0.97 (0.91 - 1.02)
ENSG00000139194	RBP5	0.158579	0.0831944	0.781853	0.510079	1.04 (0.98 - 1.11)
ENSG00000171860	C3AR1	0.376675	0.165878	0.440382	0.735177	0.99 (0.98 - 1.01)
ENSG00000175899	A2M	0.813358	0.937685	0.17809	0.942651	1.01 (0.94 - 1.08)
ENSG00000173391	OLR1	0.205279	0.205279	0.0673019	0.570313	1.16 (0.92 - 1.46)
ENSG00000134539	KLRD1	0.245401	0.13375	0.317878	0.614315	1.03 (0.98 - 1.07)
ENSG00000213809	KLRK1	0.317897	0.764362	0.837282	0.686454	1.04 (0.97 - 1.11)
ENSG00000183542	KLRC4	0.915055	0.493923	0.482322	0.974128	1 (0.96 - 1.04)
ENSG00000205810	KLRC3	0.768671	0.832593	0.254417	0.929686	1 (0.98 - 1.03)
ENSG00000205809	KLRC2	0.374116	0.709571	0.652869	0.73326	1.01 (0.99 - 1.04)
ENSG00000134545	KLRC1	0.768671	0.786922	0.360016	0.929686	1 (0.98 - 1.03)
ENSG00000133703	KRAS	0.843891	0.983538	0.193004	0.954044	1.02 (0.84 - 1.23)
ENSG00000111405	ENDOU	0.602521	0.699818	0.516097	0.867001	0.98 (0.9 - 1.06)
ENSG00000111424	VDR	0.661871	0.0621341	0.377789	0.890154	0.98 (0.89 - 1.07)
ENSG00000139636	LMBR1L	0.644069	0.338177	0.0479063	0.884906	1.04 (0.87 - 1.25)
ENSG00000139610	CELA1	0.781843	0.713227	0.317561	0.934222	1 (0.97 - 1.02)
ENSG00000261308	FIGNL2	0.192684	0.134405	0.00347235	0.55459	0.97 (0.93 - 1.01)
ENSG00000139567	ACVRL1	0.097476	0.0697269	0.232056	0.408766	0.97 (0.93 - 1.01)
ENSG00000135503	ACVR1B	0.194684	0.353724	0.513617	0.557732	0.95 (0.87 - 1.03)
ENSG00000172819	RARG	0.0940605	0.21183	0.230884	0.402406	1.16 (0.98 - 1.37)
ENSG00000185591	SP1	0.328673	0.344568	0.441643	0.695812	1.02 (0.98 - 1.07)
ENSG00000135414	GDF11	0.404579	0.087076	0.100188	0.753894	1.09 (0.89 - 1.33)
ENSG00000110944	IL23A	0.150592	0.341956	0.177978	0.499109	0.87 (0.73 - 1.05)
ENSG00000123384	LRP1	0.0477021	0.0477021	0.191748	0.28551	0.77 (0.6 - 1)
ENSG00000135446	CDK4	0.898164	0.898164	0.274883	0.969884	1.01 (0.86 - 1.19)
ENSG00000198673	TAFA2	0.871492	0.786555	0.340404	0.962087	1 (0.96 - 1.05)
ENSG00000183735	TBK1	0.260895	0.657299	0.677056	0.633063	1.03 (0.98 - 1.09)
ENSG00000111537	IFNG	0.396382	0.645858	0.180007	0.747299	1.06 (0.92 - 1.23)
ENSG00000090382	LYZ	0.0108818	0.163167	0.448078	0.121293	1.02 (1 - 1.03)
ENSG00000136040	PLXNC1	0.620595	0.773135	0.872684	0.875596	0.98 (0.91 - 1.06)
ENSG00000120798	NR2C1	0.961563	0.0548942	0.06213	0.98842	1 (0.93 - 1.09)
ENSG00000120837	NFYB	0.843636	0.843636	0.522563	0.953906	0.97 (0.73 - 1.29)
ENSG00000174600	CMKLR1	0.832013	0.503118	0.195926	0.949907	1 (0.98 - 1.03)
ENSG00000179295	PTPN11	0.367532	0.367532	0.574819	0.728524	0.96 (0.88 - 1.05)
ENSG00000089127	OAS1	0.724135	0.0672284	0.988013	0.914478	1 (0.98 - 1.02)
ENSG00000135114	OASL	6.32029e-05	6.26195e-12	5.44778e-11	0.00331029	1.07 (1.04 - 1.11)
ENSG00000172458	IL17D	0.954691	0.970198	0.363133	0.985755	1.01 (0.83 - 1.21)
ENSG00000102678	FGF9	0.712454	0.848423	0.524876	0.909997	0.95 (0.74 - 1.23)
ENSG00000127863	TNFRSF19	0.0193833	0.0193833	0.91912	0.170216	0.7 (0.51 - 0.94)
ENSG00000122025	FLT3	0.166192	0.247346	0.745792	0.521288	0.87 (0.72 - 1.06)
ENSG00000102755	FLT1	0.267624	0.239288	0.0224935	0.640136	1.03 (0.98 - 1.08)
ENSG00000189403	HMGB1	0.00199128	0.00199128	0.125451	0.0403194	0.73 (0.6 - 0.89)	0.455	0.835
ENSG00000133105	RXFP2	0.295551	0.102914	0.398232	0.665458	1.03 (0.97 - 1.1)
ENSG00000133116	KL	0.132401	0.00697324	0.334618	0.471678	1.05 (0.98 - 1.12)
ENSG00000133111	RFXAP	0.698337	0.698337	0.508144	0.904455	0.95 (0.76 - 1.21)
ENSG00000152207	CYSLTR2	0.238649	0.238649	0.211552	0.60646	1.11 (0.93 - 1.33)
ENSG00000125257	ABCC4	0.141748	0.322987	0.446544	0.486171	1.02 (0.99 - 1.05)
ENSG00000102524	TNFSF13B	0.125369	0.110009	0.871525	0.462444	0.95 (0.89 - 1.01)
ENSG00000169397	RNASE3	0.786955	0.386287	0.881266	0.935952	1 (0.97 - 1.03)
ENSG00000169385	RNASE2	0.786955	0.347776	0.830312	0.935952	1 (0.97 - 1.03)
ENSG00000255569	TRAV1-1	0.34043	0.521675	0.25534	0.705995	0.98 (0.93 - 1.02)
ENSG00000211777	TRAV3	1	0.320223	0.250411	1	1 (0.87 - 1.15)
ENSG00000211778	TRAV4	0.0175823	0.0930224	0.890878	0.160861	0.97 (0.94 - 0.99)
ENSG00000211779	TRAV5	0.126853	0.126853	0.792729	0.464174	1.07 (0.98 - 1.17)
ENSG00000211780	TRAV6	0.918018	0.217563	0.925854	0.974878	1 (0.91 - 1.09)
ENSG00000211782	TRAV8-1	0.313545	0.612434	0.354415	0.682413	1.02 (0.99 - 1.05)
ENSG00000211785	TRAV12-1	0.768751	0.780472	0.750768	0.929686	1.01 (0.95 - 1.07)
ENSG00000211786	TRAV8-2	0.850797	0.964053	0.518961	0.95621	0.99 (0.91 - 1.08)
ENSG00000211787	TRAV8-3	0.940005	0.940005	0.981178	0.981442	1 (0.89 - 1.11)
ENSG00000211788	TRAV13-1	0.783291	0.783291	0.769905	0.934291	1.02 (0.91 - 1.14)
ENSG00000211789	TRAV12-2	0.148025	0.148025	0.650806	0.495438	1.08 (0.97 - 1.19)
ENSG00000211790	TRAV8-4	0.318263	0.430709	0.690459	0.686454	1.02 (0.98 - 1.06)
ENSG00000211792	TRAV14DV4	0.243591	0.120598	0.331506	0.612219	0.99 (0.97 - 1.01)
ENSG00000211793	TRAV9-2	0.143105	0.233502	0.0220094	0.487935	0.97 (0.94 - 1.01)
ENSG00000211794	TRAV12-3	0.300369	0.135435	0.171816	0.670866	0.94 (0.84 - 1.06)
ENSG00000211795	TRAV8-6	0.118889	0.685323	0.317871	0.451139	1.02 (0.99 - 1.05)
ENSG00000211796	TRAV16	0.0642678	0.0642678	0.958378	0.33417	1.13 (0.99 - 1.28)
ENSG00000211798	TRAV18	0.559673	0.216108	0.168889	0.846996	0.98 (0.92 - 1.05)
ENSG00000211799	TRAV19	0.183893	0.214977	0.548454	0.543476	1.02 (0.99 - 1.04)
ENSG00000211800	TRAV20	0.592664	0.598527	0.411887	0.862911	1.02 (0.95 - 1.1)
ENSG00000211801	TRAV21	0.446468	0.480204	0.404268	0.782336	1.07 (0.9 - 1.27)
ENSG00000211802	TRAV22	0.205323	0.205323	0.923083	0.570322	0.93 (0.83 - 1.04)
ENSG00000211805	TRAV24	0.898957	0.0879834	0.295283	0.970227	1 (0.95 - 1.05)
ENSG00000211806	TRAV25	0.0194873	0.0518878	0.225801	0.170405	0.86 (0.76 - 0.98)
ENSG00000211807	TRAV26-1	0.367099	0.948865	0.0663028	0.728075	0.97 (0.9 - 1.04)
ENSG00000211809	TRAV27	0.964811	0.569443	0.573611	0.98842	1 (0.94 - 1.06)
ENSG00000259092	TRAV30	0.644671	0.644671	0.979205	0.884917	1.02 (0.93 - 1.13)
ENSG00000211812	TRAV26-2	0.713564	0.101113	0.480883	0.910116	1 (0.98 - 1.01)
ENSG00000211813	TRAV34	0.0867311	0.0867311	0.000348316	0.388022	0.91 (0.82 - 1.01)
ENSG00000211814	TRAV35	0.901342	0.593736	0.778863	0.970416	1 (0.97 - 1.02)
ENSG00000211815	TRAV36DV7	0.965321	0.877638	0.400538	0.98842	1 (0.94 - 1.07)
ENSG00000211816	TRAV38-1	0.375478	0.327558	0.61249	0.734091	1.01 (0.99 - 1.03)
ENSG00000211817	TRAV38-2DV8	0.486731	0.62875	0.0286251	0.808761	1.02 (0.96 - 1.09)
ENSG00000211818	TRAV39	0.728205	0.728205	0.0537995	0.915455	1.01 (0.94 - 1.1)
ENSG00000211820	TRAV41	0.771967	0.317822	0.0629488	0.931109	1.01 (0.96 - 1.05)
ENSG00000211821	TRDV2	0.723697	0.723697	0.542194	0.914229	1.02 (0.91 - 1.14)
ENSG00000228985	TRDD3	0.870957	0.870957	0.23758	0.962087	0.99 (0.9 - 1.09)
ENSG00000211825	TRDJ1	0.145673	0.532962	0.246295	0.491846	1.03 (0.99 - 1.08)
ENSG00000211828	TRDJ3	0.93028	0.93028	0.420019	0.979156	1 (0.92 - 1.08)
ENSG00000211829	TRDC	0.145267	0.439772	0.176051	0.491719	1.04 (0.99 - 1.09)
ENSG00000256590	TRDV3	0.901641	0.965878	0.501294	0.970416	0.99 (0.88 - 1.12)
ENSG00000211840	TRAJ49	0.0856271	0.0856271	0.445784	0.385858	1.07 (0.99 - 1.15)
ENSG00000211850	TRAJ39	0.717473	0.717473	0.033265	0.911783	1.02 (0.93 - 1.1)
ENSG00000211858	TRAJ31	0.142526	0.237485	0.240864	0.486961	1.13 (0.96 - 1.33)
ENSG00000211886	TRAJ3	0.0824024	0.203205	0.688697	0.379131	0.95 (0.89 - 1.01)
ENSG00000211887	TRAJ2	0.0678862	0.0678862	0.89615	0.343065	0.93 (0.87 - 1.01)
ENSG00000092096	SLC22A17	0.378115	0.13475	0.152899	0.736388	1.03 (0.96 - 1.11)
ENSG00000166091	CMTM5	0.0884819	0.221672	0.438649	0.391827	1.15 (0.98 - 1.35)
ENSG00000092010	PSME1	0.221808	0.277973	0.321886	0.586969	1.06 (0.96 - 1.18)
ENSG00000213906	LTB4R2	0.422283	0.422283	0.247866	0.766256	0.9 (0.69 - 1.17)
ENSG00000213903	LTB4R	0.576473	0.307452	0.850621	0.855292	0.97 (0.89 - 1.07)
ENSG00000100968	NFATC4	0.0200958	0.0200958	0.723832	0.17306	0.81 (0.68 - 0.97)
ENSG00000100448	CTSG	0.714119	0.0310832	0.266252	0.910347	0.99 (0.97 - 1.02)
ENSG00000100453	GZMB	0.232334	0.00204025	0.140133	0.598772	1.02 (0.99 - 1.06)
ENSG00000100906	NFKBIA	0.663388	0.962121	0.310585	0.891183	0.99 (0.95 - 1.03)
ENSG00000100485	SOS2	0.935378	0.170118	0.079161	0.98124	1 (0.93 - 1.08)
ENSG00000168229	PTGDR	0.131909	0.290424	0.724345	0.471147	0.98 (0.95 - 1.01)
ENSG00000125384	PTGER2	0.613162	0.15955	0.557958	0.871618	0.99 (0.94 - 1.04)
ENSG00000100519	PSMC6	0.135131	0.120335	0.00176742	0.475887	1.04 (0.99 - 1.09)
ENSG00000125378	BMP4	0.154486	0.439388	0.834009	0.502877	1.12 (0.96 - 1.3)
ENSG00000197045	GMFB	0.0132611	0.0132611	0.38148	0.135435	1.22 (1.04 - 1.43)
ENSG00000140009	ESR2	0.415168	0.163782	0.744636	0.762445	1.03 (0.96 - 1.1)
ENSG00000119681	LTBP2	0.382234	0.00291551	0.543983	0.73777	0.96 (0.88 - 1.05)
ENSG00000119630	PGF	0.553392	0.268242	0.215292	0.84349	0.97 (0.89 - 1.06)
ENSG00000170345	FOS	0.321226	0.034295	0.30681	0.689417	0.92 (0.79 - 1.08)
ENSG00000119699	TGFB3	0.657208	0.523362	0.936394	0.889394	0.99 (0.93 - 1.04)
ENSG00000165409	TSHR	0.311218	0.0618581	0.28184	0.680703	1.06 (0.94 - 1.2)
ENSG00000100600	LGMN	0.570709	0.583117	0.280107	0.853015	1.02 (0.95 - 1.09)
ENSG00000080824	HSP90AA1	0.122689	0.168508	0.00618712	0.457608	0.95 (0.9 - 1.01)
ENSG00000131323	TRAF3	0.00174888	0.000513119	0.0101313	0.0372594	1.1 (1.04 - 1.18)	0.002	0.999
ENSG00000142208	AKT1	0.123042	0.163791	0.0754139	0.458109	1.04 (0.99 - 1.09)
ENSG00000184916	JAG2	0.608345	0.608345	0.3082	0.869929	0.93 (0.7 - 1.23)
ENSG00000211890	IGHA2	0.568055	0.568055	0.493893	0.851828	1.04 (0.91 - 1.18)
ENSG00000211891	IGHE	0.230576	0.230576	0.654566	0.596786	1.12 (0.93 - 1.36)
ENSG00000211893	IGHG2	0.121206	0.121206	0.259735	0.454747	0.96 (0.9 - 1.01)
ENSG00000211897	IGHG3	0.711205	0.711205	0.443601	0.909739	0.99 (0.92 - 1.06)
ENSG00000211930	IGHD3-3	0.933126	0.933126	0.912338	0.980378	1 (0.95 - 1.06)
ENSG00000211933	IGHV6-1	0.717475	0.717475	0.999926	0.911783	1.02 (0.91 - 1.15)
ENSG00000211934	IGHV1-2	0.155446	0.288886	0.720059	0.504535	0.98 (0.96 - 1.01)
ENSG00000211935	IGHV1-3	0.133291	0.0745982	0.62199	0.473508	1.01 (1 - 1.03)
ENSG00000211941	IGHV3-11	0.162899	0.162899	0.974585	0.517038	1.06 (0.98 - 1.15)
ENSG00000211946	IGHV3-20	0.84363	0.404419	0.874174	0.953906	1 (0.96 - 1.03)
ENSG00000211949	IGHV3-23	0.142026	0.142026	0.999707	0.486354	0.94 (0.87 - 1.02)
ENSG00000211950	IGHV1-24	0.797214	0.797214	0.994679	0.938194	1.01 (0.91 - 1.12)
ENSG00000211952	IGHV4-28	0.160868	0.535219	0.983019	0.514375	1.02 (0.99 - 1.06)
ENSG00000231475	IGHV4-31	0.529488	0.199887	0.605879	0.831557	0.98 (0.92 - 1.04)
ENSG00000211955	IGHV3-33	0.505507	0.166394	0.839419	0.820102	0.98 (0.94 - 1.03)
ENSG00000211959	IGHV4-39	0.160039	0.544301	0.996373	0.512906	0.99 (0.96 - 1.01)
ENSG00000232216	IGHV3-43	0.734176	0.579198	0.837356	0.919241	1 (0.97 - 1.02)
ENSG00000211961	IGHV1-45	0.166381	0.166381	0.605777	0.521288	1.05 (0.98 - 1.14)
ENSG00000211962	IGHV1-46	0.791019	0.359652	0.271595	0.936752	1.01 (0.95 - 1.07)
ENSG00000211964	IGHV3-48	0.29107	0.763296	0.878034	0.660847	1.02 (0.99 - 1.05)
ENSG00000211965	IGHV3-49	0.791043	0.463545	0.100105	0.936752	0.98 (0.85 - 1.13)
ENSG00000211967	IGHV3-53	0.826256	0.790876	0.99894	0.947817	1 (0.98 - 1.03)
ENSG00000211968	IGHV1-58	0.954432	0.828516	0.992508	0.985622	1 (0.91 - 1.11)
ENSG00000224373	IGHV4-59	0.717027	0.965451	0.997915	0.911575	0.99 (0.92 - 1.06)
ENSG00000211970	IGHV4-61	0.93946	0.64194	0.987973	0.981442	1 (0.97 - 1.03)
ENSG00000223648	IGHV3-64	0.839216	0.435784	0.902681	0.952639	1 (0.98 - 1.02)
ENSG00000211972	IGHV3-66	0.939612	0.62553	0.966422	0.981442	1 (0.99 - 1.01)
ENSG00000211973	IGHV1-69	0.781843	0.345181	0.996142	0.934222	1 (0.99 - 1.02)
ENSG00000225698	IGHV3-72	0.870501	0.870501	0.544232	0.962087	1.01 (0.94 - 1.07)
ENSG00000211976	IGHV3-73	0.738995	0.506588	0.815882	0.919935	1.01 (0.95 - 1.07)
ENSG00000224650	IGHV3-74	0.940515	0.803984	0.974152	0.981442	1 (0.9 - 1.1)
ENSG00000172575	RASGRP1	0.00283288	0.000357192	8.50519e-08	0.0513693	1.23 (1.07 - 1.41)
ENSG00000137801	THBS1	0.000166568	0.000253864	9.29666e-05	0.00694588	1.06 (1.03 - 1.1)
ENSG00000137843	PAK6	0.76119	0.76119		0.928063	0.96 (0.76 - 1.23)
ENSG00000187446	CHP1	0.204545	0.0242008	0.0173889	0.570047	1.04 (0.98 - 1.11)
ENSG00000159459	UBR1	0.285679	0.00329824	0.0355354	0.657358	1.08 (0.94 - 1.23)
ENSG00000167004	PDIA3	0.0601405	0.065222	0.00208315	0.324321	1.12 (1 - 1.27)
ENSG00000166710	B2M	0.868483	0.868483	0.0562783	0.961549	1.01 (0.87 - 1.18)
ENSG00000137857	DUOX1	0.728711	0.0224582	0.160253	0.915455	1.02 (0.91 - 1.14)
ENSG00000069869	NEDD4	0.986776	0.315308	0.779809	0.994684	1 (0.95 - 1.05)
ENSG00000103569	AQP9	0.867639	0.621509	0.769077	0.961288	0.99 (0.9 - 1.09)
ENSG00000069667	RORA	0.0267816	0.127882	0.0106543	0.207381	0.87 (0.76 - 0.98)
ENSG00000169032	MAP2K1	0.0474666	0.0246232	0.0294098	0.285307	0.93 (0.87 - 1)
ENSG00000067141	NEO1	0.00048773	4.80841e-08	0.422124	0.0152214	0.93 (0.9 - 0.97)	0.625	0.584
ENSG00000140464	PML	0.00127973	0.000183778	0.164488	0.0301564	0.9 (0.85 - 0.96)	0.203	0.881
ENSG00000138623	SEMA7A	0.0595551	0.0595551	0.0211656	0.323138	1.25 (0.99 - 1.56)
ENSG00000103653	CSK	0.697984	0.081373	0.501371	0.904455	1.01 (0.97 - 1.05)
ENSG00000136381	IREB2	0.373179	0.474983	0.056259	0.732931	0.99 (0.96 - 1.01)
ENSG00000172349	IL16	0.865616	0.781657	0.671611	0.961206	1 (0.96 - 1.03)
ENSG00000166503	HDGFL3	0.120165	0.00374525	0.582909	0.45264	0.98 (0.95 - 1.01)
ENSG00000197696	NMB	0.0238415	0.0195886	0.164357	0.192669	0.95 (0.91 - 0.99)
ENSG00000181026	AEN	0.640525	0.577915	0.724751	0.883332	0.99 (0.94 - 1.04)
ENSG00000172183	ISG20	0.469673	0.630434	0.0280392	0.800027	1.01 (0.98 - 1.04)
ENSG00000185033	SEMA4B	0.552454	0.242255	0.609962	0.84328	1.02 (0.96 - 1.07)
ENSG00000140564	FURIN	0.611929	0.709194	0.463072	0.871533	0.98 (0.91 - 1.06)
ENSG00000140443	IGF1R	0.11818	0.0806823	0.588595	0.449785	0.94 (0.88 - 1.01)
ENSG00000127578	WFIKKN1	0.93946	0.18668	0.190667	0.981442	1 (0.96 - 1.04)
ENSG00000008517	IL32	0.102811	0.270076	0.858608	0.419861	1.02 (1 - 1.05)
ENSG00000179583	CIITA	0.940512	0.990348	0.996619	0.981442	1 (0.91 - 1.1)
ENSG00000185338	SOCS1	0.867655	0.0715675	0.915954	0.961288	0.98 (0.82 - 1.18)
ENSG00000048462	TNFRSF17	0.601945	0.780062	0.034741	0.866641	0.96 (0.81 - 1.13)
ENSG00000166501	PRKCB	0.19632	0.692917	0.146157	0.559406	1.02 (0.99 - 1.04)
ENSG00000077238	IL4R	0.783945	0.628438	0.210297	0.934609	1.01 (0.96 - 1.06)
ENSG00000103522	IL21R	0.895318	0.262003	0.884045	0.968568	1 (0.96 - 1.05)
ENSG00000197272	IL27	0.00137553	0.0260889	0.00855655	0.0318573	1.21 (1.08 - 1.35)
ENSG00000149923	PPP4C	4.14486e-07	9.49264e-08	0.218227	5.13181e-05	0.85 (0.79 - 0.9)	0.478	0.845
ENSG00000102882	MAPK3	7.41362e-05	1.43393e-07	0.0193227	0.00378033	0.95 (0.93 - 0.97)	0.003	0.999
ENSG00000005844	ITGAL	0.950165	0.167082	0.095078	0.984904	1 (0.94 - 1.06)
ENSG00000167207	NOD2	0.672637	0.157348	0.0928712	0.895496	1 (0.99 - 1.02)
ENSG00000083799	CYLD	0.583923	0.636872	0.35886	0.859413	0.97 (0.89 - 1.07)
ENSG00000087237	CETP	0.154103	0.214712	0.73202	0.502323	1.07 (0.97 - 1.19)
ENSG00000166548	TK2	0.92113	0.880392	0.0438431	0.976605	1 (0.97 - 1.03)
ENSG00000217555	CKLF	0.260377	0.483001	0.373103	0.63262	1.07 (0.95 - 1.2)
ENSG00000089505	CMTM1	0.686021	0.495417		0.900682	0.89 (0.52 - 1.54)
ENSG00000140932	CMTM2	0.230527	0.230527	0.057373	0.596786	1.1 (0.94 - 1.27)
ENSG00000140931	CMTM3	0.650502	0.565897	0.492167	0.886986	1.01 (0.96 - 1.07)
ENSG00000183723	CMTM4	0.463983	0.779658	0.51083	0.795885	1.08 (0.88 - 1.33)
ENSG00000159723	AGRP	0.806262	0.12667	0.582559	0.94108	1.01 (0.92 - 1.11)
ENSG00000072736	NFATC3	0.396846	0.563145	0.166951	0.747577	1.03 (0.96 - 1.11)
ENSG00000039068	CDH1	0.0610723	0.0200983	0.426755	0.326286	0.95 (0.9 - 1)
ENSG00000258429	PDF	0.0482988	0.0440532	0.0426035	0.28802	1.08 (1 - 1.16)
ENSG00000102908	NFAT5	0.963188	0.000157426	0.0499052	0.98842	1 (0.84 - 1.19)
ENSG00000157368	IL34	0.751084	0.751084	0.405341	0.92467	1.03 (0.85 - 1.25)
ENSG00000103035	PSMD7	0.896885	0.453351	0.190706	0.969198	1.02 (0.8 - 1.29)
ENSG00000197943	PLCG2	0.283417	0.0183206	0.0957384	0.655191	1.04 (0.97 - 1.1)
ENSG00000140961	OSGIN1	0.00561557	0.0743334	0.790462	0.0810155	1.08 (1.02 - 1.15)
ENSG00000258839	MC1R	0.189625	0.0728249	0.15533	0.550874	1.02 (0.99 - 1.04)
ENSG00000161921	CXCL16	0.75832	0.075835	0.638719	0.926745	1 (0.97 - 1.02)
ENSG00000029725	RABEP1	0.0210636	0.00665444	0.0331272	0.178245	1.02 (1 - 1.05)
ENSG00000161958	FGF11	0.833649	0.366048	0.384724	0.950719	1.02 (0.86 - 1.21)
ENSG00000239697	TNFSF12	0.10846	0.000759276	0.0540547	0.429885	0.98 (0.96 - 1)
ENSG00000161955	TNFSF13	0.731283	0.00694937	0.0219061	0.916818	0.99 (0.96 - 1.03)
ENSG00000141506	PIK3R5	0.251159	0.396971	0.918264	0.620918	0.93 (0.81 - 1.06)
ENSG00000240505	TNFRSF13B	0.537239	0.537239	0.0785789	0.834889	1.08 (0.84 - 1.4)
ENSG00000007171	NOS2	0.180923	0.625978	0.548684	0.539235	1.06 (0.97 - 1.17)
ENSG00000176390	CRLF3	0.277114	0.00787599	0.000102717	0.648691	1.03 (0.98 - 1.08)
ENSG00000108671	PSMD11	0.267133	0.267133	0.852078	0.639873	1.14 (0.9 - 1.45)
ENSG00000108691	CCL2	0.818078	0.641221	0.764347	0.944922	0.97 (0.77 - 1.23)
ENSG00000108700	CCL8	0.819358	0.819358	0.988024	0.945269	1.03 (0.78 - 1.37)
ENSG00000108344	PSMD3	0.0845866	0.00425858	0.904416	0.382768	1.08 (0.99 - 1.19)
ENSG00000126351	THRA	0.710549	0.541359	0.906191	0.909381	0.99 (0.95 - 1.04)
ENSG00000126368	NR1D1	0.710568	0.813341	0.714878	0.909381	0.99 (0.93 - 1.05)
ENSG00000131759	RARA	0.108405	0.0654474	0.205999	0.429779	1.12 (0.97 - 1.3)
ENSG00000126353	CCR7	0.719475	0.390148	0.067492	0.912329	0.97 (0.84 - 1.13)
ENSG00000108771	DHX58	0.000986362	0.000780649	0.00241128	0.0253384	0.95 (0.92 - 0.98)
ENSG00000168610	STAT3	0.0408825	5.93866e-05	0.0103997	0.262721	0.91 (0.82 - 1)
ENSG00000184451	CCR10	0.184838	0.184838	0.268085	0.544966	0.85 (0.67 - 1.08)
ENSG00000126581	BECN1	5.73504e-08	1.22564e-11	4.64977e-06	9.64206e-06	1.13 (1.08 - 1.18)
ENSG00000030582	GRN	0.0718203	0.000684738	0.00081521	0.353025	0.94 (0.89 - 1.01)
ENSG00000131095	GFAP	0.152598	0.310669	0.109459	0.500668	1.14 (0.95 - 1.36)
ENSG00000006062	MAP3K14	0.84897	0.84897	0.458798	0.955851	0.98 (0.83 - 1.17)
ENSG00000186868	MAPT	0.293345	0.293345	0.0580847	0.663021	1.14 (0.9 - 1.44)
ENSG00000064300	NGFR	0.506777	0.506777	0.228289	0.821382	0.93 (0.76 - 1.15)
ENSG00000005381	MPO	0.0106006	0.0367755	0.015306	0.119227	1.06 (1.01 - 1.1)
ENSG00000087191	PSMC5	0.277367	4.44147e-05	0.0110041	0.648691	1.04 (0.97 - 1.13)
ENSG00000259384	GH1	0.167586	0.167586	0.00689979	0.522796	0.89 (0.76 - 1.05)
ENSG00000007312	CD79B	0.372444	0.104125	0.0208143	0.732931	0.95 (0.84 - 1.07)
ENSG00000108622	ICAM2	0.0258621	5.62556e-05	0.00489499	0.203462	1.07 (1.01 - 1.15)
ENSG00000154229	PRKCA	0.310677	0.555378	0.719487	0.680703	1.04 (0.97 - 1.11)
ENSG00000177885	GRB2	0.494089	0.130509	0.066945	0.81429	1.03 (0.95 - 1.11)
ENSG00000089685	BIRC5	0.756695	0.792634	0.827456	0.926263	0.99 (0.92 - 1.06)
ENSG00000184009	ACTG1	0.00163945	0.0358371	0.233287	0.0358213	1.21 (1.07 - 1.36)	0.636	0.425
ENSG00000141574	SECTM1	0.191523	0.102604	0.605734	0.553464	1.06 (0.97 - 1.17)
ENSG00000158270	COLEC12	0.621855	0.847003	0.825755	0.875596	1.02 (0.95 - 1.09)
ENSG00000172175	MALT1	0.766258	0.322723	0.118652	0.929472	0.99 (0.93 - 1.06)
ENSG00000141655	TNFRSF11A	0.0220741	0.00075263	0.545889	0.18324	1.21 (1.03 - 1.41)
ENSG00000131196	NFATC1	0.484203	0.215845	0.942574	0.807094	1.02 (0.96 - 1.09)
ENSG00000129946	SHC2	0.112248	0.103645	0.966904	0.437776	1.08 (0.98 - 1.18)
ENSG00000196415	PRTN3	0.160797	0.000425626	0.00687669	0.514258	0.96 (0.91 - 1.02)
ENSG00000197561	ELANE	0.297266	0.00871333	0.0896128	0.666757	1.06 (0.95 - 1.18)
ENSG00000104899	AMH	0.208943	0.167598	0.759405	0.57425	1.03 (0.98 - 1.09)
ENSG00000126934	MAP2K2	0.247815	0.182314	0.959518	0.615867	1.03 (0.98 - 1.1)
ENSG00000167680	SEMA6B	0.7052	0.258463	0.669173	0.90717	1.04 (0.85 - 1.26)
ENSG00000074842	MYDGF	0.458002	0.823942	0.570202	0.791735	0.95 (0.83 - 1.09)
ENSG00000125726	CD70	0.462994	0.850483	0.931788	0.795105	0.95 (0.83 - 1.09)
ENSG00000125735	TNFSF14	0.762416	0.88019	0.965041	0.92816	1.01 (0.95 - 1.07)
ENSG00000125730	C3	0.579291	0.760208	0.804601	0.856734	1.05 (0.88 - 1.25)
ENSG00000141968	VAV1	0.483987	0.731735	0.938562	0.807094	0.93 (0.75 - 1.15)
ENSG00000171105	INSR	0.0497166	0.0264214	0.279654	0.292775	1.21 (1 - 1.46)
ENSG00000104918	RETN	0.765623	0.690871	0.464515	0.929472	1.02 (0.9 - 1.15)
ENSG00000090659	CD209	0.201305	0.161974	0.887152	0.56645	0.95 (0.89 - 1.03)
ENSG00000131142	CCL25	0.576584	0.576584	0.179769	0.855292	0.93 (0.73 - 1.19)
ENSG00000167775	CD320	0.713886	0.818175	0.963864	0.910314	1.01 (0.96 - 1.06)
ENSG00000130812	ANGPTL6	0.820223	0.0865268	0.155032	0.945395	1.01 (0.94 - 1.08)
ENSG00000267534	S1PR2	0.571335	0.571335	0.0998004	0.853359	1.04 (0.92 - 1.17)
ENSG00000090339	ICAM1	0.00479195	0.0037227	0.0573217	0.0727461	1.11 (1.03 - 1.2)
ENSG00000105397	TYK2	0.900525	0.0757652	0.0163845	0.970227	1 (0.94 - 1.05)
ENSG00000187266	EPOR	0.563483	0.0857462	0.418224	0.848838	1.02 (0.96 - 1.07)
ENSG00000167815	PRDX2	0.193185	0.00015011	2.83655e-05	0.555625	1.04 (0.98 - 1.1)
ENSG00000104998	IL27RA	0.614813	0.452165	0.227228	0.873061	1.01 (0.96 - 1.07)
ENSG00000161031	PGLYRP2	0.325683	0.304916	0.199899	0.6927	0.96 (0.88 - 1.04)
ENSG00000160113	NR2F6	0.207499	0.565234	0.46101	0.57247	0.98 (0.95 - 1.01)
ENSG00000130303	BST2	0.00827191	0.00612996	0.0013899	0.104209	1.29 (1.07 - 1.55)
ENSG00000248099	INSL3	0.215785	0.0851009	0.559534	0.580901	1.04 (0.98 - 1.1)
ENSG00000096996	IL12RB1	0.980055	0.188148	0.372553	0.99234	1 (0.97 - 1.03)
ENSG00000216490	IFI30	0.276902	0.137952	0.526444	0.648691	0.97 (0.93 - 1.02)
ENSG00000130522	JUND	0.989218	0.897115	0.0115556	0.994684	1 (0.86 - 1.17)
ENSG00000130513	GDF15	0.603539	0.290246	0.0543422	0.867483	0.98 (0.92 - 1.05)
ENSG00000064490	RFXANK	0.110639	0.00504373	0.825495	0.434171	0.97 (0.92 - 1.01)
ENSG00000105220	GPI	0.466408	0.719491	0.605471	0.798221	0.96 (0.86 - 1.07)
ENSG00000012124	CD22	0.261165	0.0548719	0.383085	0.633183	1.05 (0.96 - 1.14)
ENSG00000126264	HCST	0.670268	0.670268	0.915713	0.893987	1.03 (0.89 - 1.19)
ENSG00000011600	TYROBP	0.687374	0.537535	0.106433	0.900836	1.02 (0.94 - 1.1)
ENSG00000099341	PSMD8	0.458287	0.888655	0.747134	0.791854	0.96 (0.86 - 1.07)
ENSG00000130669	PAK4	0.296513	0.333265	0.499462	0.665899	1.03 (0.97 - 1.1)
ENSG00000182393	IFNL1	0.084511	0.192648	0.493531	0.382767	1.05 (0.99 - 1.1)
ENSG00000130755	GMFG	0.519598	0.537139	0.10358	0.827293	0.98 (0.91 - 1.05)
ENSG00000105221	AKT2	0.15577	0.175329	0.550341	0.504803	1.12 (0.96 - 1.32)
ENSG00000090006	LTBP4	0.476279	0.124226	0.203902	0.802798	1.02 (0.97 - 1.08)
ENSG00000011422	PLAUR	0.498653	0.842355	0.882435	0.817163	1.05 (0.92 - 1.19)
ENSG00000069399	BCL3	0.233772	0.233772	0.565188	0.60043	0.85 (0.65 - 1.11)
ENSG00000104856	RELB	0.651315	0.651315	0.937159	0.887196	0.94 (0.73 - 1.22)
ENSG00000010310	GIPR	0.000396435	0.000396435	6.43778e-05	0.013307	0.65 (0.52 - 0.83)
ENSG00000008438	PGLYRP1	0.764181	0.399009	0.618159	0.929018	0.99 (0.96 - 1.03)
ENSG00000197405	C5AR1	0.466631	0.122089	0.0237127	0.79833	1.06 (0.91 - 1.23)
ENSG00000104870	FCGRT	0.035507	0.0129408	0.296418	0.244901	0.94 (0.9 - 1)
ENSG00000126456	IRF3	0.978726	0.0841716	0.610718	0.992076	1 (0.95 - 1.05)
ENSG00000131408	NR1H2	0.890311	0.890311	0.319783	0.966798	0.99 (0.82 - 1.19)
ENSG00000105472	CLEC11A	0.46446	0.17199	0.190865	0.796274	0.99 (0.95 - 1.02)
ENSG00000171049	FPR2	0.163378	0.168391	0.780536	0.518123	0.99 (0.97 - 1.01)
ENSG00000171051	FPR1	0.075302	0.355456	0.794376	0.36132	0.98 (0.95 - 1)
ENSG00000204577	LILRB3	0.236412	0.550013	0.272798	0.603059	1.02 (0.99 - 1.05)
ENSG00000243772	KIR2DL3	0.242875	0.689165	0.337438	0.611335	0.92 (0.79 - 1.06)
ENSG00000189013	KIR2DL4	0.499425	0.499425	0.482799	0.817278	1.04 (0.93 - 1.15)
ENSG00000125498	KIR2DL1	0.731773	0.130861	0.912678	0.916943	0.99 (0.94 - 1.05)
ENSG00000167633	KIR3DL1	0.648071	0.863042	0.690686	0.886454	0.99 (0.95 - 1.03)
ENSG00000221957	KIR2DS4	0.204815	0.376611	0.991221	0.570313	1.01 (0.99 - 1.03)
ENSG00000240403	KIR3DL2	0.393887	0.871716	0.791457	0.745407	1.01 (0.99 - 1.04)
ENSG00000189430	NCR1	0.936239	0.561242	0.832661	0.98124	0.99 (0.85 - 1.16)
ENSG00000101280	ANGPT4	0.820281	0.820281	0.924473	0.945395	0.98 (0.82 - 1.17)
ENSG00000088888	MAVS	0.850182	0.959784	0.426337	0.95621	1 (0.95 - 1.05)
ENSG00000089199	CHGB	0.0770089	0.878168	0.621675	0.366304	0.97 (0.93 - 1)
ENSG00000125845	BMP2	0.681037	0.736281	0.69575	0.898973	0.99 (0.92 - 1.06)
ENSG00000101384	JAG1	1	0.9832	0.242217	1	1 (0.83 - 1.21)
ENSG00000101336	HCK	1	0.115233	0.084418	1	1 (0.94 - 1.07)
ENSG00000100991	TRPC4AP	0.480279	0.00228991	0.0764904	0.804638	1.01 (0.99 - 1.03)
ENSG00000101000	PROCR	0.00574446	0.01686	0.129262	0.0823245	0.86 (0.77 - 0.96)
ENSG00000197122	SRC	0.491271	0.194249	0.0135189	0.812239	0.94 (0.78 - 1.12)
ENSG00000101425	BPI	0.370617	0.33425	0.0501209	0.732012	0.98 (0.95 - 1.02)
ENSG00000124181	PLCG1	0.845218	0.0826803	0.0295388	0.954459	1.01 (0.88 - 1.17)
ENSG00000124102	PI3	0.754095	0.774075	0.00723712	0.925603	1.01 (0.97 - 1.04)
ENSG00000124233	SEMG1	0.723614	0.789859	0.175955	0.914201	0.99 (0.94 - 1.04)
ENSG00000124107	SLPI	0.797085	0.734884	0.898841	0.938194	1.01 (0.93 - 1.1)
ENSG00000124145	SDC4	0.654585	0.726284	0.512392	0.888814	1.03 (0.9 - 1.19)
ENSG00000100979	PLTP	0.839038	0.364106	0.0635468	0.952639	1 (0.98 - 1.02)
ENSG00000100985	MMP9	0.0211506	0.205018	0.156264	0.17848	0.92 (0.85 - 0.99)
ENSG00000101017	CD40	0.933587	0.319321	0.298214	0.980656	1 (0.97 - 1.03)
ENSG00000101096	NFATC2	0.614276	0.614276	0.0477754	0.872462	1.07 (0.81 - 1.41)
ENSG00000124205	EDN3	0.274399	0.644605	0.622661	0.64729	1.03 (0.98 - 1.09)
ENSG00000130706	ADRM1	0.310957	0.310957	0.413946	0.680703	1.08 (0.93 - 1.27)
ENSG00000060491	OGFR	0.143006	0.460764	0.274094	0.487935	0.94 (0.86 - 1.02)
ENSG00000125510	OPRL1	0.000166292	3.79297e-08	0.857185	0.00694588	1.06 (1.03 - 1.09)	0.782	0.491
ENSG00000142168	SOD1	0.304824	0.540742	0.229631	0.674632	1.07 (0.94 - 1.23)
ENSG00000159110	IFNAR2	0.508318	0.333664	0.757355	0.822247	0.99 (0.95 - 1.02)
ENSG00000243646	IL10RB	0.155044	0.778288	0.56948	0.50375	0.95 (0.9 - 1.02)
ENSG00000142166	IFNAR1	0.25037	0.659956	0.329273	0.619973	0.97 (0.93 - 1.02)
ENSG00000159128	IFNGR2	0.514314	0.781133	0.227858	0.825702	1.01 (0.98 - 1.04)
ENSG00000183844	FAM3B	0.0796601	0.149344	0.55035	0.372875	0.99 (0.97 - 1)
ENSG00000183486	MX2	0.505058	0.974475	0.880914	0.820102	1.01 (0.97 - 1.06)
ENSG00000157601	MX1	0.938685	0.425443	0.997905	0.98124	1 (0.97 - 1.03)
ENSG00000177398	UMODL1	0.0932551	0.455053	0.16376	0.400517	0.89 (0.77 - 1.02)
ENSG00000160255	ITGB2	0.391404	0.224858	0.651607	0.743849	1.01 (0.99 - 1.03)
ENSG00000160307	S100B	0.12262	0.0266648	0.462456	0.457608	0.99 (0.97 - 1)
ENSG00000177663	IL17RA	0.129297	0.610047	0.0661576	0.468802	0.95 (0.9 - 1.01)
ENSG00000093072	ADA2	0.380602	0.7752	0.766946	0.737619	1.01 (0.98 - 1.05)
ENSG00000015475	BID	0.0510105	0.203504	0.055069	0.297037	1.12 (1 - 1.25)
ENSG00000100030	MAPK1	0.938686	0.157765	0.0814934	0.98124	1 (0.89 - 1.12)
ENSG00000211637	IGLV4-69	0.599996	0.599996	0.140077	0.866397	1.01 (0.96 - 1.07)
ENSG00000211638	IGLV8-61	0.12491	0.46995	0.34234	0.461685	0.98 (0.95 - 1.01)
ENSG00000211639	IGLV4-60	0.218537	0.465458	0.209668	0.583211	1.01 (0.99 - 1.03)
ENSG00000211640	IGLV6-57	0.00903551	0.231489	0.428868	0.107797	1.04 (1.01 - 1.07)
ENSG00000211642	IGLV10-54	0.375043	0.655618	0.276024	0.733905	0.99 (0.97 - 1.01)
ENSG00000211644	IGLV1-51	0.191745	0.3969	0.765429	0.55368	1.04 (0.98 - 1.11)
ENSG00000223350	IGLV9-49	0.211493	0.473922	0.930696	0.577476	0.99 (0.97 - 1.01)
ENSG00000211647	IGLV5-48	0.449681	0.449681	0.533749	0.786156	1.03 (0.96 - 1.1)
ENSG00000211648	IGLV1-47	0.600736	0.858067	0.220283	0.866527	1.03 (0.93 - 1.14)
ENSG00000211649	IGLV7-46	0.578737	0.989293	0.534817	0.856599	1.01 (0.97 - 1.06)
ENSG00000211650	IGLV5-45	0.417114	0.381882	0.0248113	0.762734	1.03 (0.96 - 1.09)
ENSG00000211651	IGLV1-44	0.222202	0.222202	0.919728	0.587291	0.97 (0.91 - 1.02)
ENSG00000211652	IGLV7-43	0.156052	0.138257	0.347419	0.504962	1.06 (0.98 - 1.15)
ENSG00000211654	IGLV5-37	0.105861	0.285107	0.96467	0.424939	0.98 (0.95 - 1)
ENSG00000211655	IGLV1-36	0.826368	0.826368	0.470771	0.947817	0.99 (0.9 - 1.08)
ENSG00000211658	IGLV3-27	0.707741	0.874165	0.403748	0.90791	1.01 (0.97 - 1.05)
ENSG00000211659	IGLV3-25	0.822005	0.708876	0.264218	0.946674	0.99 (0.95 - 1.04)
ENSG00000211662	IGLV3-21	0.625725	0.319099	0.770109	0.87761	1.01 (0.97 - 1.05)
ENSG00000211663	IGLV3-19	0.647965	0.890022	0.639994	0.886454	1.01 (0.97 - 1.04)
ENSG00000211664	IGLV2-18	0.979803	0.979803	0.722048	0.992284	1 (0.94 - 1.06)
ENSG00000211665	IGLV3-16	0.979803	0.557903	0.614472	0.992284	1 (0.95 - 1.05)
ENSG00000211666	IGLV2-14	0.665064	0.665064	0.666236	0.891882	0.98 (0.91 - 1.06)
ENSG00000211667	IGLV3-12	0.979803	0.361693	0.686692	0.992284	1 (0.98 - 1.02)
ENSG00000211668	IGLV2-11	0.439809	0.439809	0.991515	0.77733	1.02 (0.96 - 1.09)
ENSG00000211669	IGLV3-10	0.359991	0.659035	0.877913	0.723437	0.99 (0.95 - 1.02)
ENSG00000211670	IGLV3-9	0.272781	0.60795	0.42101	0.645521	1.04 (0.97 - 1.11)
ENSG00000211672	IGLV4-3	0.165871	0.165871	0.710583	0.521288	1.04 (0.98 - 1.1)
ENSG00000211673	IGLV3-1	0.270626	0.386412	0.481783	0.643744	1.02 (0.99 - 1.05)
ENSG00000211676	IGLJ2	0.14481	0.355615	0.549925	0.490928	1.03 (0.99 - 1.07)
ENSG00000211677	IGLC2	0.175236	0.41115	0.549332	0.533192	1.01 (0.99 - 1.03)
ENSG00000211678	IGLJ3	0.340689	0.663946	0.361815	0.705995	0.98 (0.94 - 1.02)
ENSG00000211679	IGLC3	0.0675091	0.217043	0.649662	0.34242	0.95 (0.9 - 1)
ENSG00000222037	IGLC6	0.72062	0.291594	0.0886958	0.912781	0.99 (0.97 - 1.02)
ENSG00000211685	IGLC7	0.59989	0.269793	0.191395	0.866397	0.99 (0.95 - 1.03)
ENSG00000240972	MIF	0.850568	0.894037	0.42864	0.95621	1.01 (0.94 - 1.08)
ENSG00000100292	HMOX1	0.825056	0.0431729	0.224268	0.947708	0.99 (0.94 - 1.05)
ENSG00000100368	CSF2RB	0.108834	0.552603	0.0648319	0.430532	1.08 (0.98 - 1.2)
ENSG00000187045	TMPRSS6	0.512475	0.512475	0.420934	0.824163	1.07 (0.88 - 1.31)
ENSG00000100385	IL2RB	0.084942	0.192101	0.0758595	0.383916	1.18 (0.98 - 1.43)
ENSG00000128340	RAC2	0.407533	0.88729	0.904809	0.756425	1.02 (0.97 - 1.08)
ENSG00000100201	DDX17	0.486789	0.531902	0.0216507	0.808761	1.02 (0.96 - 1.08)
ENSG00000128383	APOBEC3A	0.730853	0.34071	0.0188529	0.916818	1.01 (0.97 - 1.04)
ENSG00000244509	APOBEC3C	0.277246	0.41455	0.0768307	0.648691	0.98 (0.94 - 1.02)
ENSG00000128394	APOBEC3F	0.270867	0.581368	0.749763	0.643744	0.96 (0.89 - 1.03)
ENSG00000239713	APOBEC3G	0.321906	0.0931414	0.647941	0.690484	0.98 (0.96 - 1.01)
ENSG00000100298	APOBEC3H	0.552498	0.393305	0.777579	0.84328	0.99 (0.96 - 1.02)
ENSG00000100311	PDGFB	0.4738	0.524588	0.513922	0.801375	0.99 (0.95 - 1.02)
ENSG00000100351	GRAP2	0.12495	0.0500905	0.0994158	0.461685	1.11 (0.97 - 1.26)
ENSG00000128285	MCHR1	0.0805404	9.01882e-05	0.00238108	0.374788	0.96 (0.92 - 1.01)
ENSG00000159958	TNFRSF13C	0.0852207	0.167608	0.0588941	0.384946	0.92 (0.85 - 1.01)
ENSG00000186951	PPARA	0.875154	0.00473993	0.185209	0.963912	0.99 (0.83 - 1.17)
ENSG00000196576	PLXNB2	0.00121656	6.40296e-06	0.163316	0.029182	0.93 (0.88 - 0.97)	1.26E-04	1
ENSG00000128165	ADM2	0.808276	0.0121154	0.00578859	0.941553	1.02 (0.88 - 1.17)
ENSG00000025708	TYMP	0.775099	0.00510524	0.56118	0.93248	1 (0.98 - 1.02)

## Sheet: S6
Supplementary Table S6. SMR analysis for association between immune-related gene expression and T2DM in replicated cohort
probeID	Gene_symbol	p_SMR	p_SMR_multi	p_HEIDI	p_FDR	OR SMR 95% CI
ENSG00000187608	ISG15	0.073	0.003	0.239705	0.339	0.94 (0.89 - 1.01)
ENSG00000186891	TNFRSF18	0.462	0.156	0.0508476	0.758	0.98 (0.94 - 1.03)
ENSG00000186827	TNFRSF4	0.202	0.437	0.0569189	0.538	0.97 (0.92 - 1.02)
ENSG00000157873	TNFRSF14	0.383	0.258	0.661599	0.702	1.02 (0.98 - 1.05)
ENSG00000215788	TNFRSF25	0.566	0.025	0.435012	0.817	0.98 (0.9 - 1.06)
ENSG00000049247	UTS2	0.006	0.027	0.963719	0.086	0.95 (0.91 - 0.98)
ENSG00000049249	TNFRSF9	0.008	0.065	0.410597	0.097	1.2 (1.05 - 1.37)
ENSG00000171608	PIK3CD	0.236	0.236	0.272896	0.577	1.13 (0.92 - 1.38)
ENSG00000162444	RBP7	0.002	5.34E-04	0.00399021	0.042	1.08 (1.03 - 1.14)
ENSG00000009724	MASP2	0.015	0.015	0.34354	0.144	0.81 (0.69 - 0.96)
ENSG00000175206	NPPA	0.94	0.972	0.865857	0.978	1 (0.93 - 1.07)
ENSG00000120949	TNFRSF8	0.519	0.519	0.332796	0.79	1.06 (0.88 - 1.28)
ENSG00000028137	TNFRSF1B	0.425	0.549	0.493624	0.734	1.04 (0.95 - 1.13)
ENSG00000070831	CDC42	0.025	4.38E-05	0.00368637	0.189	1.05 (1.01 - 1.09)
ENSG00000185436	IFNLR1	0.878	0.786	0.164882	0.957	1.01 (0.94 - 1.08)
ENSG00000142765	SYTL1	0.005	0.078	0.00407784	0.072	0.93 (0.88 - 0.98)
ENSG00000000938	FGR	0.356	0.609	0.69292	0.684	1.09 (0.91 - 1.31)
ENSG00000169403	PTAFR	0.543	0.543	0.0108492	0.805	0.9 (0.65 - 1.26)
ENSG00000162512	SDC3	0.016	0.012	0.00220385	0.147	0.88 (0.79 - 0.98)
ENSG00000121769	FABP3	0.548	0.491	0.207141	0.808	1.03 (0.93 - 1.15)
ENSG00000084652	TXLNA	0.06	0.112	0.299155	0.304	1.15 (0.99 - 1.34)
ENSG00000116478	HDAC1	0.144	0.144	0.539261	0.465	0.86 (0.71 - 1.05)
ENSG00000119535	CSF3R	0.18	0.546	0.725255	0.511	1.08 (0.97 - 1.2)
ENSG00000183682	BMP8A	0.668	6.11E-05	0.142851	0.867	1.01 (0.98 - 1.04)
ENSG00000116985	BMP8B	0.083	0.03	0.0086552	0.362	1.11 (0.99 - 1.25)
ENSG00000066136	NFYC	0.081	0.469	0.735607	0.355	0.94 (0.87 - 1.01)
ENSG00000066056	TIE1	0.938	0.938	0.454295	0.977	0.99 (0.75 - 1.3)
ENSG00000117400	MPL	0.899	0.168	0.0563718	0.965	1.01 (0.93 - 1.09)
ENSG00000117450	PRDX1	0.07	8.30E-04	0.00212052	0.33	1.06 (1 - 1.12)
ENSG00000117461	PIK3R3	0.01	2.13E-04	0.0474315	0.112	1.07 (1.02 - 1.13)
ENSG00000177606	JUN	0.013	0.269	0.434041	0.131	1.08 (1.02 - 1.14)
ENSG00000162434	JAK1	0.452	0.452	0.477275	0.755	1.08 (0.88 - 1.34)
ENSG00000116678	LEPR	0.001	0.055	0.0040079	0.034	0.95 (0.92 - 0.98)
ENSG00000162594	IL23R	0.128	0.044	0.928888	0.443	1.06 (0.98 - 1.15)
ENSG00000081985	IL12RB2	0.901	0.036	0.167678	0.965	1 (0.95 - 1.05)
ENSG00000122420	PTGFR	0.454	0.436	0.581924	0.756	0.97 (0.88 - 1.06)
ENSG00000142867	BCL10	0.669	0.329	0.0240897	0.868	1.01 (0.96 - 1.07)
ENSG00000162645	GBP2	0.159	0.36	0.792059	0.486	1.14 (0.95 - 1.37)
ENSG00000069702	TGFBR3	0.286	0.169	0.712495	0.626	1.09 (0.93 - 1.27)
ENSG00000162692	VCAM1	0.137	0.186	0.305252	0.455	0.96 (0.91 - 1.01)
ENSG00000170989	S1PR1	0.934	0.935	0.61593	0.976	1.01 (0.89 - 1.14)
ENSG00000134215	VAV3	0.099	0.043	0.290516	0.392	0.98 (0.97 - 1)
ENSG00000134243	SORT1	0.277	5.27E-04	0.000125288	0.617	0.92 (0.78 - 1.07)
ENSG00000184371	CSF1	0.779	0.094	0.871757	0.921	1.02 (0.9 - 1.16)
ENSG00000213281	NRAS	0.579	0.579	0.718019	0.822	0.92 (0.69 - 1.23)
ENSG00000163131	CTSS	0.985	0.014	0.00451054	0.994	1 (0.96 - 1.04)
ENSG00000143434	SEMA6C	0.109	0.257	0.0168329	0.411	1.1 (0.98 - 1.24)
ENSG00000159352	PSMD4	0.033	0.004	0.0490148	0.22	0.93 (0.87 - 0.99)
ENSG00000143390	RFX5	0.012	0.06	0.0575535	0.128	1.15 (1.03 - 1.29)
ENSG00000143365	RORC	0.422	0.566	0.0124656	0.733	0.94 (0.8 - 1.1)
ENSG00000197747	S100A10	0.773	0.149	0.210062	0.919	1.01 (0.94 - 1.09)
ENSG00000163191	S100A11	0.655	0.075	0.349683	0.861	1.02 (0.94 - 1.1)
ENSG00000163220	S100A9	0.531	0.957	0.0107502	0.796	1.02 (0.96 - 1.08)
ENSG00000163221	S100A12	0.542	0.646	0.0117502	0.804	1.01 (0.98 - 1.03)
ENSG00000143546	S100A8	0.541	0.877	0.0140596	0.802	1.02 (0.95 - 1.1)
ENSG00000197956	S100A6	0.78	0.78	0.260766	0.922	0.98 (0.83 - 1.15)
ENSG00000188015	S100A3	0.457	0.734	0.996686	0.756	1.02 (0.98 - 1.06)
ENSG00000189171	S100A13	0.043	0.012	0.465125	0.253	0.96 (0.93 - 1)
ENSG00000160678	S100A1	0.061	0.031	0.585896	0.306	0.93 (0.86 - 1)
ENSG00000160712	IL6R	0.616	0.075	0.00699491	0.842	1.03 (0.91 - 1.17)
ENSG00000160710	ADAR	0.184	0.035	0.0302422	0.515	0.95 (0.88 - 1.02)
ENSG00000160691	SHC1	0.692	0.468	0.521972	0.879	0.99 (0.94 - 1.04)
ENSG00000196189	SEMA4A	0.481	0.003	0.0556666	0.769	1.01 (0.99 - 1.03)
ENSG00000143320	CRABP2	0.662	0.532	0.311742	0.865	1.01 (0.96 - 1.07)
ENSG00000143319	ISG20L2	0.375	0.371	0.265647	0.698	1.05 (0.94 - 1.17)
ENSG00000143321	HDGF	0.19	0.402	0.354803	0.524	1.07 (0.97 - 1.18)
ENSG00000158473	CD1D	0.102	0.058	0.0389875	0.399	0.87 (0.74 - 1.03)
ENSG00000158477	CD1A	0.511	0.185	0.98366	0.785	0.99 (0.96 - 1.02)
ENSG00000158481	CD1C	0.344	0.129	0.00681259	0.677	0.95 (0.85 - 1.06)
ENSG00000158485	CD1B	0.343	0.181	0.0111783	0.676	0.97 (0.91 - 1.04)
ENSG00000158488	CD1E	0.352	0.048	0.0607357	0.682	0.98 (0.93 - 1.03)
ENSG00000213088	ACKR1	0.154	0.377	0.276935	0.478	0.97 (0.92 - 1.01)
ENSG00000117091	CD48	0.482	0.471	0.169603	0.77	0.98 (0.93 - 1.03)
ENSG00000122223	CD244	0.532	0.81	0.660481	0.797	0.99 (0.94 - 1.03)
ENSG00000158869	FCER1G	0.441	0.162	0.449799	0.747	0.99 (0.98 - 1.01)
ENSG00000143257	NR1I3	0.887	0.887	0.0665986	0.959	1.02 (0.79 - 1.31)
ENSG00000173110	HSPA6	0.13	0.328	0.510784	0.447	0.94 (0.87 - 1.02)
ENSG00000203747	FCGR3A	0.741	0.415	0.705865	0.904	0.99 (0.91 - 1.07)
ENSG00000162747	FCGR3B	0.503	0.012	0.349562	0.781	1.02 (0.96 - 1.09)
ENSG00000072694	FCGR2B	0.131	0.002	0.167875	0.448	1.02 (1 - 1.04)
ENSG00000198574	SH2D1B	0.354	0.642	0.27454	0.683	0.96 (0.87 - 1.05)
ENSG00000198821	CD247	0.012	0.076	0.259591	0.127	0.93 (0.88 - 0.99)
ENSG00000143185	XCL2	0.918	0.817	0.991995	0.971	1 (0.98 - 1.01)
ENSG00000143184	XCL1	0.918	0.911	0.97926	0.971	1 (0.97 - 1.03)
ENSG00000117560	FASLG	0.567	0.64	0.370943	0.817	0.97 (0.88 - 1.07)
ENSG00000117586	TNFSF4	0.873	0.514	0.452961	0.956	1 (0.96 - 1.04)
ENSG00000116161	CACYBP	0.007	0.007	0.0971681	0.094	0.7 (0.55 - 0.91)
ENSG00000153029	MR1	0.912	0.347	0.297836	0.969	1 (0.94 - 1.05)
ENSG00000135828	RNASEL	0.69	0.179	0.756787	0.878	0.99 (0.93 - 1.05)
ENSG00000073756	PTGS2	0.686	0.382	0.245036	0.876	1.01 (0.95 - 1.07)
ENSG00000081237	PTPRC	0.03	0.02	0.213473	0.208	0.88 (0.79 - 0.99)
ENSG00000159176	CSRP1	0.413	0.594	0.147253	0.725	1.03 (0.96 - 1.12)
ENSG00000133067	LGR6	0.765	0.01	0.538919	0.915	0.99 (0.94 - 1.04)
ENSG00000159346	ADIPOR1	0.133	0.065	0.0189319	0.45	1.08 (0.98 - 1.19)
ENSG00000133063	CHIT1	4.56E-05	0.001	0.0622327	0.003	1.26 (1.13 - 1.4)
ENSG00000136634	IL10	0.646	0.022	0.0519066	0.858	0.98 (0.9 - 1.06)
ENSG00000162892	IL24	0.363	0.825	0.226714	0.689	0.96 (0.88 - 1.05)
ENSG00000117322	CR2	0.126	0.021	0.0232543	0.44	0.9 (0.79 - 1.03)
ENSG00000076356	PLXNA2	0.799	0.304	0.418719	0.929	0.98 (0.87 - 1.12)
ENSG00000117691	NENF	0.709	0.005	0.00370411	0.886	1.01 (0.94 - 1.1)
ENSG00000092969	TGFB2	0.606	0.606	0.205705	0.836	1.06 (0.85 - 1.32)
ENSG00000243709	LEFTY1	0.323	0.215	0.300898	0.66	0.9 (0.74 - 1.11)
ENSG00000180875	GREM2	0.328	0.602	0.216344	0.663	1.05 (0.95 - 1.16)
ENSG00000117020	AKT3	0.687	0.777	0.268647	0.876	0.97 (0.85 - 1.11)
ENSG00000134321	RSAD2	0.811	0.811	0.659966	0.933	0.98 (0.82 - 1.17)
ENSG00000143869	GDF7	0.377	0.624	0.279627	0.698	0.95 (0.86 - 1.06)
ENSG00000115138	POMC	0.418	0.009	0.16108	0.729	1.02 (0.98 - 1.06)
ENSG00000152689	RASGRP3	0.873	0.569	0.338287	0.956	1 (0.95 - 1.06)
ENSG00000150938	CRIM1	0.142	0.302	0.0421447	0.462	0.94 (0.87 - 1.02)
ENSG00000055332	EIF2AK2	0.013	0.023	0.000515984	0.131	0.9 (0.83 - 0.98)
ENSG00000115904	SOS1	0.05	0.002	0.00515112	0.273	0.93 (0.87 - 1)
ENSG00000221823	PPP3R1	0.889	0.006	0.350656	0.96	1 (0.96 - 1.04)
ENSG00000163235	TGFA	0.551	0.804	0.913765	0.81	1.02 (0.95 - 1.11)
ENSG00000135622	SEMA4F	0.002	0.002	0.291721	0.048	1.73 (1.21 - 2.48)
ENSG00000034510	TMSB10	0.812	0.992	0.949976	0.933	0.99 (0.9 - 1.09)
ENSG00000115523	GNLY	0.376	0.053	0.391478	0.698	1.01 (0.99 - 1.02)
ENSG00000153563	CD8A	0.208	0.011	0.238024	0.545	1.06 (0.97 - 1.15)
ENSG00000172116	CD8B	0.26	0.26	0.658222	0.6	1.14 (0.91 - 1.44)
ENSG00000211593	IGKJ5	0.117	0.117	0.742932	0.425	1.07 (0.98 - 1.17)
ENSG00000243466	IGKV1-5	0.242	0.176	0.987153	0.584	1.06 (0.96 - 1.17)
ENSG00000239855	IGKV1-6	0.146	0.146	0.70398	0.468	0.9 (0.77 - 1.04)
ENSG00000243063	IGKV3-7	0.147	0.147	0.207227	0.468	1.1 (0.97 - 1.26)
ENSG00000241755	IGKV1-9	0.203	0.65	0.369206	0.539	0.97 (0.92 - 1.02)
ENSG00000243290	IGKV1-12	0.164	0.164	0.506579	0.493	1.07 (0.97 - 1.19)
ENSG00000240864	IGKV1-16	0.136	0.136	0.629272	0.455	1.06 (0.98 - 1.15)
ENSG00000240382	IGKV1-17	0.247	0.418	0.527813	0.589	0.98 (0.95 - 1.01)
ENSG00000241294	IGKV2-24	0.848	0.848	0.737801	0.947	1.01 (0.91 - 1.12)
ENSG00000244575	IGKV1-27	0.771	0.771	0.237117	0.918	0.99 (0.94 - 1.04)
ENSG00000243238	IGKV2-30	0.848	0.848	0.666434	0.947	0.99 (0.91 - 1.08)
ENSG00000251039	IGKV2D-40	0.139	0.139	0.780851	0.457	1.06 (0.98 - 1.16)
ENSG00000239571	IGKV2D-30	0.138	0.138	0.313541	0.456	1.08 (0.97 - 1.2)
ENSG00000243264	IGKV2D-29	0.201	0.033	0.995879	0.537	0.98 (0.95 - 1.01)
ENSG00000241566	IGKV2D-24	0.848	0.848	0.826543	0.947	0.99 (0.86 - 1.13)
ENSG00000225523	IGKV6D-21	0.214	0.456	0.546653	0.552	0.96 (0.9 - 1.02)
ENSG00000211625	IGKV3D-20	0.119	0.119	0.408332	0.427	1.08 (0.98 - 1.19)
ENSG00000242766	IGKV1D-17	0.387	0.241	0.693158	0.706	1.01 (0.99 - 1.04)
ENSG00000241244	IGKV1D-16	0.211	0.211	0.947201	0.547	0.97 (0.92 - 1.02)
ENSG00000224041	IGKV3D-15	0.538	0.538	0.487343	0.8	0.97 (0.88 - 1.07)
ENSG00000242580	IGKV1D-43	0.167	0.167		0.496	0.93 (0.83 - 1.03)
ENSG00000239819	IGKV1D-8	0.446	0.446	0.937661	0.751	1.02 (0.96 - 1.09)
ENSG00000115085	ZAP70	0.379	0.251	0.398734	0.699	0.97 (0.92 - 1.03)
ENSG00000115590	IL1R2	0.865	0.339	0.647291	0.953	1 (0.96 - 1.05)
ENSG00000115594	IL1R1	0.732	0.806	0.426972	0.898	0.98 (0.89 - 1.08)
ENSG00000115602	IL1RL1	0.237	0.274	0.0501473	0.578	0.96 (0.9 - 1.03)
ENSG00000115604	IL18R1	0.353	0.2	0.759867	0.683	0.98 (0.94 - 1.02)
ENSG00000115607	IL18RAP	0.107	0.064	0.262336	0.408	0.99 (0.97 - 1)
ENSG00000071051	NCK2	0.046	0.384	0.304693	0.262	0.92 (0.85 - 1)
ENSG00000125538	IL1B	0.375	0.498	0.00465857	0.697	1.09 (0.9 - 1.33)
ENSG00000136689	IL1RN	5.56E-04	0.003	0.0303695	0.019	0.83 (0.75 - 0.92)
ENSG00000019169	MARCO	0.01	0.005	0.0548355	0.116	0.98 (0.96 - 0.99)
ENSG00000163083	INHBB	0.122	0.009	0.0486454	0.433	0.96 (0.91 - 1.01)
ENSG00000115718	PROC	0.234	0.039	0.129825	0.574	1.05 (0.97 - 1.14)
ENSG00000144230	GPR17	0.402	0.119	0.269332	0.717	0.93 (0.79 - 1.1)
ENSG00000121966	CXCR4	0.595	0.595	0.10822	0.83	1.07 (0.83 - 1.38)
ENSG00000121989	ACVR2A	0.341	0.138	0.579087	0.675	0.97 (0.92 - 1.03)
ENSG00000153234	NR4A2	0.243	0.079	0.191948	0.584	0.91 (0.78 - 1.06)
ENSG00000123612	ACVR1C	0.049	0.049	0.960604	0.269	1.18 (1 - 1.38)
ENSG00000136560	TANK	0.975	0.075	0.0788556	0.991	1 (0.96 - 1.04)
ENSG00000115267	IFIH1	0.906	0.063	0.202298	0.967	1.01 (0.83 - 1.23)
ENSG00000152256	PDK1	0.176	0.197	0.0598604	0.506	1.04 (0.98 - 1.1)
ENSG00000138448	ITGAV	0.689	0.47	0.833537	0.877	1.01 (0.95 - 1.09)
ENSG00000064989	CALCRL	0.911	0.12	0.0673487	0.969	1 (0.93 - 1.06)
ENSG00000138449	SLC40A1	0.047	0.352	0.702377	0.264	1.03 (1 - 1.06)
ENSG00000115415	STAT1	0.546	0.403	0.289604	0.807	0.94 (0.76 - 1.16)
ENSG00000204217	BMPR2	0.034	0.053	0.11632	0.222	1.05 (1 - 1.1)
ENSG00000178562	CD28	0.136	0.322	0.090442	0.454	1.11 (0.97 - 1.28)
ENSG00000163599	CTLA4	0.244	0.273	0.441769	0.585	1.06 (0.96 - 1.17)
ENSG00000163600	ICOS	0.116	0.76	0.652045	0.423	0.89 (0.78 - 1.03)
ENSG00000118257	NRP2	0.049	0.046	0.950723	0.271	0.75 (0.57 - 1)
ENSG00000118260	CREB1	0.311	0.198	0.125974	0.649	0.94 (0.84 - 1.06)
ENSG00000144407	PTH2R	0.114	0.097	0.286112	0.419	1.16 (0.96 - 1.4)
ENSG00000115365	LANCL1	0.414	0.171	0.353708	0.725	1.03 (0.96 - 1.1)
ENSG00000180871	CXCR2	0.057	0.119	0.015842	0.295	0.95 (0.91 - 1)
ENSG00000163464	CXCR1	0.037	0.056	0.0578439	0.232	0.96 (0.92 - 1)
ENSG00000018280	SLC11A1	0.041	0.093	0.0484148	0.247	1.03 (1 - 1.06)
ENSG00000175084	DES	0.561	0.388	0.481548	0.815	1.03 (0.92 - 1.16)
ENSG00000173692	PSMD1	0.629	0.438	0.14246	0.849	0.98 (0.92 - 1.05)
ENSG00000168918	INPP5D	0.014	0.016	0.45312	0.135	1.1 (1.02 - 1.19)
ENSG00000144476	ACKR3	0.436	0.961	0.666024	0.744	1.04 (0.95 - 1.14)
ENSG00000188389	PDCD1	0.649	0.354	0.0428607	0.859	0.98 (0.92 - 1.05)
ENSG00000180914	OXTR	0.489	0.832	0.305364	0.773	1.07 (0.89 - 1.28)
ENSG00000163701	IL17RE	0.62	0.195	0.386196	0.844	1.05 (0.87 - 1.26)
ENSG00000163702	IL17RC	0.78	0.976	0.180151	0.922	1.01 (0.94 - 1.08)
ENSG00000157017	GHRL	0.778	0.989	0.914622	0.921	0.99 (0.93 - 1.05)
ENSG00000132170	PPARG	0.817	8.63E-12	0.678409	0.935	1.01 (0.96 - 1.06)
ENSG00000132155	RAF1	0.869	0.01	0.484446	0.955	0.99 (0.91 - 1.08)
ENSG00000177463	NR2C2	0.581	0.77	0.51232	0.823	0.97 (0.86 - 1.09)
ENSG00000174738	NR1D2	0.852	0.03	0.0701937	0.949	0.99 (0.9 - 1.09)
ENSG00000151090	THRB	0.053	0.053	0.0181591	0.284	1.3 (1 - 1.71)
ENSG00000077092	RARB	0.419	0.419	0.935193	0.73	0.92 (0.74 - 1.13)
ENSG00000163513	TGFBR2	0.073	0.792	0.734049	0.337	0.95 (0.91 - 1)
ENSG00000170293	CMTM8	0.462	0.198	0.114315	0.758	0.99 (0.97 - 1.01)
ENSG00000153551	CMTM7	0.484	0.872	0.199463	0.77	0.98 (0.92 - 1.04)
ENSG00000091317	CMTM6	0.716	0.32	0.0169317	0.89	0.99 (0.91 - 1.07)
ENSG00000183813	CCR4	0.003	0.022	0.154495	0.055	0.9 (0.84 - 0.97)
ENSG00000114739	ACVR2B	0.481	0.201	0.0101708	0.769	0.99 (0.96 - 1.02)
ENSG00000168329	CX3CR1	0.108	0.487	0.0677703	0.41	1.1 (0.98 - 1.24)
ENSG00000179934	CCR8	0.379	0.13	0.472631	0.699	1.04 (0.95 - 1.13)
ENSG00000114812	VIPR1	0.07	0.001	0.00243464	0.331	0.97 (0.94 - 1)
ENSG00000144648	ACKR2	0.385	9.42E-04	0.00387801	0.704	1.08 (0.91 - 1.27)
ENSG00000173585	CCR9	0.489	0.049	0.621343	0.773	0.96 (0.87 - 1.07)
ENSG00000172215	CXCR6	0.132	0.055	0.0130019	0.449	1.04 (0.99 - 1.11)
ENSG00000173578	XCR1	0.296	0.311	0.447219	0.636	1.05 (0.95 - 1.16)
ENSG00000163823	CCR1	0.612	2.92E-05	0.200978	0.839	0.99 (0.97 - 1.02)
ENSG00000183625	CCR3	0.298	1.45E-05	0.291472	0.637	1.01 (0.99 - 1.04)
ENSG00000160791	CCR5	0.535	0.038	0.14649	0.799	1.02 (0.96 - 1.08)
ENSG00000121797	CCRL2	0.482	0.963	0.402899	0.77	1.03 (0.94 - 1.14)
ENSG00000012223	LTF	0.107	0.107	0.730638	0.407	0.76 (0.55 - 1.06)
ENSG00000164050	PLXNB1	1.75E-04	0.002	0.00023886	0.008	1.61 (1.25 - 2.06)
ENSG00000145050	MANF	0.015	0.131	0.400224	0.145	1.39 (1.06 - 1.8)
ENSG00000056736	IL17RB	0.646	0.004	6.61804e-05	0.858	1.02 (0.95 - 1.09)
ENSG00000198643	FAM3D	0.325	0.348	0.277029	0.661	0.96 (0.89 - 1.04)
ENSG00000163636	PSMD6	0.149	0.332	0.00438311	0.472	1.21 (0.93 - 1.56)
ENSG00000183662	TAFA1	0.974	0.691	0.236767	0.991	1 (0.97 - 1.03)
ENSG00000163421	PROK2	0.805	0.423	0.174377	0.93	1 (0.97 - 1.03)
ENSG00000169855	ROBO1	0.328	0.315	0.0642607	0.663	1.07 (0.93 - 1.24)
ENSG00000144802	NFKBIZ	0.969	0.002	0.199081	0.989	1 (0.94 - 1.07)
ENSG00000114423	CBLB	0.024	0.045	0.170208	0.183	1.04 (1.01 - 1.08)
ENSG00000144852	NR1I2	0.656	0.656	0.959348	0.862	1.06 (0.82 - 1.38)
ENSG00000082701	GSK3B	0.527	0.173	0.480491	0.794	0.98 (0.94 - 1.03)
ENSG00000114013	CD86	0.18	0.111	0.356136	0.511	1.05 (0.98 - 1.12)
ENSG00000114554	PLXNA1	0.934	0.579	0.773573	0.976	0.99 (0.82 - 1.2)
ENSG00000004399	PLXND1	0.868	0.015	0.00315702	0.954	1.01 (0.9 - 1.14)
ENSG00000158092	NCK1	0.376	0.166	0.00577656	0.698	1.06 (0.94 - 1.19)
ENSG00000174564	IL20RB	0.387	0.387	0.0119738	0.706	1.11 (0.88 - 1.41)
ENSG00000051382	PIK3CB	0.074	0.074	0.00103766	0.341	0.77 (0.58 - 1.03)
ENSG00000188313	PLSCR1	0.641	0.105	0.218499	0.855	1.01 (0.98 - 1.04)
ENSG00000163661	PTX3	0.383	0.383	0.0919858	0.702	0.88 (0.65 - 1.18)
ENSG00000168811	IL12A	0.108	0.108	0.685427	0.409	0.83 (0.66 - 1.04)
ENSG00000121858	TNFSF10	0.374	0.098	0.264388	0.697	1.04 (0.96 - 1.12)
ENSG00000121879	PIK3CA	0.106	0.515	0.405091	0.405	1.13 (0.98 - 1.3)
ENSG00000175166	PSMD2	0.023	0.076	2.46137e-06	0.178	1.06 (1.01 - 1.11)
ENSG00000196083	IL1RAP	0.111	0.226	0.205373	0.414	0.96 (0.91 - 1.01)
ENSG00000188958	UTS2B	0.63	0.741	0.664058	0.849	1.02 (0.94 - 1.11)
ENSG00000189058	APOD	0.478	0.801	0.153193	0.768	0.97 (0.89 - 1.06)
ENSG00000145113	MUC4	0.228	0.006	0.00694074	0.567	0.95 (0.88 - 1.03)
ENSG00000072274	TFRC	0.951	0.003	0.260514	0.983	1 (0.95 - 1.06)
ENSG00000180370	PAK2	0.2	0.531	0.56275	0.537	0.94 (0.86 - 1.03)
ENSG00000127418	FGFRL1	0.108	0.003	0.0129813	0.409	0.94 (0.88 - 1.01)
ENSG00000087266	SH3BP2	0.856	0.384	0.278609	0.951	1.02 (0.79 - 1.34)
ENSG00000163993	S100P	0.378	0.355	0.933507	0.699	1.01 (0.99 - 1.02)
ENSG00000174125	TLR1	0.739	0.951	0.490045	0.902	0.99 (0.95 - 1.04)
ENSG00000074966	TXK	0.862	0.007	0.0753807	0.952	1 (0.96 - 1.04)
ENSG00000135605	TEC	0.595	0.043	0.00832546	0.83	0.95 (0.79 - 1.14)
ENSG00000156136	DCK	0.38	0.039	0.0431256	0.7	0.97 (0.9 - 1.04)
ENSG00000163631	ALB	0.054	0.054	0.212629	0.287	0.83 (0.68 - 1)
ENSG00000169429	CXCL8	0.331	0.367	0.0541259	0.666	1.02 (0.98 - 1.07)
ENSG00000124875	CXCL6	0.88	0.403	0.22742	0.958	1.01 (0.86 - 1.2)
ENSG00000109272	PF4V1	0.297	0.11	0.0477052	0.636	0.99 (0.97 - 1.01)
ENSG00000163739	CXCL1	0.262	0.485	0.211061	0.601	1.04 (0.97 - 1.11)
ENSG00000163737	PF4	0.004	0.004	1.79032e-05	0.063	0.69 (0.54 - 0.89)
ENSG00000163735	CXCL5	0.21	0.005	0.0515416	0.547	1.02 (0.99 - 1.04)
ENSG00000124882	EREG	0.409	0.28	0.00751814	0.721	0.96 (0.89 - 1.05)
ENSG00000138755	CXCL9	0.048	0.016	0.15695	0.269	1.15 (1 - 1.31)
ENSG00000169245	CXCL10	0.875	0.062	0.00105124	0.956	0.99 (0.93 - 1.07)
ENSG00000118785	SPP1	0.4	0.003	0.0227343	0.715	1.01 (0.98 - 1.04)
ENSG00000138814	PPP3CA	0.907	0.445	0.0615908	0.968	1 (0.92 - 1.08)
ENSG00000109320	NFKB1	0.086	8.40E-05	4.00952e-07	0.366	0.94 (0.87 - 1.01)
ENSG00000164022	AIMP1	0.82	0.166	0.0577579	0.936	1.01 (0.89 - 1.15)
ENSG00000138798	EGF	0.467	0.348	0.231551	0.761	1.03 (0.95 - 1.12)
ENSG00000138685	FGF2	0.361	0.421	0.154172	0.688	1.05 (0.94 - 1.18)
ENSG00000170917	NUDT6	0.849	0.29	0.0313702	0.947	1.01 (0.93 - 1.09)
ENSG00000164136	IL15	0.129	0.675	0.489493	0.446	0.94 (0.87 - 1.02)
ENSG00000151623	NR3C2	0.689	0.3	0.201794	0.877	1.04 (0.87 - 1.23)
ENSG00000137462	TLR2	0.574	0.306	0.0435688	0.82	0.96 (0.85 - 1.1)
ENSG00000145431	PDGFC	1.02E-06	5.44E-04	0.194964	1.84E-04	1.23 (1.13 - 1.34)
ENSG00000164305	CASP3	2.32E-04	3.06E-07	0.0435665	0.01	1.08 (1.03 - 1.12)
ENSG00000164342	TLR3	0.133	0.061	0.676053	0.449	0.93 (0.85 - 1.02)
ENSG00000164344	KLKB1	0.658	0.115	0.191784	0.863	0.99 (0.97 - 1.02)
ENSG00000112902	SEMA5A	0.316	0.305	0.0304721	0.652	1.04 (0.97 - 1.11)
ENSG00000113494	PRLR	0.093	0.8	0.159572	0.38	0.93 (0.86 - 1.01)
ENSG00000168685	IL7R	0.012	0.107	0.50681	0.125	0.94 (0.89 - 0.99)
ENSG00000171522	PTGER4	0.502	0.017	0.703261	0.781	0.98 (0.93 - 1.04)
ENSG00000151882	CCL28	0.132	0.616	0.00560556	0.449	1.08 (0.98 - 1.19)
ENSG00000164283	ESM1	0.904	0.706	0.296255	0.966	1 (0.93 - 1.07)
ENSG00000164509	IL31RA	0.804	0.804	0.638842	0.93	0.98 (0.87 - 1.11)
ENSG00000134352	IL6ST	0.775	0.367	0.0542561	0.92	0.98 (0.86 - 1.12)
ENSG00000145675	PIK3R1	0.484	0.353	0.0513608	0.77	0.96 (0.87 - 1.07)
ENSG00000181104	F2R	0.41	0.117	0.422391	0.722	0.98 (0.95 - 1.02)
ENSG00000164251	F2RL1	0.943	0.596	0.227628	0.98	1 (0.98 - 1.02)
ENSG00000171643	S100Z	0.153	0.233	0.499907	0.477	1.05 (0.98 - 1.11)
ENSG00000132842	AP3B1	3.46E-05	2.35E-05	0.341837	0.002	0.94 (0.92 - 0.97)
ENSG00000164307	ERAP1	1.11E-04	0.001	0.224489	0.006	0.87 (0.8 - 0.93)
ENSG00000164308	ERAP2	0.251	9.90E-05	0.190967	0.593	1.01 (0.99 - 1.02)
ENSG00000092421	SEMA6A	0.775	0.532	0.0228417	0.92	1.02 (0.91 - 1.13)
ENSG00000125347	IRF1	0.204	0.18	0.718851	0.541	0.89 (0.75 - 1.06)
ENSG00000113520	IL4	0.4	0.635	0.945452	0.715	0.97 (0.89 - 1.05)
ENSG00000164404	GDF9	0.609	0.104	0.0101172	0.838	1.04 (0.89 - 1.22)
ENSG00000164406	LEAP2	0.067	0.121	0.0456714	0.322	0.87 (0.75 - 1.01)
ENSG00000170606	HSPA4	0.008	0.093	0.096128	0.102	1.07 (1.02 - 1.13)
ENSG00000184584	STING1	0.393	0.938	0.90308	0.71	0.98 (0.92 - 1.03)
ENSG00000113070	HBEGF	0.073	0.343	0.877072	0.339	1.09 (0.99 - 1.19)
ENSG00000170458	CD14	0.675	0.057	0.737198	0.871	0.99 (0.95 - 1.03)
ENSG00000113580	NR3C1	0.341	0.574	0.103842	0.675	1.11 (0.89 - 1.38)
ENSG00000169252	ADRB2	0.402	0.637	0.623377	0.717	1.05 (0.94 - 1.16)
ENSG00000182578	CSF1R	0.149	0.101	0.139873	0.472	0.96 (0.91 - 1.01)
ENSG00000197043	ANXA6	0.21	0.611	0.159853	0.546	0.99 (0.96 - 1.01)
ENSG00000113263	ITK	0.535	0.999	0.777846	0.799	0.98 (0.92 - 1.04)
ENSG00000170231	FABP6	0.561	0.561	0.404165	0.814	0.87 (0.53 - 1.41)
ENSG00000043462	LCP2	0.292	0.477	0.854731	0.633	0.95 (0.87 - 1.04)
ENSG00000160867	FGFR4	0.63	0.161	0.0421034	0.85	0.97 (0.86 - 1.09)
ENSG00000127022	CANX	0.141	0.06	0.0584632	0.461	1.04 (0.99 - 1.09)
ENSG00000161055	SCGB3A1	0.403	0.564	0.187705	0.717	0.99 (0.97 - 1.01)
ENSG00000037280	FLT4	0.403	0.182	0.379524	0.717	0.97 (0.91 - 1.04)
ENSG00000137274	BPHL	0.046	0.185	0.196727	0.262	0.9 (0.81 - 1)
ENSG00000153162	BMP6	3.76E-04	0.042	0.07723	0.013	0.82 (0.73 - 0.91)
ENSG00000078401	EDN1	0.587	0.387	0.546937	0.827	1.03 (0.92 - 1.15)
ENSG00000010704	HFE	0.004	0.004	0.154757	0.062	0.62 (0.45 - 0.86)
ENSG00000204713	TRIM27	0.56	0.076	0.178729	0.814	0.99 (0.95 - 1.03)
ENSG00000204642	HLA-F	0.04	0.023	0.0976178	0.242	0.98 (0.96 - 1)
ENSG00000204632	HLA-G	0.165	0.002	0.0399231	0.495	1.02 (0.99 - 1.06)
ENSG00000206341	HLA-H	0.001	0.003	0.390914	0.035	0.95 (0.92 - 0.98)
ENSG00000206503	HLA-A	0.116	7.65E-05	0.179787	0.424	1.04 (0.99 - 1.09)
ENSG00000204592	HLA-E	0.254	2.67E-04	0.240967	0.596	0.95 (0.87 - 1.04)
ENSG00000204525	HLA-C	0.046	5.33E-11	0.0200407	0.262	0.98 (0.96 - 1)
ENSG00000234745	HLA-B	0.283	1.24E-06	0.000121532	0.622	0.99 (0.96 - 1.01)
ENSG00000204520	MICA	0.033	6.13E-09	0.604802	0.218	1.02 (1 - 1.04)
ENSG00000204516	MICB	0.005	4.77E-05	2.93842e-06	0.075	0.94 (0.9 - 0.98)
ENSG00000226979	LTA	0.362	0.005	0.0110375	0.688	0.96 (0.89 - 1.04)
ENSG00000232810	TNF	0.293	0.001	0.00273182	0.633	0.98 (0.93 - 1.02)
ENSG00000227507	LTB	0.003	0.009	0.000169256	0.054	1.32 (1.1 - 1.58)
ENSG00000204475	NCR3	0.59	1.27E-05	0.0681165	0.828	0.99 (0.94 - 1.03)
ENSG00000204444	APOM	0.129	0.129	0.0316243	0.445	1.09 (0.97 - 1.23)
ENSG00000204390	HSPA1L	0.515	5.55E-06	0.127407	0.786	0.96 (0.86 - 1.08)
ENSG00000204388	HSPA1B	0.002	6.69E-07	2.17009e-09	0.036	1.1 (1.04 - 1.17)
ENSG00000204305	AGER	0.941	8.27E-06	0.00571576	0.978	1 (0.91 - 1.11)
ENSG00000204287	HLA-DRA	0.89	0.031	0.417952	0.961	1.01 (0.93 - 1.09)
ENSG00000198502	HLA-DRB5	0.055	9.18E-08	0.244935	0.288	0.99 (0.97 - 1)
ENSG00000196126	HLA-DRB1	1.06E-05	9.49E-09	0.00544014	0.001	0.97 (0.95 - 0.98)
ENSG00000196735	HLA-DQA1	0.04	1.14E-06	1.74092e-05	0.244	0.98 (0.96 - 1)
ENSG00000179344	HLA-DQB1	0.04	2.21E-06	0.738725	0.244	0.98 (0.96 - 1)
ENSG00000237541	HLA-DQA2	1.03E-05	4.69E-10	0.00471939	0.001	1.03 (1.02 - 1.04)
ENSG00000241106	HLA-DOB	0.146	3.32E-06	0.0933753	0.467	0.98 (0.96 - 1.01)
ENSG00000204267	TAP2	0.617	3.63E-05	0.0108387	0.842	0.99 (0.97 - 1.02)
ENSG00000204264	PSMB8	0.762	0.004	0.319338	0.914	0.99 (0.96 - 1.03)
ENSG00000168394	TAP1	0.296	0.252	0.104132	0.636	1.06 (0.95 - 1.19)
ENSG00000242574	HLA-DMB	0.978	0.056	0.0936009	0.992	1 (0.93 - 1.07)
ENSG00000204257	HLA-DMA	0.009	0.131	0.126987	0.104	0.92 (0.86 - 0.98)
ENSG00000204252	HLA-DOA	0.089	3.00E-04	0.708007	0.372	0.96 (0.91 - 1.01)
ENSG00000231389	HLA-DPA1	0.945	0.079	0.941375	0.98	1 (0.98 - 1.02)
ENSG00000223865	HLA-DPB1	0.516	0.155	0.122063	0.787	0.99 (0.95 - 1.02)
ENSG00000231925	TAPBP	0.08	0.18	0.193435	0.354	1.05 (0.99 - 1.12)
ENSG00000204209	DAXX	0.09	0.094	0.485513	0.374	0.95 (0.9 - 1.01)
ENSG00000112033	PPARD	0.139	0.367	0.19905	0.458	0.81 (0.61 - 1.07)
ENSG00000112062	MAPK14	0.66	0.024	0.0457763	0.863	0.98 (0.91 - 1.06)
ENSG00000112164	GLP1R	0.42	0.038	0.0150759	0.73	0.93 (0.79 - 1.11)
ENSG00000001167	NFYA	0.215	0.039	0.0621066	0.553	1.04 (0.98 - 1.1)
ENSG00000112715	VEGFA	0.079	1.90E-04	0.363347	0.35	0.95 (0.9 - 1.01)
ENSG00000096384	HSP90AB1	0.371	0.371	0.100873	0.696	1.14 (0.85 - 1.53)
ENSG00000146232	NFKBIE	0.284	0.056	0.547821	0.624	1.03 (0.98 - 1.08)
ENSG00000146072	TNFRSF21	0.915	0.915	0.70653	0.97	0.99 (0.81 - 1.2)
ENSG00000112182	BACH2	0.65	0.355	0.239324	0.859	0.98 (0.9 - 1.07)
ENSG00000010810	FYN	0.82	0.285	0.00612079	0.936	1.02 (0.89 - 1.16)
ENSG00000118523	CCN2	0.698	0.031	0.45514	0.882	0.99 (0.92 - 1.05)
ENSG00000027697	IFNGR1	0.094	0.015	0.0527795	0.382	0.92 (0.84 - 1.01)
ENSG00000118503	TNFAIP3	0.243	0.273	0.526621	0.584	0.86 (0.68 - 1.1)
ENSG00000131015	ULBP2	0.306	0.306	0.563009	0.644	0.92 (0.78 - 1.08)
ENSG00000091831	ESR1	0.401	0.446	0.717975	0.716	0.96 (0.86 - 1.06)
ENSG00000197081	IGF2R	0.793	0.133	0.0097727	0.928	1.02 (0.88 - 1.18)
ENSG00000112486	CCR6	0.099	0.038	0.404728	0.392	1.05 (0.99 - 1.12)
ENSG00000197461	PDGFA	0.264	0.11	0.276342	0.604	1.03 (0.98 - 1.08)
ENSG00000164850	GPER1	0.446	0.012	0.0526643	0.751	1.02 (0.97 - 1.08)
ENSG00000198286	CARD11	0.563	0.354	0.277518	0.816	1.01 (0.97 - 1.06)
ENSG00000136238	RAC1	0.148	0.425	0.701738	0.471	0.95 (0.89 - 1.02)
ENSG00000136244	IL6	0.948	0.651	0.377265	0.981	0.99 (0.84 - 1.18)
ENSG00000106100	NOD1	0.78	0.11	0.012192	0.922	1.01 (0.92 - 1.12)
ENSG00000106113	CRHR2	0.465	0.023	0.0368356	0.76	0.96 (0.85 - 1.07)
ENSG00000227191	TRGC2	0.178	0.074	0.00117298	0.508	0.99 (0.97 - 1.01)
ENSG00000211688	TRGJP2	0.266	0.16	0.00146155	0.606	0.99 (0.96 - 1.01)
ENSG00000211689	TRGC1	0.029	0.082	0.295983	0.203	0.97 (0.94 - 1)
ENSG00000211692	TRGJP1	0.055	0.142	0.848088	0.288	0.94 (0.89 - 1)
ENSG00000211695	TRGV9	0.179	0.039	0.000514698	0.51	0.96 (0.91 - 1.02)
ENSG00000211696	TRGV8	0.178	0.713	0.000869637	0.508	0.98 (0.95 - 1.01)
ENSG00000211697	TRGV5	0.312	0.08	0.498178	0.65	0.99 (0.98 - 1.01)
ENSG00000211698	TRGV4	0.997	0.096	0.96309	0.999	1 (0.99 - 1.01)
ENSG00000211699	TRGV3	0.938	0.127	0.880625	0.977	1 (0.98 - 1.01)
ENSG00000233306	TRGV2	0.178	0.06	0.00180552	0.508	0.98 (0.96 - 1.01)
ENSG00000196262	PPIA	0.017	0.01	0.238035	0.152	1.09 (1.01 - 1.16)
ENSG00000126524	SBDS	0.358	0.404	0.0339657	0.686	1.14 (0.86 - 1.5)
ENSG00000189143	CLDN4	0.232	0.232	0.00355894	0.572	0.94 (0.85 - 1.04)
ENSG00000127955	GNAI1	0.379	0.526	0.287754	0.699	1.07 (0.92 - 1.24)
ENSG00000075223	SEMA3C	0.168	0.217	0.0957408	0.497	1.05 (0.98 - 1.12)
ENSG00000019991	HGF	0.635	0.635	0.419966	0.851	0.95 (0.76 - 1.18)
ENSG00000075213	SEMA3A	0.014	0.072	0.125551	0.136	1.14 (1.03 - 1.27)
ENSG00000106327	TFR2	0.511	0.822	0.0136447	0.785	0.95 (0.82 - 1.1)
ENSG00000161057	PSMC2	0.019	0.026	0.0564724	0.159	0.67 (0.48 - 0.94)
ENSG00000105835	NAMPT	0.373	0.193	0.0404754	0.697	0.93 (0.78 - 1.1)
ENSG00000105851	PIK3CG	0.082	0.037	0.0146631	0.358	1.12 (0.99 - 1.28)
ENSG00000196937	FAM3C	0.354	0.354	0.73891	0.683	0.97 (0.91 - 1.04)
ENSG00000174697	LEP	0.325	0.741	0.474524	0.661	0.92 (0.77 - 1.09)
ENSG00000128604	IRF5	0.249	0.004	0.697612	0.591	1.01 (0.99 - 1.03)
ENSG00000221866	PLXNA4	0.297	0.637	0.11282	0.636	1.05 (0.96 - 1.14)
ENSG00000146858	ZC3HAV1L	0.193	0.193	0.55362	0.527	1.11 (0.95 - 1.3)
ENSG00000105939	ZC3HAV1	0.175	0.158	0.205537	0.504	0.95 (0.89 - 1.02)
ENSG00000157764	BRAF	0.756	0.756	0.0256216	0.91	1.03 (0.85 - 1.25)
ENSG00000226660	TRBV2	0.335	0.549	0.633099	0.669	1.02 (0.98 - 1.05)
ENSG00000237702	TRBV3-1	0.414	0.478	0.697593	0.725	1.01 (0.98 - 1.04)
ENSG00000211710	TRBV4-1	0.978	0.554	0.935235	0.992	1 (0.99 - 1.02)
ENSG00000211734	TRBV5-1	0.438	0.15	0.648745	0.745	1.01 (0.98 - 1.04)
ENSG00000211706	TRBV6-1	0.481	0.48	0.70592	0.769	1.01 (0.98 - 1.04)
ENSG00000211745	TRBV4-2	0.335	0.115	0.555968	0.669	0.98 (0.95 - 1.02)
ENSG00000211731	TRBV5-7	0.166	0.025	0.000669598	0.495	1.04 (0.98 - 1.1)
ENSG00000253534	TRBV6-8	0.335	0.418	0.796416	0.669	0.99 (0.96 - 1.02)
ENSG00000211728	TRBV5-6	0.713	0.044	0.39651	0.889	0.99 (0.94 - 1.04)
ENSG00000211727	TRBV7-6	0.298	0.363	0.864899	0.637	0.96 (0.89 - 1.03)
ENSG00000253188	TRBV6-7	0.335	0.055	0.755777	0.669	0.99 (0.96 - 1.01)
ENSG00000211725	TRBV5-5	0.163	0.785	0.0556705	0.493	0.97 (0.94 - 1.01)
ENSG00000211724	TRBV6-6	0.167	0.563	0.13039	0.495	0.95 (0.89 - 1.02)
ENSG00000230099	TRBV5-4	0.165	0.092	0.00415575	0.495	0.96 (0.91 - 1.02)
ENSG00000253409	TRBV7-4	0.165	0.009	0.000627222	0.495	1.04 (0.98 - 1.1)
ENSG00000211721	TRBV6-5	0.686	0.022	0.555978	0.876	0.99 (0.94 - 1.04)
ENSG00000241657	TRBV11-2	0.857	0.963	0.672942	0.951	1 (0.98 - 1.02)
ENSG00000229769	TRBV10-2	0.689	0.611	0.812339	0.877	1 (0.97 - 1.02)
ENSG00000211720	TRBV11-1	0.689	0.724	0.908831	0.877	1.01 (0.97 - 1.05)
ENSG00000211717	TRBV10-1	0.689	0.469	0.745354	0.877	1 (0.98 - 1.01)
ENSG00000211716	TRBV9	0.694	0.633	0.820739	0.88	1.01 (0.95 - 1.07)
ENSG00000211714	TRBV7-3	0.72	0.521	0.754478	0.893	1 (0.98 - 1.03)
ENSG00000211713	TRBV6-4	0.475	0.145	0.569189	0.767	1.04 (0.93 - 1.16)
ENSG00000211746	TRBV19	0.459	0.7	0.46331	0.757	0.99 (0.96 - 1.02)
ENSG00000211747	TRBV20-1	0.961	0.88	0.0660105	0.986	1 (0.96 - 1.04)
ENSG00000211750	TRBV24-1	0.219	0.081	0.438332	0.557	1.01 (0.99 - 1.04)
ENSG00000211751	TRBC1	0.521	0.302	0.474163	0.79	0.98 (0.92 - 1.04)
ENSG00000211753	TRBV28	0.274	0.255	0.858985	0.614	1.01 (0.99 - 1.02)
ENSG00000232869	TRBV29-1	0.367	0.664	0.2485	0.693	1.01 (0.99 - 1.03)
ENSG00000211764	TRBJ2-1	0.051	0.122	0.0133326	0.277	0.92 (0.84 - 1)
ENSG00000211765	TRBJ2-2	0.049	0.19	0.0158909	0.272	0.94 (0.89 - 1)
ENSG00000211767	TRBJ2-3	0.892	0.187	0.0160369	0.962	1 (0.98 - 1.03)
ENSG00000211768	TRBJ2-4	0.651	0.651	0.747339	0.859	0.97 (0.87 - 1.09)
ENSG00000211770	TRBJ2-6	0.621	0.721	0.370344	0.844	0.98 (0.91 - 1.06)
ENSG00000211771	TRBJ2-7	0.617	0.27	0.400923	0.842	0.99 (0.95 - 1.03)
ENSG00000211772	TRBC2	0.598	0.713	0.539729	0.832	0.98 (0.92 - 1.05)
ENSG00000237254	TRBV30	0.447	0.508	0.60451	0.752	0.99 (0.98 - 1.01)
ENSG00000159840	ZYX	0.417	0.148	0.703515	0.729	1.01 (0.99 - 1.03)
ENSG00000055118	KCNH2	0.55	2.12E-07	1.29582e-06	0.809	1.03 (0.94 - 1.13)
ENSG00000105983	LMBR1	0.019	0.004	0.552554	0.163	1.04 (1.01 - 1.08)
ENSG00000106018	VIPR2	0.459	0.851	0.510322	0.757	1.03 (0.95 - 1.11)
ENSG00000164821	DEFA4	0.476	0.431	0.192928	0.767	0.98 (0.93 - 1.04)
ENSG00000239839	DEFA3	0.732	0.726	0.740379	0.898	0.99 (0.96 - 1.03)
ENSG00000164733	CTSB	0.673	0.007	0.447978	0.87	0.99 (0.96 - 1.03)
ENSG00000038945	MSR1	0.206	0.134	0.924381	0.543	0.98 (0.95 - 1.01)
ENSG00000158815	FGF17	0.881	0.881	0.0999801	0.958	1.02 (0.81 - 1.28)
ENSG00000168487	BMP1	0.624	0.739	0.167536	0.846	1.02 (0.95 - 1.09)
ENSG00000120910	PPP3CC	0.184	0.095	0.0133459	0.515	0.89 (0.74 - 1.06)
ENSG00000120889	TNFRSF10B	0.401	0.912	0.707284	0.716	1.01 (0.98 - 1.04)
ENSG00000173535	TNFRSF10C	0.506	0.572	0.814873	0.782	0.98 (0.94 - 1.03)
ENSG00000173530	TNFRSF10D	0.206	0.315	0.332698	0.542	1.08 (0.96 - 1.23)
ENSG00000104689	TNFRSF10A	0.473	0.453	0.696838	0.765	1.02 (0.97 - 1.07)
ENSG00000147437	GNRH1	0.329	0.397	0.580471	0.664	0.92 (0.79 - 1.08)
ENSG00000120899	PTK2B	0.29	0.359	0.892657	0.631	0.98 (0.95 - 1.01)
ENSG00000157168	NRG1	0.027	0.004	0.443045	0.199	1.02 (1 - 1.04)
ENSG00000077782	FGFR1	0.002	0.083	0.358567	0.04	1.08 (1.03 - 1.13)
ENSG00000131203	IDO1	0.649	0.07	0.180009	0.858	1.01 (0.96 - 1.06)
ENSG00000104365	IKBKB	0.592	0.031	0.132735	0.829	0.97 (0.89 - 1.07)
ENSG00000254087	LYN	0.923	0.372	0.183167	0.973	1 (0.93 - 1.09)
ENSG00000104432	IL7	0.727	0.727	0.0175788	0.895	0.96 (0.78 - 1.19)
ENSG00000164687	FABP5	0.479	0.479	0.0678288	0.768	0.99 (0.95 - 1.03)
ENSG00000169439	SDC2	9.73E-05	0.003	0.175237	0.005	1.34 (1.16 - 1.56)
ENSG00000154188	ANGPT1	0.547	0.414	0.765887	0.808	1.01 (0.98 - 1.05)
ENSG00000136999	CCN3	0.209	0.122	0.269585	0.546	1.06 (0.97 - 1.15)
ENSG00000042832	TG	0.047	0.611	0.718555	0.263	1.06 (1 - 1.11)
ENSG00000104419	NDRG1	0.793	0.043	0.261176	0.927	0.99 (0.95 - 1.04)
ENSG00000169398	PTK2	0.824	0.453	0.269233	0.938	1.01 (0.93 - 1.09)
ENSG00000096968	JAK2	0.795	0.866	0.114104	0.928	0.99 (0.93 - 1.06)
ENSG00000107014	RLN2	0.731	0.966	0.355767	0.898	1.02 (0.92 - 1.13)
ENSG00000107018	RLN1	0.417	0.532	0.405403	0.728	0.97 (0.89 - 1.05)
ENSG00000120156	TEK	0.3	0.392	0.0928212	0.638	1.01 (0.99 - 1.04)
ENSG00000122729	ACO1	0.088	0.271	0.135403	0.369	0.95 (0.89 - 1.01)
ENSG00000137070	IL11RA	0.26	1.32E-06	0.00089358	0.6	1.01 (0.99 - 1.04)
ENSG00000137101	CD72	0.46	0.426	0.518931	0.757	1.04 (0.94 - 1.15)
ENSG00000198467	TPM2	0.448	1.62E-04	0.00715861	0.752	0.99 (0.98 - 1.01)
ENSG00000135047	CTSL	0.077	0.94	0.809998	0.346	1.02 (1 - 1.05)
ENSG00000187764	SEMA4D	0.171	0.642	0.904214	0.501	0.97 (0.93 - 1.01)
ENSG00000165025	SYK	0.234	0.218	0.595831	0.574	0.98 (0.95 - 1.01)
ENSG00000106799	TGFBR1	0.141	0.705	0.105087	0.46	0.94 (0.87 - 1.02)
ENSG00000136813	ECPAS	0.383	0.057	0.638314	0.702	0.96 (0.89 - 1.05)
ENSG00000229314	ORM1	0.008	0.002	0.000287953	0.103	0.97 (0.95 - 0.99)
ENSG00000228278	ORM2	0.008	0.011	1.1182e-05	0.103	0.95 (0.91 - 0.99)
ENSG00000106952	TNFSF8	0.427	0.562	0.494381	0.736	0.98 (0.94 - 1.03)
ENSG00000136869	TLR4	0.194	6.25E-08	9.78031e-07	0.529	0.98 (0.96 - 1.01)
ENSG00000095261	PSMD5	0.008	0.026	0.0648581	0.098	0.92 (0.86 - 0.98)
ENSG00000106804	C5	0.493	0.026	0.00413685	0.775	0.99 (0.97 - 1.02)
ENSG00000148200	NR6A1	0.408	0.408	0.984506	0.72	0.94 (0.81 - 1.09)
ENSG00000044574	HSPA5	0.3	0.043	0.502637	0.638	1.06 (0.95 - 1.17)
ENSG00000148356	LRSAM1	0.735	0.7	0.305903	0.9	1.02 (0.9 - 1.16)
ENSG00000160404	TOR2A	6.61E-04	0.001	0.504441	0.021	0.7 (0.57 - 0.86)
ENSG00000106991	ENG	0.188	0.327	0.175383	0.521	0.97 (0.92 - 1.02)
ENSG00000148346	LCN2	0.708	0.124	0.634016	0.886	0.99 (0.91 - 1.07)
ENSG00000160293	VAV2	0.707	0.043	0.853554	0.885	0.99 (0.95 - 1.04)
ENSG00000186350	RXRA	0.113	0.219	0.378099	0.418	0.86 (0.71 - 1.04)
ENSG00000187922	LCN10	0.006	0.006	0.21676	0.086	1.29 (1.08 - 1.55)
ENSG00000204001	LCN8	0.05	0.007	0.0759316	0.275	1.02 (1 - 1.04)
ENSG00000176919	C8G	0.484	0.059	0.0444739	0.77	1.03 (0.96 - 1.1)
ENSG00000184925	LCN12	0.218	0.218	0.0187071	0.556	1.1 (0.95 - 1.28)
ENSG00000107317	PTGDS	0.422	0.002	0.00636162	0.733	1.02 (0.97 - 1.06)
ENSG00000214402	LCNL1	0.484	0.979	0.0118696	0.77	1.03 (0.94 - 1.13)
ENSG00000134470	IL15RA	0.96	0.122	0.132837	0.986	1 (0.96 - 1.04)
ENSG00000134460	IL2RA	0.822	0.223	0.708553	0.937	1.02 (0.88 - 1.17)
ENSG00000065675	PRKCQ	0.266	0.163	0.419547	0.607	1.05 (0.96 - 1.14)
ENSG00000026025	VIM	0.482	0.37	0.118839	0.77	1.02 (0.96 - 1.09)
ENSG00000107968	MAP3K8	0.88	0.382	0.815611	0.958	1 (0.95 - 1.06)
ENSG00000099250	NRP1	0.605	0.51	0.957664	0.835	1.01 (0.97 - 1.06)
ENSG00000107643	MAPK8	0.255	0.063	0.00310886	0.596	0.97 (0.92 - 1.02)
ENSG00000156574	NODAL	0.045	0.045	0.0338578	0.26	0.77 (0.59 - 0.99)
ENSG00000180644	PRF1	0.262	0.018	0.415847	0.601	1.05 (0.96 - 1.16)
ENSG00000198246	SLC29A3	0.443	0.048	0.315409	0.748	1.02 (0.97 - 1.07)
ENSG00000122882	ECD	0.562	0.022	0.866371	0.815	1.02 (0.96 - 1.07)
ENSG00000122861	PLAU	0.004	0.004	0.000877356	0.068	0.92 (0.87 - 0.97)
ENSG00000133661	SFTPD	0.056	0.005	0.400798	0.292	1.04 (1 - 1.08)
ENSG00000107779	BMPR1A	0.251	0.469	0.12347	0.593	1.05 (0.97 - 1.14)
ENSG00000026103	FAS	0.748	0.005	0.257883	0.907	0.99 (0.96 - 1.03)
ENSG00000213341	CHUK	0.878	0.686	0.735946	0.957	0.99 (0.89 - 1.1)
ENSG00000095539	SEMA4G	0.002	0.008	0.156036	0.038	1.28 (1.1 - 1.5)
ENSG00000148737	TCF7L2	0.276	7.65E-12	2.13932e-19	0.616	0.96 (0.9 - 1.03)
ENSG00000043591	ADRB1	0.044	0.102	0.0361667	0.258	1.06 (1 - 1.12)
ENSG00000066468	FGFR2	0.1	0.159	0.0868458	0.394	1.03 (0.99 - 1.06)
ENSG00000185627	PSMD13	0.793	0.694	0.878865	0.928	0.99 (0.96 - 1.03)
ENSG00000185885	IFITM1	0.315	0.541	0.140291	0.652	0.98 (0.94 - 1.02)
ENSG00000174775	HRAS	0.171	0.216	0.299883	0.501	0.96 (0.91 - 1.02)
ENSG00000185507	IRF7	0.779	0.421	0.883556	0.921	0.99 (0.92 - 1.07)
ENSG00000167244	IGF2	0.027	0.088	6.91983e-06	0.198	1.19 (1.02 - 1.38)
ENSG00000110651	CD81	0.014	1.38E-05	0.00972459	0.137	0.92 (0.86 - 0.98)
ENSG00000132274	TRIM22	0.448	0.712	0.0954427	0.752	0.97 (0.9 - 1.05)
ENSG00000132256	TRIM5	0.296	0.365	0.696186	0.636	1.02 (0.98 - 1.06)
ENSG00000166333	ILK	0.531	0.731	0.461433	0.796	0.95 (0.81 - 1.12)
ENSG00000148926	ADM	0.002	0.013	0.0303305	0.044	1.06 (1.02 - 1.1)
ENSG00000205213	LGR4	0.865	0.125	0.00420344	0.953	1.01 (0.9 - 1.13)
ENSG00000121691	CAT	0.104	0.083	0.141602	0.402	0.98 (0.97 - 1)
ENSG00000025434	NR1H3	0.83	8.62E-06	0.00118351	0.941	1 (0.96 - 1.03)
ENSG00000165916	PSMC3	0.241	0.018	0.000417757	0.582	0.94 (0.84 - 1.04)
ENSG00000183134	PTGDR2	0.149	0.034	0.00792506	0.472	1.09 (0.97 - 1.22)
ENSG00000124942	AHNAK	0.477	0.513	0.0565415	0.768	0.96 (0.87 - 1.06)
ENSG00000133321	PLAAT4	0.081	0.102	0.705166	0.357	0.87 (0.75 - 1.02)
ENSG00000173511	VEGFB	0.044	0.121	0.349251	0.257	1.15 (1 - 1.31)
ENSG00000173153	ESRRA	0.433	0.433	0.983412	0.742	1.38 (0.62 - 3.08)
ENSG00000168056	LTBP3	0.009	3.90E-04	0.184337	0.104	1.06 (1.02 - 1.11)
ENSG00000173039	RELA	0.022	0.022	0.00295995	0.173	0.67 (0.48 - 0.94)
ENSG00000175505	CLCF1	0.796	0.121	0.0173934	0.928	1.02 (0.9 - 1.14)
ENSG00000110057	UNC93B1	2.91E-04	4.62E-04	0.206112	0.011	1.35 (1.15 - 1.59)
ENSG00000137486	ARRB1	0.174	0.147	0.0736641	0.503	1.04 (0.98 - 1.1)
ENSG00000149269	PAK1	0.07	0.19	0.248761	0.33	0.94 (0.88 - 1)
ENSG00000074266	EED	0.522	0.952	0.672212	0.791	0.97 (0.88 - 1.06)
ENSG00000170962	PDGFD	0.066	0.24	0.952729	0.321	1.06 (1 - 1.14)
ENSG00000150782	IL18	0.657	0.404	0.0739438	0.862	0.99 (0.94 - 1.04)
ENSG00000149305	HTR3B	0.61	0.61	0.145888	0.838	1.06 (0.85 - 1.31)
ENSG00000166736	HTR3A	0.355	0.409	0.992703	0.684	0.94 (0.81 - 1.08)
ENSG00000110324	IL10RA	0.165	0.079	0.427866	0.495	1.05 (0.98 - 1.12)
ENSG00000198851	CD3E	0.111	0.248	0.714934	0.414	0.93 (0.85 - 1.02)
ENSG00000167286	CD3D	0.895	0.378	0.329053	0.963	0.99 (0.89 - 1.11)
ENSG00000160654	CD3G	0.211	0.024	0.270928	0.548	1.08 (0.96 - 1.22)
ENSG00000160683	CXCR5	0.203	0.203	0.280867	0.539	0.86 (0.67 - 1.09)
ENSG00000160703	NLRX1	0.295	0.413	0.699743	0.635	0.88 (0.69 - 1.12)
ENSG00000110395	CBL	0.037	0.21	0.403549	0.235	1.05 (1 - 1.1)
ENSG00000109971	HSPA8	0.488	0.871	0.90201	0.772	0.95 (0.82 - 1.1)
ENSG00000154134	ROBO3	0.055	0.08	0.197797	0.29	1.03 (1 - 1.05)
ENSG00000006831	ADIPOR2	0.878	0.263	0.284455	0.957	1.01 (0.94 - 1.08)
ENSG00000067182	TNFRSF1A	0.205	0.245	0.37523	0.542	1.03 (0.98 - 1.09)
ENSG00000111321	LTBR	0.444	0.552	0.54657	0.749	0.98 (0.93 - 1.03)
ENSG00000139192	TAPBPL	0.053	0.004	0.4201	0.284	0.98 (0.97 - 1)
ENSG00000010610	CD4	0.529	0.453	0.651849	0.795	1.02 (0.96 - 1.09)
ENSG00000139194	RBP5	0.043	0.348	0.830203	0.252	1.07 (1 - 1.13)
ENSG00000171860	C3AR1	0.573	0.324	0.0111848	0.82	1 (0.98 - 1.01)
ENSG00000175899	A2M	0.124	0.257	0.870273	0.437	0.95 (0.88 - 1.02)
ENSG00000173391	OLR1	0.584	0.584	0.888745	0.825	0.94 (0.75 - 1.18)
ENSG00000134539	KLRD1	0.292	0.691	0.295686	0.632	0.98 (0.94 - 1.02)
ENSG00000213809	KLRK1	0.157	0.037	0.00223094	0.482	1.05 (0.98 - 1.13)
ENSG00000183542	KLRC4	0.495	0.72	0.543174	0.776	1.02 (0.97 - 1.07)
ENSG00000205810	KLRC3	0.723	0.306	0.128612	0.894	1 (0.97 - 1.02)
ENSG00000205809	KLRC2	0.176	0.776	0.00161266	0.506	1.02 (0.99 - 1.04)
ENSG00000134545	KLRC1	0.723	0.276	0.111615	0.894	0.99 (0.97 - 1.02)
ENSG00000133703	KRAS	0.473	0.463	0.439981	0.765	0.93 (0.77 - 1.13)
ENSG00000111405	ENDOU	0.221	0.227	0.504772	0.558	1.05 (0.97 - 1.13)
ENSG00000111424	VDR	0.598	0.056	0.169484	0.832	0.97 (0.89 - 1.07)
ENSG00000139636	LMBR1L	0.117	0.028	0.000507716	0.424	1.16 (0.96 - 1.41)
ENSG00000139610	CELA1	0.513	0.09	0.0241342	0.786	0.99 (0.97 - 1.02)
ENSG00000261308	FIGNL2	0.201	0.003	0.0160553	0.537	0.97 (0.93 - 1.02)
ENSG00000139567	ACVRL1	0.147	0.02	0.191659	0.47	0.97 (0.92 - 1.01)
ENSG00000135503	ACVR1B	0.299	0.103	0.0157433	0.638	0.95 (0.87 - 1.04)
ENSG00000172819	RARG	0.11	0.129	0.0955277	0.412	1.12 (0.97 - 1.29)
ENSG00000185591	SP1	0.008	0.041	0.417105	0.097	1.07 (1.02 - 1.12)
ENSG00000135414	GDF11	0.07	0.083	0.357009	0.33	1.22 (0.98 - 1.51)
ENSG00000110944	IL23A	0.855	0.116	0.89717	0.95	1.02 (0.83 - 1.26)
ENSG00000123384	LRP1	0.244	0.244	0.741578	0.585	0.88 (0.71 - 1.09)
ENSG00000135446	CDK4	0.564	0.564	0.361885	0.816	1.05 (0.9 - 1.21)
ENSG00000198673	TAFA2	0.516	0.177	0.372683	0.788	0.99 (0.94 - 1.03)
ENSG00000183735	TBK1	0.806	0.941	0.948057	0.931	1.01 (0.96 - 1.06)
ENSG00000111537	IFNG	0.484	0.194	0.27226	0.77	1.05 (0.91 - 1.22)
ENSG00000090382	LYZ	0.987	0.007	0.00317845	0.994	1 (0.99 - 1.01)
ENSG00000136040	PLXNC1	0.48	5.53E-04	0.469183	0.769	0.97 (0.91 - 1.05)
ENSG00000120798	NR2C1	0.479	0.376	0.768275	0.768	1.03 (0.94 - 1.13)
ENSG00000120837	NFYB	0.847	0.847	0.0835543	0.947	1.03 (0.78 - 1.36)
ENSG00000174600	CMKLR1	0.581	0.962	0.93282	0.823	0.99 (0.97 - 1.02)
ENSG00000179295	PTPN11	0.367	0.367	0.361622	0.693	0.96 (0.89 - 1.05)
ENSG00000089127	OAS1	0.063	1.57E-04	0.147483	0.312	1.02 (1 - 1.04)
ENSG00000135114	OASL	3.63E-07	9.67E-22	9.3838e-15	8.50E-05	1.1 (1.06 - 1.14)
ENSG00000172458	IL17D	0.711	0.495	0.714148	0.887	1.03 (0.87 - 1.22)
ENSG00000102678	FGF9	0.292	0.692	0.928273	0.633	0.87 (0.66 - 1.13)
ENSG00000127863	TNFRSF19	0.51	0.51	0.930476	0.784	1.1 (0.83 - 1.47)
ENSG00000122025	FLT3	0.11	0.017	0.0483328	0.412	1.16 (0.97 - 1.4)
ENSG00000102755	FLT1	0.125	0.433	0.279534	0.439	0.96 (0.92 - 1.01)
ENSG00000189403	HMGB1	0.828	0.828	0.00585717	0.94	0.98 (0.81 - 1.18)
ENSG00000133105	RXFP2	0.196	0.265	0.115517	0.53	1.04 (0.98 - 1.11)
ENSG00000133116	KL	0.005	7.05E-08	1.8395e-08	0.078	1.11 (1.03 - 1.19)
ENSG00000133111	RFXAP	0.803	0.803	0.217041	0.93	0.97 (0.76 - 1.23)
ENSG00000152207	CYSLTR2	0.261	0.261	0.0116147	0.601	0.9 (0.76 - 1.08)
ENSG00000125257	ABCC4	0.235	0.724	0.90625	0.576	1.02 (0.99 - 1.04)
ENSG00000102524	TNFSF13B	0.872	0.281	0.370636	0.956	0.99 (0.93 - 1.07)
ENSG00000169397	RNASE3	0.638	0.385	0.589574	0.853	0.99 (0.96 - 1.02)
ENSG00000169385	RNASE2	0.638	0.447	0.598919	0.853	0.99 (0.96 - 1.02)
ENSG00000255569	TRAV1-1	0.536	0.91	0.499906	0.8	1.02 (0.97 - 1.07)
ENSG00000211777	TRAV3	0.212	0.14	0.635425	0.549	1.1 (0.95 - 1.27)
ENSG00000211778	TRAV4	0.329	0.731	0.937486	0.663	1.01 (0.99 - 1.04)
ENSG00000211779	TRAV5	0.568	0.568	0.884638	0.818	0.97 (0.89 - 1.06)
ENSG00000211780	TRAV6	0.605	0.649	0.574701	0.836	0.98 (0.89 - 1.07)
ENSG00000211782	TRAV8-1	0.052	0.309	0.141051	0.28	1.03 (1 - 1.07)
ENSG00000211785	TRAV12-1	0.453	0.584	0.18064	0.755	0.97 (0.91 - 1.04)
ENSG00000211786	TRAV8-2	0.053	0.206	0.388583	0.284	0.88 (0.77 - 1)
ENSG00000211787	TRAV8-3	0.176	0.176	0.831979	0.506	0.93 (0.83 - 1.03)
ENSG00000211788	TRAV13-1	0.456	0.456	0.833734	0.756	0.95 (0.83 - 1.09)
ENSG00000211789	TRAV12-2	0.369	0.369	0.4355	0.694	0.96 (0.86 - 1.06)
ENSG00000211790	TRAV8-4	0.077	0.11	0.84814	0.347	0.96 (0.92 - 1)
ENSG00000211792	TRAV14DV4	0.839	0.724	0.29434	0.944	1 (0.98 - 1.02)
ENSG00000211793	TRAV9-2	0.45	0.163	0.491039	0.754	1.01 (0.98 - 1.05)
ENSG00000211794	TRAV12-3	0.463	0.734	0.480957	0.758	1.04 (0.93 - 1.18)
ENSG00000211795	TRAV8-6	0.799	0.868	0.276907	0.929	1 (0.97 - 1.03)
ENSG00000211796	TRAV16	0.313	0.313	0.29711	0.65	1.06 (0.95 - 1.19)
ENSG00000211798	TRAV18	0.315	0.392	0.507897	0.651	0.97 (0.91 - 1.03)
ENSG00000211799	TRAV19	0.212	0.461	0.741482	0.548	1.01 (0.99 - 1.04)
ENSG00000211800	TRAV20	0.83	0.65	0.687983	0.941	0.99 (0.92 - 1.07)
ENSG00000211801	TRAV21	0.701	0.234	0.566094	0.883	0.97 (0.81 - 1.15)
ENSG00000211802	TRAV22	0.404	0.404	0.829884	0.718	1.05 (0.93 - 1.19)
ENSG00000211805	TRAV24	0.594	0.616	0.458727	0.83	1.01 (0.96 - 1.07)
ENSG00000211806	TRAV25	0.655	0.895	0.809006	0.861	1.03 (0.9 - 1.19)
ENSG00000211807	TRAV26-1	0.199	0.146	0.237148	0.535	0.96 (0.89 - 1.02)
ENSG00000211809	TRAV27	0.267	0.687	0.218619	0.608	0.96 (0.9 - 1.03)
ENSG00000259092	TRAV30	0.047	0.047	0.974481	0.266	1.15 (1 - 1.33)
ENSG00000211812	TRAV26-2	0.887	0.607	0.434597	0.96	1 (0.98 - 1.02)
ENSG00000211813	TRAV34	0.911	0.911	0.905509	0.969	1.01 (0.91 - 1.11)
ENSG00000211814	TRAV35	0.183	0.742	0.781576	0.514	1.02 (0.99 - 1.06)
ENSG00000211815	TRAV36DV7	0.54	0.509	0.79989	0.802	1.02 (0.95 - 1.1)
ENSG00000211816	TRAV38-1	0.989	0.53	0.493001	0.995	1 (0.98 - 1.02)
ENSG00000211817	TRAV38-2DV8	0.175	0.447	0.810506	0.505	0.96 (0.9 - 1.02)
ENSG00000211818	TRAV39	0.603	0.603	0.884069	0.834	0.98 (0.9 - 1.06)
ENSG00000211820	TRAV41	0.597	0.369	0.77436	0.832	0.99 (0.95 - 1.03)
ENSG00000211821	TRDV2	0.585	0.585	0.466846	0.826	0.97 (0.86 - 1.09)
ENSG00000228985	TRDD3	0.387	0.387	0.10601	0.705	0.95 (0.83 - 1.07)
ENSG00000211825	TRDJ1	0.355	0.651	0.19583	0.684	1.02 (0.97 - 1.08)
ENSG00000211828	TRDJ3	0.599	0.599	0.158655	0.833	0.97 (0.87 - 1.08)
ENSG00000211829	TRDC	0.355	0.747	0.114122	0.684	1.03 (0.97 - 1.09)
ENSG00000256590	TRDV3	0.024	0.065	0.271622	0.184	0.85 (0.74 - 0.98)
ENSG00000211840	TRAJ49	0.759	0.759	0.831451	0.912	0.99 (0.92 - 1.06)
ENSG00000211850	TRAJ39	0.678	0.678	0.600466	0.872	1.02 (0.93 - 1.11)
ENSG00000211857	TRAJ32	0.118	0.118	0.282889	0.426	0.79 (0.6 - 1.06)
ENSG00000211858	TRAJ31	0.315	0.186	0.286195	0.651	0.92 (0.78 - 1.08)
ENSG00000211886	TRAJ3	0.404	0.182	0.285738	0.718	0.97 (0.92 - 1.04)
ENSG00000211887	TRAJ2	0.414	0.414	0.391944	0.725	0.97 (0.9 - 1.04)
ENSG00000092096	SLC22A17	0.193	0.564	0.333078	0.528	0.96 (0.89 - 1.02)
ENSG00000166091	CMTM5	0.396	0.631	0.998458	0.712	1.05 (0.94 - 1.17)
ENSG00000092010	PSME1	0.572	0.53	0.771491	0.82	0.97 (0.88 - 1.07)
ENSG00000213906	LTB4R2	0.404	0.404	0.178387	0.717	0.88 (0.65 - 1.19)
ENSG00000213903	LTB4R	0.923	0.379	0.0362459	0.973	1 (0.92 - 1.1)
ENSG00000100968	NFATC4	0.088	0.088	0.51994	0.369	0.85 (0.71 - 1.02)
ENSG00000100448	CTSG	0.016	2.11E-04	0.329933	0.147	0.97 (0.94 - 0.99)
ENSG00000100453	GZMB	0.027	0.002	0.0461654	0.197	1.04 (1 - 1.08)
ENSG00000100906	NFKBIA	0.256	0.07	0.0750717	0.596	1.03 (0.98 - 1.08)
ENSG00000100485	SOS2	0.666	0.896	0.828138	0.867	0.98 (0.9 - 1.07)
ENSG00000168229	PTGDR	0.473	0.33	0.223854	0.766	1.01 (0.98 - 1.04)
ENSG00000125384	PTGER2	0.795	0.945	0.852977	0.928	1.01 (0.96 - 1.05)
ENSG00000100519	PSMC6	0.188	0.162	0.0476564	0.521	1.03 (0.98 - 1.09)
ENSG00000125378	BMP4	0.144	0.53	0.54365	0.465	1.12 (0.96 - 1.31)
ENSG00000197045	GMFB	0.014	0.014	0.471697	0.135	1.24 (1.05 - 1.48)
ENSG00000140009	ESR2	0.295	0.185	0.048273	0.635	0.96 (0.9 - 1.03)
ENSG00000119681	LTBP2	0.007	0.001	0.00602662	0.095	0.88 (0.81 - 0.97)
ENSG00000119630	PGF	0.006	0.014	0.0374083	0.087	0.89 (0.82 - 0.97)
ENSG00000170345	FOS	0.92	0.443	0.958251	0.972	1 (0.91 - 1.09)
ENSG00000119699	TGFB3	0.032	0.216	0.239192	0.218	1.09 (1.01 - 1.17)
ENSG00000165409	TSHR	0.749	0.029	0.0613602	0.907	0.98 (0.87 - 1.11)
ENSG00000100600	LGMN	0.127	0.1	0.084416	0.442	1.05 (0.99 - 1.13)
ENSG00000080824	HSP90AA1	0.917	0.037	0.0350053	0.971	1 (0.95 - 1.06)
ENSG00000131323	TRAF3	0.091	0.007	0.126163	0.376	1.06 (0.99 - 1.13)
ENSG00000142208	AKT1	0.013	0.017	0.160139	0.129	1.06 (1.01 - 1.11)
ENSG00000184916	JAG2	0.621	0.621	0.240597	0.844	0.93 (0.69 - 1.25)
ENSG00000211890	IGHA2	0.791	0.791	0.818275	0.927	0.98 (0.87 - 1.12)
ENSG00000211893	IGHG2	0.729	0.729	0.993732	0.897	0.99 (0.95 - 1.04)
ENSG00000211897	IGHG3	0.524	0.524	0.599132	0.792	0.98 (0.93 - 1.04)
ENSG00000211930	IGHD3-3	0.998	0.745	0.569587	0.999	1 (0.96 - 1.04)
ENSG00000211933	IGHV6-1	0.779	0.779	0.472411	0.921	0.98 (0.88 - 1.1)
ENSG00000211934	IGHV1-2	0.591	0.583	0.925489	0.829	1 (0.98 - 1.01)
ENSG00000211935	IGHV1-3	0.833	0.065	0.978678	0.942	1 (0.98 - 1.01)
ENSG00000211937	IGHV2-5	0.635	0.536	0.999982	0.852	0.99 (0.97 - 1.02)
ENSG00000211941	IGHV3-11	0.418	0.671	0.996047	0.729	0.99 (0.97 - 1.01)
ENSG00000211946	IGHV3-20	0.517	0.856	0.855337	0.788	0.99 (0.97 - 1.02)
ENSG00000211949	IGHV3-23	0.889	0.895	0.891596	0.96	1 (0.98 - 1.02)
ENSG00000211950	IGHV1-24	0.278	0.278	0.68924	0.617	0.95 (0.85 - 1.05)
ENSG00000211952	IGHV4-28	0.682	0.463	0.950268	0.874	1.01 (0.98 - 1.03)
ENSG00000231475	IGHV4-31	0.86	0.803	0.937916	0.952	0.99 (0.92 - 1.07)
ENSG00000211955	IGHV3-33	0.661	0.272	0.932226	0.864	0.99 (0.93 - 1.05)
ENSG00000211959	IGHV4-39	0.684	0.397	0.995976	0.875	1 (0.98 - 1.01)
ENSG00000232216	IGHV3-43	0.386	0.362	0.344702	0.705	1.01 (0.99 - 1.04)
ENSG00000211961	IGHV1-45	0.684	0.684	0.553583	0.875	1.01 (0.96 - 1.07)
ENSG00000211962	IGHV1-46	0.488	0.47	0.121059	0.772	1.02 (0.97 - 1.08)
ENSG00000211964	IGHV3-48	0.584	0.901	0.999874	0.825	1.01 (0.98 - 1.03)
ENSG00000211965	IGHV3-49	0.488	0.664	0.246942	0.772	0.96 (0.84 - 1.08)
ENSG00000211967	IGHV3-53	0.487	0.71	0.100671	0.772	1.01 (0.98 - 1.03)
ENSG00000211968	IGHV1-58	0.235	0.306	0.76416	0.576	0.94 (0.85 - 1.04)
ENSG00000224373	IGHV4-59	0.779	0.175	0.168653	0.921	1.01 (0.94 - 1.08)
ENSG00000211970	IGHV4-61	0.744	0.851	0.235922	0.905	1 (0.97 - 1.02)
ENSG00000223648	IGHV3-64	0.296	0.775	0.625285	0.636	1.01 (0.99 - 1.03)
ENSG00000211972	IGHV3-66	0.168	0.482	0.839912	0.497	1.01 (1 - 1.02)
ENSG00000211973	IGHV1-69	0.118	0.398	0.885098	0.426	0.99 (0.97 - 1)
ENSG00000225698	IGHV3-72	0.204	0.204	0.0228422	0.541	1.05 (0.98 - 1.12)
ENSG00000211976	IGHV3-73	0.145	0.276	0.791955	0.466	0.96 (0.9 - 1.02)
ENSG00000224650	IGHV3-74	0.134	0.311	0.317438	0.451	1.08 (0.98 - 1.19)
ENSG00000172575	RASGRP1	0.698	0.003	0.091158	0.882	0.97 (0.86 - 1.11)
ENSG00000137801	THBS1	1.65E-04	0.003	0.000165431	0.008	1.06 (1.03 - 1.09)
ENSG00000137843	PAK6	0.009	0.009		0.104	0.66 (0.49 - 0.9)
ENSG00000187446	CHP1	0.013	0.02	0.00498451	0.134	1.13 (1.03 - 1.24)
ENSG00000159459	UBR1	0.462	0.016	0.435152	0.758	1.05 (0.92 - 1.22)
ENSG00000167004	PDIA3	0.117	0.082	0.142526	0.425	1.13 (0.97 - 1.31)
ENSG00000166710	B2M	0.411	0.411	0.379117	0.722	0.94 (0.81 - 1.09)
ENSG00000137857	DUOX1	0.046	0.003	0.278913	0.262	1.12 (1 - 1.24)
ENSG00000069869	NEDD4	0.055	0.107	0.9049	0.289	0.96 (0.92 - 1)
ENSG00000103569	AQP9	0.49	0.076	0.177102	0.774	1.03 (0.94 - 1.14)
ENSG00000069667	RORA	0.385	0.584	0.436259	0.704	0.93 (0.8 - 1.09)
ENSG00000169032	MAP2K1	6.44E-04	1.99E-04	0.0210679	0.02	0.88 (0.82 - 0.95)
ENSG00000067141	NEO1	0.038	3.92E-06	0.286612	0.237	0.96 (0.92 - 1)
ENSG00000140464	PML	0.599	0.004	7.13588e-05	0.833	0.98 (0.92 - 1.05)
ENSG00000138623	SEMA7A	0.002	0.002	0.00876713	0.036	1.5 (1.17 - 1.94)
ENSG00000103653	CSK	0.006	0.002	0.431116	0.086	0.95 (0.91 - 0.98)
ENSG00000136381	IREB2	0.391	0.007	0.00166224	0.708	0.99 (0.96 - 1.02)
ENSG00000172349	IL16	0.908	0.06	0.27176	0.968	1 (0.96 - 1.04)
[truncated: 233 more rows]

## Sheet: S7
Supplementary Table S7. SMR analysis for association between immune-related protein abundance and T2DM in discovery cohort
[truncated: 461 more rows]

[truncated: 4 more sheets: S8, S9, S10, S11]
